# Supplementary material for: Large-Scale Evaluation of Collision Cross Sections to Investigate Blood-Brain Barrier Permeation of Drugs
Source: Pharmaceutics. 2021 Dec 13;13(12):2141. doi: 10.3390/pharmaceutics13122141 (PMC8703848; doi:10.3390/pharmaceutics13122141)
Supplement: Supplementary file 1 [file pharmaceutics-13-02141-s001.zip]

Archive with 2 entries (2 files):
- BBB_DataAnalysis.ipynb
- Supplementary_Material.xlsx
