# Supplementary material for: Large-Scale Evaluation of Collision Cross Sections to Investigate Blood-Brain Barrier Permeation of Drugs
Source: Pharmaceutics. 2021 Dec 13;13(12):2141. doi: 10.3390/pharmaceutics13122141 (PMC8703848; doi:10.3390/pharmaceutics13122141)
Supplement: Supplementary file 1 [file pharmaceutics-13-02141-s001.zip › BBB_DataAnalysis.ipynb]

# %% [markdown]
# Importing Libraries for Models

# %% [code]
# Basic Libraries
import pandas as pd
import numpy as np
import matplotlib.pyplot as plt
import seaborn as sns; sns.set()
from scipy import stats

# Machine Learning related Libraries
from sklearn.preprocessing import StandardScaler
from sklearn.pipeline import make_pipeline
from sklearn.model_selection import train_test_split
from sklearn.model_selection import cross_validate
from sklearn.metrics import confusion_matrix

# Classifier
from sklearn.naive_bayes import GaussianNB
from sklearn.svm import SVC
from sklearn.ensemble import RandomForestClassifier
from sklearn.neighbors import KNeighborsClassifier

# Magic Commands
%matplotlib inline

# %% [markdown]
# Importing and prepairing Data-Files

# %% [code]
# Data Import
df = pd.read_csv('CCS_Adenot.csv', index_col = 'Name')

# %% [code]
# Separating Data from Labels
y = df['BBB']
X = df.iloc[:,1:]

# %% [code]
# Test-Train Splitting
X_train, X_test, y_train, y_test = train_test_split(X,y, test_size=0.3, random_state=42, stratify=y)

# %% [markdown]
# Machine Leaning Models

# %% [markdown]
## Naive Bayes Classification

# %% [markdown]
### Train-Test-Split Validation

# %% [code]
gnb_tts = make_pipeline(StandardScaler(), GaussianNB())
gnb_tts = gnb_tts.fit(X_train, y_train)
gnb_tts_results = gnb_tts.score(X_test, y_test)

# %% [markdown]
#### Confusion-Matrix

# %% [code]
gnb_tts_test_predicted = gnb_tts.predict(X)

# %% [code]
mat= confusion_matrix(y, gnb_tts_test_predicted)
sns.heatmap(mat.T, square=True, annot=True, 
            fmt='d', cbar=False, 
            xticklabels=['BBB-','BBB+'], 
            yticklabels=['BBB-','BBB+']
            )

# %% [markdown]
### Cross-Validation

# %% [code]
gnb_cv = make_pipeline(StandardScaler(), GaussianNB())
gnb_cv = gnb_cv.fit(X, y)
cv_results = cross_validate(gnb_cv, X, y, cv=100)
gnb_cv_score = np.mean(cv_results['test_score'])

# %% [markdown]
#### Confusion-Matrix

# %% [code]
gnb_cv_test_predicted = gnb_cv.predict(X)

# %% [code]
mat= confusion_matrix(y ,gnb_cv_test_predicted)
sns.heatmap(mat.T, square=True, annot=True, 
            fmt='d', cbar=False, 
            xticklabels=['BBB-','BBB+'], 
            yticklabels=['BBB-','BBB+']
            )

# %% [markdown]
### Results

# %% [code]
print(f"Naive Bayes Classification Validation Results:\nTrain-Test-Split Validation: \t{gnb_tts_results}\nCross Validation: \t\t{gnb_cv_score}")

# %% [markdown]
## Support Vector Machine

# %% [code]
# Kernel Definition
kernel = 'linear'

# %% [markdown]
### Train-Test-Split Validation

# %% [code]
svc_tts = make_pipeline(StandardScaler(), SVC(kernel=kernel))
svc_tts = svc_tts.fit(X_train, y_train)
svc_tts_results = svc_tts.score(X_test, y_test)

# %% [markdown]
#### Confusion Matrix

# %% [code]
svc_tts_test_predicted = svc_tts.predict(X)

# %% [code]
mat= confusion_matrix(y ,svc_tts_test_predicted)
sns.heatmap(mat.T, square=True, annot=True, 
            fmt='d', cbar=False, 
            xticklabels=['BBB-','BBB+'], 
            yticklabels=['BBB-','BBB+']
            )

# %% [markdown]
### Cross-Validation

# %% [code]
svc_cv = make_pipeline(StandardScaler(), SVC(kernel=kernel))
svc_cv = svc_cv.fit(X, y)
svc_results = cross_validate(svc_cv, X, y, cv=100)

# %% [code]
svc_cv_score = np.mean(svc_results['test_score'])

# %% [markdown]
#### Confusion Matrix

# %% [code]
svc_cv_test_predicted = svc_cv.predict(X)

# %% [code]
mat= confusion_matrix(y ,svc_cv_test_predicted)
sns.heatmap(mat.T, square=True, annot=True, 
            fmt='d', cbar=False, 
            xticklabels=['BBB-','BBB+'], 
            yticklabels=['BBB-','BBB+']
            )

# %% [markdown]
### SVM Results

# %% [code]
print(f"Support Vector Machine Classification Validation Results:\nTrain-Test-Split Validation: \t{svc_tts_results}\nCross Validation: \t\t{svc_cv_score}")

# %% [markdown]
## Random Forest

# %% [markdown]
### Train-Test-Split Validation

# %% [code]
rf_tts = RandomForestClassifier(random_state = 42)
rf_tts = rf_tts.fit(X_train, y_train)
rf_tts_results = rf_tts.score(X_test, y_test)

# %% [markdown]
#### Confusion Matrix

# %% [code]
rf_tts_test_predicted = rf_tts.predict(X)

# %% [code]
mat= confusion_matrix(y ,rf_tts_test_predicted)
sns.heatmap(mat.T, square=True, annot=True, 
            fmt='d', cbar=False, 
            xticklabels=['BBB-','BBB+'], 
            yticklabels=['BBB-','BBB+']
            )

# %% [markdown]
### Cross Validation

# %% [code]
rf_cv = RandomForestClassifier(random_state = 42)
rf_cv = rf_cv.fit(X, y)
rf_results = cross_validate(rf_cv, X, y, cv=100)
rf_cv_score = np.mean(rf_results['test_score'])

# %% [markdown]
#### Confusion Matrix

# %% [code]
rf_cv_test_predicted = rf_cv.predict(X)

# %% [code]
mat= confusion_matrix(y ,rf_cv_test_predicted)
sns.heatmap(mat.T, square=True, annot=True, 
            fmt='d', cbar=False, 
            xticklabels=['BBB-','BBB+'], 
            yticklabels=['BBB-','BBB+']
            )

# %% [markdown]
### Random Forest Results

# %% [code]
print(f"Random Forest Classification Validation Results:\nTrain-Test-Split Validation: \t{rf_tts_results}\nCross-Validation: \t\t{rf_cv_score}")

# %% [markdown]
## k-Nearest Neighbors

# %% [markdown]
### Train-Test-Split Validation

# %% [code]
knn_tts = make_pipeline(StandardScaler(), KNeighborsClassifier(n_neighbors=5, weights='uniform', algorithm='auto', leaf_size=30, p=2, metric='minkowski', metric_params=None, n_jobs=None))
knn_tts = knn_tts.fit(X_train, y_train)
knn_tts_results = knn_tts.score(X_test, y_test)

# %% [markdown]
#### Confusion Matrix

# %% [code]
knn_tts_test_predicted = knn_tts.predict(X)

# %% [code]
mat= confusion_matrix(y ,knn_tts_test_predicted)
sns.heatmap(mat.T, square=True, annot=True, 
            fmt='d', cbar=False, 
            xticklabels=['BBB-','BBB+'], 
            yticklabels=['BBB-','BBB+']
            )

# %% [markdown]
### Cross-Validation

# %% [code]
knn_cv = make_pipeline(StandardScaler(), KNeighborsClassifier(n_neighbors=5, weights='uniform', algorithm='auto', leaf_size=30, p=2, metric='minkowski', metric_params=None, n_jobs=None))
knn_cv = knn_cv.fit(X, y)
knn_results = cross_validate(knn_cv, X, y, cv=100)
knn_cv_score = np.mean(knn_results['test_score'])

# %% [markdown]
#### Confusion Matrix

# %% [code]
knn_cv_test_predicted = knn_cv.predict(X)

# %% [code]
mat= confusion_matrix(y ,knn_cv_test_predicted)
sns.heatmap(mat.T, square=True, annot=True, 
            fmt='d', cbar=False, 
            xticklabels=['BBB-','BBB+'], 
            yticklabels=['BBB-','BBB+']
            )

# %% [markdown]
### kNN Results

# %% [code]
print(f"kNN Classification Validation Results:\nTrain-Test-Split Validation: \t{knn_tts_results}\nCross-Validation: \t\t{knn_cv_score}")

# %% [markdown]
# Results

# %% [code]
print(f"Naive Bayes Classification Validation Results:\nTrain-Test-Split Validation: \t{gnb_tts_results}\nCross Validation: \t\t{gnb_cv_score}\n")
print(f"Support Vector Machine Classification Validation Results:\nTrain-Test-Split Validation: \t{svc_tts_results}\nCross Validation: \t\t{svc_cv_score}\n")
print(f"Random Forest Classification Validation Results:\nTrain-Test-Split Validation: \t{rf_tts_results}\nCross-Validation: \t\t{rf_cv_score}\n")
print(f"kNN Classification Validation Results:\nTrain-Test-Split Validation: \t{knn_tts_results}\nCross-Validation: \t\t{knn_cv_score}")
