# Supplementary material for: Large-Scale Evaluation of Collision Cross Sections to Investigate Blood-Brain Barrier Permeation of Drugs
Source: Pharmaceutics. 2021 Dec 13;13(12):2141. doi: 10.3390/pharmaceutics13122141 (PMC8703848; doi:10.3390/pharmaceutics13122141)
Supplement: Supplementary file 1 [file pharmaceutics-13-02141-s001.zip › Supplementary_Material.xlsx]

## Sheet: Adenot Set
Name	Smiles	BBB-crossing	MW	PSA	logP	logD(7.4)	No of H donors	No of H Accetors	pKa (Acid)	pKa (Base)	(+)Form	(-)Form	(+/-)Form	0Form	No of Rotatable bonds	CCS
12dichlorotetrafluoroethane (cryofluorane)	FC(F)(Cl)C(F)(F)Cl	1	170.92	0	2.7358	2.7358	0	0	999	-999	0	0	0	1	1	115.3
2methylthiophencyclidine (gacyclidine)	CC1CCCCC1(N1CCCCC1)c1sccc1	1	263.441	31.48	4.35811	3.22924	0	1	999	8.5	0.926412	0	0	0.0735876	2	159
7amphetaminoethyltheophylline (fenetylline)	CC(Cc1ccccc1)NCCn2cnc3n(C)c(=O)n(C)c(=O)c23	1	341.407	70.47	2.06087	0.558128	1	7	999	8.9	0.969347	0	0	0.0306534	6	182.3
acaprazine	CC(=O)NCCCN1CCN(CC1)c2cc(Cl)ccc2Cl	1	330.251	35.58	1.75746	1.34502	1	4	999	7.6	0.613137	0	0	0.386863	5	176.7
acebrochol	CC(C)CCCC(C)C3CCC4C2CC(Br)C1(Br)CC(CCC1(C)C2CCC34C)OC(C)=O	1	588.496	26.3	10.26	10.26	0	2	999	-999	0	0	0	1	7	203.4
acecarbromal	CCC(Br)(CC)C(=O)NC(=O)NC(C)=O	1	279.13	75.27	1.86976	1.65734	2	5	7.6	-999	0	0.386863	0	0.613137	3	148.5
acefurtiamine	CC(=O)OCC(=O)OCCC(SC(=O)c1ccco1)=C(C)N(Cc2cnc(C)nc2N)C=O	1	476.503	180.22	-0.85468	-0.875901	2	11	999	6.1	0.0477267	0	0	0.952273	13	209.1
aceglutamide	CC(=O)NC(CCC(N)=O)C(O)=O	1	188.181	109.49	-3.12623	-6.81384	4	6	3.5	-999	0	0.999874	0	0.000125877	5	138.1
aceperone	CC(=O)NCC2(CCN(CCCC(=O)c1ccc(F)cc1)CC2)c3ccccc3	1	396.497	49.41	2.863	0.381244	1	4	999	10	0.997494	0	0	0.00250559	8	200.7
acetaminosalol	CC(=O)Nc2ccc(OC(=O)c1ccccc1O)cc2	1	271.267	75.63	2.35752	2.35579	2	5	9.8	-999	0	0.00396529	0	0.996035	4	164.7
acetazolamide	CC(=O)Nc1nnc(s1)S(N)(=O)=O	1	222.247	151.66	-0.682714	-1.09515	3	7	7.2	-999	0	0.613137	0	0.386863	2	141.1
acetiamine	CC(=O)OCCC(SC(C)=O)=C(C)N(Cc1cnc(C)nc1N)C=O	1	366.435	140.78	-0.270719	-0.291941	2	8	999	6.1	0.0477267	0	0	0.952273	9	186.3
acetorphan (racecadotril and ecadotril)	CC(=O)SCC(Cc1ccccc1)C(=O)NCC(=O)OCc1ccccc1	1	385.477	97.77	2.48564	2.48564	1	5	999	-999	0	0	0	1	11	193.4
acetorphine	CCCC(C)(O)C1CC23C=CC1(OC)C4Oc5c(OC(C)=O)ccc6CC2N(C)CCC34c56	1	453.569	68.23	2.20112	1.42383	1	6	999	8.1	0.833662	0	0	0.166338	6	207.2
acetylmethadol (levacetylmethadol, alphacetylmethadol, betacetylmethadol )	CCC(OC(C)=O)C(CC(C)N(C)C)(c1ccccc1)c2ccccc2	1	353.497	29.54	4.95959	3.174	0	3	999	9.2	0.984398	0	0	0.0156017	9	188.2
acevaltrate	CC(C)CC(=O)OC2C=C1C(C(OC=C1COC(C)=O)OC(=O)CC(C)(C)OC(C)=O)C23CO3	1	480.504	136.19	2.5668	2.5668	0	10	999	-999	0	0	0	1	13	208.9
acrocinonide	CC34CC(O)C1(F)C(CCC2=CC(=O)C=CC12C)C3CC5OC(OC45C(=O)CO)C=C	1	432.481	93.06	1.7591	1.7591	2	6	999	-999	0	0	0	1	3	200.9
acyclovir (aciclovir)	NC1=Nc2n(cnc2C(=O)N1)COCCO	1	225.2	114.76	-1.45	-1.45547	4	8	9.4	2.2	6.24706e-06	0.00990093	6.24706e-08	0.990093	4	143.5
adafenoxate	Clc4ccc(OCC(=O)OCCNC23CC1CC(CC(C1)C2)C3)cc4	1	363.877	47.56	4.50129	3.46334	1	4	999	8.4	0.909091	0	0	0.0909091	8	178.2
adatanserin	O=C(NCCN1CCN(CC1)c2ncccn2)C45CC3CC(CC(C3)C4)C5	1	369.502	61.36	2.58061	2.16817	1	6	999	7.6	0.613137	0	0	0.386863	5	172.2
alaproclate	CC(N)C(=O)OC(C)(C)Cc1ccc(Cl)cc1	1	255.739	52.32	2.66528	2.3646	2	3	999	7.4	0.5	0	0	0.5	5	158.7
alclometasone-dipropionate	CCC(=O)OCC(=O)C3(OC(=O)CC)C(C)CC4C2C(Cl)CC1=CC(=O)C=CC1(C)C2C(O)CC34C	1	521.04	106.97	3.9379	3.9379	1	7	999	-999	0	0	0	1	8	220
alentemol	CCCN(CCC)C1Cc2cccc3cc(O)cc(C1)c23	1	283.407	23.47	5.02578	3.33049	1	2	9.4	9.1	0.97073	0.000193686	0.0097073	0.0193686	5	167.5
alfadolone	CC13CCC(O)CC1CCC4C2CCC(C(=O)CO)C2(C)CC(=O)C34	1	348.475	74.6	2.6856	2.6856	2	4	999	-999	0	0	0	1	2	185.9
alfaxalone (renanolone)	CC(=O)C3CCC4C2CCC1CC(O)CCC1(C)C2C(=O)CC34C	1	332.476	54.37	3.37233	3.37233	1	3	999	-999	0	0	0	1	1	182.9
alfentanil	CCC(=O)N(c1ccccc1)C3(CCN(CCn2nnn(CC)c2=O)CC3)COC	1	416.516	81.05	1.06234	1.01089	0	9	999	6.5	0.111816	0	0	0.888184	9	196.3
algestone-acetonide	CC(=O)C14OC(C)(C)OC1CC5C3CCC2=CC(=O)CCC2(C)C3CCC45C	1	386.523	52.6	3.669	3.669	0	4	999	-999	0	0	0	1	1	194.5
aliflurane	COC1(F)C(F)(F)C1(F)Cl	1	178.512	9.23	1.5531	1.5531	0	1	999	-999	0	0	0	1	1	127.8
alletorphine	CCCC(C)(O)C1CC23C=CC1(OC)C4Oc5c(O)ccc6CC2N(CCC34c56)CC=C	1	437.57	62.16	2.62666	2.00572	2	5	9.6	7.9	0.754983	0.00150639	0.00476362	0.238747	6	203.3
allomethadione	CC1OC(=O)N(CC=C)C1=O	1	155.151	46.61	0.107666	0.107666	0	4	999	-999	0	0	0	1	2	129.7
almoxatone	CNCC1CN(C(=O)O1)c3ccc(OCc2cccc(Cl)c2)cc3	1	346.807	50.8	3.00823	1.69383	1	5	999	8.7	0.952273	0	0	0.0477267	6	180.4
alnespirone	COc3cccc4OCC(CCCNCCCCN2C(=O)CC1(CCCC1)CC2=O)Cc34	1	442.589	67.87	4.31553	1.46915	1	6	999	10.6	0.999369	0	0	0.000630559	10	214.7
alonimid	O=C3CCC1(CCC(=O)c2ccccc12)C(=O)N3	1	243.257	63.24	0.670929	0.664101	1	4	9.2	-999	0	0.0156017	0	0.984398	0	160.1
aloracetam	CC(=O)NCCn1c(C)cc(C=O)c1C	1	208.256	51.1	1.17209	1.17209	1	4	999	-999	0	0	0	1	4	146.9
alozafone	CC(CC#N)N(C)CC(=O)N(C)c1ccc(Cl)cc1C(=O)c2ccccc2F	1	401.861	64.41	3.23255	2.75681	0	5	999	7.7	0.666139	0	0	0.333861	8	192.4
alphameprodine (betameprodine)	CCC1CN(C)CCC1(OC(=O)CC)c2ccccc2	1	275.385	29.54	3.05778	1.83664	0	3	999	8.6	0.940649	0	0	0.0593509	5	167.4
alphamethadol	CCC(O)C(CC(C)N(C)C)(c1ccccc1)c2ccccc2	1	311.46	23.47	3.9205	2.13491	1	2	999	9.2	0.984398	0	0	0.0156017	7	177.5
alpiropride	CNS(=O)(=O)c2cc(C(=O)NCC1CCCN1CC=C)c(OC)cc2N	1	382.478	122.14	1.45084	-0.45587	4	8	9.7	9.3	0.982642	6.20005e-05	0.00492488	0.0123707	8	196.4
alrestatin	OC(=O)CN1C(=O)c2cccc3cccc(C1=O)c23	1	255.225	74.68	0.758992	-3.19548	1	5	2.9	0.9	9.99968e-12	0.999968	3.16218e-07	3.16218e-05	2	150.9
amcinafal	CCC5(CC)OC4CC3C2CCC1=CC(=O)C=CC1(C)C2(F)C(O)CC3(C)C4(O5)C(=O)CO	1	462.55	93.06	2.82431	2.82431	2	6	999	-999	0	0	0	1	4	204.5
amcinafide	CC5(OC4CC3C2CCC1=CC(=O)C=CC1(C)C2(F)C(O)CC3(C)C4(O5)C(=O)CO)c6ccccc6	1	496.566	93.06	2.89937	2.89937	2	6	999	-999	0	0	0	1	3	214.6
amcinonide	CC(=O)OCC(=O)C25OC1(CCCC1)OC2CC6C4CCC3=CC(=O)C=CC3(C)C4(F)C(O)CC56C	1	502.57	99.13	3.18777	3.18777	1	7	999	-999	0	0	0	1	4	233.8
amelometasone	CCC(=O)OC3(C(C)CC4C2CCC1=CC(=O)C=CC1(C)C2(F)C(O)CC34C)C(=O)COC	1	462.55	89.9	2.86293	2.86293	1	6	999	-999	0	0	0	1	6	208.9
ameltolide	Cc1cccc(C)c1NC(=O)c2ccc(N)cc2	1	240.3	55.12	2.16676	2.16675	3	3	999	2.4	9.9999e-06	0	0	0.99999	2	156.3
amesergide	CC(C)n3cc4CC1C(CC(CN1C)C(=O)NC2CCCCC2)c5cccc3c45	1	393.563	37.27	4.50325	4.43941	1	4	999	6.6	0.136807	0	0	0.863193	3	201.8
amfetaminil	CC(Cc1ccccc1)NC(C#N)c2ccccc2	1	250.338	35.82	3.16302	3.16165	1	2	999	4.9	0.00315231	0	0	0.996848	6	164.4
amineptine	OC(=O)CCCCCCNC2c1ccccc1CCc3ccccc23	1	337.454	49.33	4.75968	2.25866	2	3	4.9	10.6	0.00315032	0.000628572	0.996219	1.98772e-06	8	179.3
amisulpride	CCN1CCCC1CNC(=O)c2cc(c(N)cc2OC)S(=O)(=O)CC	1	369.479	110.11	1.33405	-0.571043	3	7	999	9.3	0.987567	0	0	0.0124327	7	193.1
amitriptylinoxide	CN(C)(=O)CCC=C2c1ccccc1CCc3ccccc23	1	293.402	17.07	5.80769	5.80769	0	2	999	-999	0	0	0	1	3	171.5
amixetrine	CC(C)CCOC(CN1CCCC1)c2ccccc2	1	261.401	12.47	3.83426	3.21601	0	2	999	7.9	0.759747	0	0	0.240253	7	168
amperozide	CCNC(=O)N3CCN(CCCC(c1ccc(F)cc1)c2ccc(F)cc2)CC3	1	401.491	35.58	4.58588	4.46666	1	4	999	6.9	0.240253	0	0	0.759747	7	202.7
amphenidone	Nc1cccc(c1)n2ccccc2=O	1	186.209	46.33	1.02481	1.02478	2	3	999	3.2	6.30918e-05	0	0	0.999937	1	136.7
amphetamine	CC(N)Cc1ccccc1	1	135.206	26.02	1.66125	-0.577029	2	1	999	9.7	0.995013	0	0	0.00498688	2	130.2
ampyzine	CN(C)c1cnccn1	1	123.155	29.02	1.14267	1.14263	0	3	999	3.3	7.94265e-05	0	0	0.999921	1	125.2
amylene-hydrate	CCC(C)(C)O	1	88.1477	20.23	1.14702	1.14702	1	1	999	-999	0	0	0	1	1	117.1
anileridine	CCOC(=O)C2(CCN(CCc1ccc(N)cc1)CC2)c3ccccc3	1	352.469	55.56	3.39548	3.04159	2	4	999	7.5	0.557312	0	0	0.442688	7	190
aniracetam	COc1ccc(cc1)C(=O)N2CCCC2=O	1	219.236	46.61	1.32967	1.32967	0	4	999	-999	0	0	0	1	2	146.7
anseculin	COc2cc1oc(=O)c(C)c(C)c1cc2OCCCN3CCN(CC3)c4ccccc4OC	1	452.541	60.47	4.60161	4.18917	0	7	999	7.6	0.613137	0	0	0.386863	8	218.4
apadoline	CCCNC(=O)c4ccc3Sc1ccccc1N(CCN2CCCC2)c3c4	1	381.534	60.88	4.28653	2.78378	1	4	999	8.9	0.969347	0	0	0.0306534	6	193.1
apomorphine	CN2CCc1cccc3c1C2Cc4ccc(O)c(O)c34	1	267.322	43.7	2.58722	2.16187	2	3	8.9	7.6	0.594342	0.0118587	0.0187947	0.375004	0	161.6
aprobarbital	CC(C)C1(CC=C)C(=O)NC(=O)NC1=O	1	210.229	75.27	1.15972	1.0404	2	5	7.9	-999	0	0.240253	0	0.759747	3	145.1
aripiprazole	Clc4cccc(N3CCN(CCCCOc2ccc1CCC(=O)Nc1c2)CC3)c4Cl	1	448.384	44.81	4.37601	3.96357	1	5	999	7.6	0.613137	0	0	0.386863	7	205.7
ascorbic-acid	OCC(O)C1OC(=O)C(=C1O)O	1	176.124	107.22	-2.59947	-5.74825	4	6	4.2	-999	0	0.999369	0	0.000630559	2	129.1
aspirin	CC(=O)Oc1ccccc1C(O)=O	1	180.157	63.6	1.21664	-2.47097	1	4	3.5	-999	0	0.999874	0	0.000125877	3	135.6
atolide	CCN(CC)c2ccc(NC(=O)c1ccccc1N)c(C)c2	1	297.394	58.36	3.31753	3.31667	3	4	999	4.7	0.00199129	0	0	0.998009	5	174.8
atromepine	CN1C2CCC1CC(C2)OC(=O)C(C)(CO)c3ccccc3	1	303.395	49.77	1.8027	-0.435575	1	4	999	9.7	0.995013	0	0	0.00498688	5	174.9
atropine-oxide	CN1(=O)C2CCC1CC(C2)OC(=O)C(CO)c3ccccc3	1	305.368	63.6	2.33809	2.33809	1	5	999	-999	0	0	0	1	5	172.3
avizafone	CN(C(=O)CNC(=O)C(N)CCCCN)c1ccc(Cl)cc1C(=O)c2ccccc2	1	430.926	118.52	-0.0289468	-3.22239	5	7	999	10.6	0.999369	0	0	0.000630559	10	204.6
axamozide	Clc5ccc4n(C1CCN(CC1)CC3COc2ccccc2O3)c(=O)[nH]c4c5	1	399.87	54.04	4.99142	4.21414	1	6	999	8.1	0.833662	0	0	0.166338	3	196.4
azabon	Nc1ccc(cc1)S(=O)(=O)N3CC2CCC(CC2)C3	1	280.386	71.78	2.56467	2.56467	2	4	999	1.8	2.51188e-06	0	0	0.999997	2	174.5
azabuperone	Fc1ccc(cc1)C(=O)CCCN3CCN2CCCC2C3	1	290.375	23.55	1.83689	1.0579	0	3	999	8.1	0.833662	0	0	0.166338	5	174.1
azacyclonol	OC(C1CCNCC1)(c2ccccc2)c3ccccc3	1	267.365	32.26	2.69336	1.28498	2	2	999	8.8	0.961713	0	0	0.0382865	3	163
azaloxan	O=C1NCCN1C4CCN(CCC3COc2ccccc2O3)CC4	1	331.408	54.04	1.74826	0.970976	1	6	999	8.1	0.833662	0	0	0.166338	4	184.8
azaperone	Fc1ccc(cc1)C(=O)CCCN2CCN(CC2)c3ccccn3	1	327.395	36.44	2.94428	2.53184	0	4	999	7.6	0.613137	0	0	0.386863	6	181.6
azaquinzole	C3CN2CCc1ccccc1C2CN3	1	188.268	15.27	0.677008	-0.933594	1	2	999	9	0.975497	0	0	0.0245034	0	140.8
azepindole	C3CNCc2cc1ccccc1n2C3	1	186.252	16.96	2.38436	-0.23989	1	2	999	10.2	0.998418	0	0	0.00158239	0	140.4
azipramine	CN(CCc2cc3cccc4CCc1ccccc1n2c34)Cc5ccccc5	1	366.497	7.65	6.63509	4.94346	0	2	999	9.1	0.980438	0	0	0.0195623	5	193.1
balaperidone	Fc1ccc(cc1)C4CC5CN(CCn3c(=O)[nH]c2ccccc2c3=O)CC45	1	379.426	52.65	2.79029	0.234989	1	5	10.8	10.1	0.997612	7.92431e-07	0.000397156	0.0019905	4	189.6
bamifylline	CCN(CCO)CCn2c(Cc1ccccc1)nc3n(C)c(=O)n(C)c(=O)c23	1	385.459	81.91	2.0709	0.568149	1	8	999	8.9	0.969347	0	0	0.0306534	8	194.7
barbital	CCC1(CC)C(=O)NC(=O)NC1=O	1	184.192	75.27	0.652486	0.533166	2	5	7.9	-999	0	0.240253	0	0.759747	2	137.3
batelapine	CN1CCN(CC1)C3=Nc2ccccc2Cc4nc(C)nn34	1	296.369	49.55	1.72943	1.37553	0	6	999	7.5	0.557312	0	0	0.442688	1	168.5
beclamide	ClCCC(=O)NCc1ccccc1	1	197.661	29.1	1.72345	1.72345	1	2	999	-999	0	0	0	1	4	142.2
beclomethasone (beclometasone)	CC4CC3C2CCC1=CC(=O)C=CC1(C)C2(Cl)C(O)CC3(C)C4(O)C(=O)CO	1	408.914	94.83	2.16548	2.16548	3	5	999	-999	0	0	0	1	2	189.3
befloxatone	COCC1CN(C(=O)O1)c2ccc(OCCC(O)C(F)(F)F)cc2	1	349.302	68.23	2.04632	2.04632	1	6	999	-999	0	0	0	1	8	184.3
bemegride	CCC1(C)CC(=O)NC(=O)C1	1	155.194	46.17	0.769124	0.769124	1	3	999	-999	0	0	0	1	1	129.2
benactyzine	CCN(CC)CCOC(=O)C(O)(c1ccccc1)c2ccccc2	1	327.416	49.77	3.45766	2.41971	1	4	999	8.4	0.909091	0	0	0.0909091	9	179.8
benfotiamine	CC(N(Cc1cnc(C)nc1N)C=O)=C(CCOP(O)(O)=O)SC(=O)c2ccccc2	1	466.448	191.05	-2.38113	-6.02449	4	10	1.3	6.1	3.79107e-08	0.952273	0.0477267	7.56417e-07	10	201.1
benorilate	CC(=O)Nc2ccc(OC(=O)c1ccccc1OC(C)=O)cc2	1	313.304	81.7	1.99467	1.99467	1	6	999	-999	0	0	0	1	6	171.2
benperidol	Fc1ccc(cc1)C(=O)CCCN2CCC(CC2)n3c(=O)[nH]c4ccccc34	1	381.442	52.65	3.38071	2.60343	1	5	999	8.1	0.833662	0	0	0.166338	6	195.7
bentazepam	O=C2CN=C(c1ccccc1)c3c(N2)sc4CCCCc34	1	296.387	69.7	3.08741	3.08738	1	3	999	3.2	6.30918e-05	0	0	0.999937	1	171.9
bentiamine	CC(N(Cc1cnc(C)nc1N)C=O)=C(CCOC(=O)c2ccccc2)SC(=O)c3ccccc3	1	490.574	140.78	1.55787	1.53665	2	8	999	6.1	0.0477267	0	0	0.952273	11	212
benzaprinoxide	CN(C)(=O)CCC=C2c1ccccc1C=Cc3c(Cl)cccc23	1	325.831	17.07	6.3383	6.3383	0	2	999	-999	0	0	0	1	3	175.1
benzindopyrine	C(Cc2cn(Cc1ccccc1)c3ccccc23)c4ccncc4	1	312.407	17.82	5.82634	5.81557	0	2	999	5.8	0.0245034	0	0	0.975497	5	181.5
benzquinamide	CCN(CC)C(=O)C3CN2CCc1cc(OC)c(OC)cc1C2CC3OC(C)=O	1	404.499	68.31	1.424	1.41049	0	7	999	5.9	0.0306534	0	0	0.969347	7	193.6
benztropine (benzatropine)	CN1C2CCC1CC(C2)OC(c3ccccc3)c4ccccc4	1	307.428	12.47	4.33766	1.53834	0	2	999	10.5	0.999206	0	0	0.000793698	4	179.2
benzyl-alcohol	OCc1ccccc1	1	108.138	20.23	1.16727	1.16727	1	1	999	-999	0	0	0	1	1	119
berupipam	CN2CCc1cc(Cl)c(O)cc1C(C2)c3cc(Br)cc4CCOc34	1	408.716	32.7	5.33982	3.62023	1	3	8.5	9.1	0.90829	0.00143954	0.072148	0.0181228	1	178.7
bervastatin	CCOC(=O)CC(O)CC(O)C=CC3=C(c1ccc(F)cc1)c2ccccc2OC34CCCC4	1	466.54	75.99	5.63488	5.63488	2	5	999	-999	0	0	0	1	9	221.7
betamethasone-acibutate	CC(C)C(=O)OC3(C(C)CC4C2CCC1=CC(=O)C=CC1(C)C2(F)C(O)CC34C)C(=O)COC(C)=O	1	504.586	106.97	3.41222	3.41222	1	7	999	-999	0	0	0	1	7	215.8
betamethasone-benzoate	CC4CC3C2CCC1=CC(=O)C=CC1(C)C2(F)C(O)CC3(C)C4(OC(=O)c5ccccc5)C(=O)CO	1	496.566	100.9	3.77345	3.77345	2	6	999	-999	0	0	0	1	5	220.5
binospirone	O=C2CC1(CCCC1)CC(=O)N2CCNCC4COc3ccccc3O4	1	358.43	67.87	3.13989	1.82548	1	6	999	8.7	0.952273	0	0	0.0477267	5	186.7
biotin	OC(=O)CCCCC1SCC2NC(=O)NC12	1	244.311	103.73	1.24328	-1.24731	3	5	4.9	-999	0	0.996848	0	0.00315231	5	155.3
bipenamol	NCc1ccccc1Sc2ccccc2CO	1	245.34	71.55	1.45496	-0.696272	3	2	999	9.6	0.99373	0	0	0.00627001	4	154.9
biriperone	Fc1ccc(cc1)C(=O)CCCN5CCN4Cc3[nH]c2ccccc2c3CC4C5	1	391.48	39.34	2.8276	0.724715	1	4	999	9.5	0.992119	0	0	0.00788068	5	198.1
bisbentiamine	CC(N(Cc1cnc(C)nc1N)C=O)=C(CCOC(=O)c2ccccc2)SSC(CCOC(=O)c3ccccc3)=C(C)N(Cc4cnc(C)nc4N)C=O	1	770.92	247.42	2.82182	2.80058	4	14	999	6.1	0.0477267	0	0	0.952273	19	234.3
bisorcic	CC(=O)NCCCC(NC(C)=O)C(O)=O	1	216.234	95.5	-2.69538	-6.38299	3	6	3.5	-999	0	0.999874	0	0.000125877	6	148
blonanserin	CCN1CCN(CC1)c4cc(c2ccc(F)cc2)c3CCCCCCc3n4	1	367.502	19.37	5.55315	5.14072	0	3	999	7.6	0.613137	0	0	0.386863	3	164.4
bremazocine	CCC24CCN(CC1(O)CC1)C(Cc3ccc(O)cc23)C4(C)C	1	315.449	43.7	3.34559	2.21619	2	3	10.3	8.5	0.925248	9.25248e-05	0.00116482	0.073495	3	180.8
brofoxine	CC1(C)OC(=O)Nc2ccc(Br)cc12	1	256.096	38.33	3.22531	3.22531	1	3	999	-999	0	0	0	1	0	144.7
bromazepam	Brc3ccc2NC(=O)CN=C(c1ccccn1)c2c3	1	316.152	54.35	1.90326	1.90315	1	4	999	3.8	0.000251126	0	0	0.999749	1	159.6
bromisoval	CC(C)C(Br)C(=O)NC(N)=O	1	223.067	72.19	1.05117	1.051	3	4	10.8	-999	0	0.000397949	0	0.999602	2	138.7
bromoform	BrC(Br)Br	1	252.731	0	2.41342	2.41342	0	0	999	-999	0	0	0	1	0	161
bromperidol	OC2(CCN(CCCC(=O)c1ccc(F)cc1)CC2)c3ccc(Br)cc3	1	420.314	40.54	3.53413	2.40526	1	3	999	8.5	0.926412	0	0	0.0735876	6	194.8
brosotamide	Cc1cc(Br)cc(C(N)=O)c1O	1	230.058	63.32	2.54054	2.18668	3	3	7.3	-999	0	0.557312	0	0.442688	1	146.7
brosuximide	Brc1cccc(c1)C2CC(=O)NC2=O	1	254.08	46.17	1.49937	1.49393	1	3	9.3	-999	0	0.0124327	0	0.987567	1	157
brotizolam	Cc3nnc4CN=C(c1ccccc1Cl)c2cc(Br)sc2n34	1	393.689	70.79	4.74157	4.74156	0	4	999	2	3.98106e-06	0	0	0.999996	1	172.2
buciclovir	Nc2nc1n(CCC(O)CO)cnc1c(=O)[nH]2	1	239.231	125.76	-1.69654	-1.70089	5	8	9.4	3.2	6.24671e-05	0.00990037	6.24671e-07	0.990037	4	148.6
buclizine	CC(C)(C)c4ccc(CN1CCN(CC1)C(c2ccccc2)c3ccc(Cl)cc3)cc4	1	433.026	6.48	6.46853	6.45776	0	2	999	5.8	0.0245034	0	0	0.975497	6	216.8
buprenorphine	COC12CCC3(CC1C(C)(O)C(C)(C)C)C4Cc6ccc(O)c7OC2C3(CCN4CC5CC5)c67	1	467.639	62.16	4.19631	3.06481	2	5	9.6	8.5	0.920604	0.000461395	0.00580862	0.0731262	5	209.6
bupropion	CC(NC(C)(C)C)C(=O)c1cccc(Cl)c1	1	239.74	29.1	3.37205	2.96015	1	2	999	7.6	0.613137	0	0	0.386863	4	154.5
buramate	OCCOC(=O)NCc1ccccc1	1	195.215	58.56	1.77823	1.77823	2	4	999	-999	0	0	0	1	5	144.9
butacetin	CC(=O)Nc1ccc(OC(C)(C)C)cc1	1	207.268	38.33	2.40408	2.40408	1	3	999	-999	0	0	0	1	3	147.8
butaclamol	CC(C)(C)C3(O)CCN2CC4c1ccccc1CCc5cccc(C2C3)c45	1	361.519	23.47	5.05287	3.36125	1	2	999	9.1	0.980438	0	0	0.0195623	1	187.7
butaperazine	CCCC(=O)c4ccc3Sc1ccccc1N(CCCN2CCN(C)CC2)c3c4	1	409.587	52.09	5.08435	4.30536	0	4	999	8.1	0.833662	0	0	0.166338	7	196.9
butoctamide	CCCCC(CC)CNC(=O)CC(C)O	1	215.331	49.33	2.24185	2.24185	2	3	999	-999	0	0	0	1	8	156.8
butorphanol	Oc4ccc3CC1N(CCC2(CCCCC12O)c3c4)CC5CCC5	1	327.459	43.7	3.38687	2.43757	2	3	10.3	8.3	0.887067	0.000140591	0.00111675	0.111675	2	182.9
cabergoline	CCNC(=O)N(CCCN(C)C)C(=O)C4CC1C(Cc2c[nH]c3cccc1c23)N(CC=C)C4	1	451.603	71.68	3.11752	0.518152	2	7	999	10	0.997494	0	0	0.00250559	8	211.3
cafedrine	CC(NCCn1cnc2n(C)c(=O)n(C)c(=O)c12)C(O)c3ccccc3	1	357.406	90.7	0.844544	-0.28433	2	8	999	8.5	0.926412	0	0	0.0735876	6	185
camazepam	CN(C)C(=O)OC3N=C(c1ccccc1)c2cc(Cl)ccc2N(C)C3=O	1	371.817	62.21	2.25424	2.25423	0	6	999	2.8	2.51182e-05	0	0	0.999975	3	183.6
camphor	CC1(C)C2CCC1(C)C(=O)C2	1	152.233	17.07	2.05561	2.05561	0	1	999	-999	0	0	0	1	0	132.7
caproxamine	CCCCCC(=NOCCN)c1ccc(C)c(N)c1	1	263.377	73.63	3.48257	2.16142	4	4	999	8.7	0.952273	0	0	0.0477267	8	168.2
captodiame	CCCCSc1ccc(cc1)C(SCCN(C)C)c2ccccc2	1	359.592	53.84	6.15092	4.08888	0	1	999	9.5	0.992119	0	0	0.00788068	10	186.5
capuride	CCC(C)C(CC)C(=O)NC(N)=O	1	186.251	72.19	1.81636	1.60394	3	4	7.6	-999	0	0.386863	0	0.613137	4	147.1
carbamazepine	NC(=O)N2c1ccccc1C=Cc3ccccc23	1	236.268	46.33	2.58059	2.58059	2	3	999	-999	0	0	0	1	0	149.3
carbubarb	CCCCC1(CCOC(N)=O)C(=O)NC(=O)NC1=O	1	271.269	127.59	0.533151	0.413831	4	8	7.9	-999	0	0.240253	0	0.759747	7	159.1
carburazepam	CN2C(=O)CN(C(c1ccccc1)c3cc(Cl)ccc23)C(N)=O	1	329.78	66.64	3.36609	3.36609	2	5	999	-999	0	0	0	1	1	174.7
carfimate	NC(=O)OC(C#C)c1ccccc1	1	175.184	52.32	1.54735	1.54735	2	3	999	-999	0	0	0	1	4	140.6
carmantadine	OC(=O)C1CCN1C34CC2CC(CC(C2)C3)C4	1	235.321	40.54	1.33372	-1.16761	1	3	1.9	9.9	3.1523e-06	0.0031523	0.996845	9.96845e-09	2	158.1
caroxazone	NC(=O)CN2Cc1ccccc1OC2=O	1	206.198	72.63	0.0484205	0.0484205	2	5	999	-999	0	0	0	1	2	142.1
carperone	CC(C)NC(=O)OC2CCN(CCCC(=O)c1ccc(F)cc1)CC2	1	350.427	58.64	2.66256	0.180799	1	5	999	10	0.997494	0	0	0.00250559	8	187.5
carphenazine (carfenazine)	CCC(=O)c4ccc3Sc1ccccc1N(CCCN2CCN(CCO)CC2)c3c4	1	425.587	72.32	4.07645	3.53092	1	5	999	7.8	0.715253	0	0	0.284747	8	200.4
carzenide	NS(=O)(=O)c1ccc(cc1)C(O)=O	1	201.201	105.84	0.439647	-3.33385	3	5	3.6	-999	0	0.999842	0	0.000158464	2	140.8
cathinone	CC(N)C(=O)c1ccccc1	1	149.189	43.09	1.00534	0.593444	2	2	999	7.6	0.613137	0	0	0.386863	2	132.9
cebaracetam	Clc1ccc(cc1)C3CN(CC(=O)N2CCNC(=O)C2)C(=O)C3	1	335.784	69.72	-1.92432	-1.92432	1	6	999	-999	0	0	0	1	3	178.9
celucloral	OC1OC(COCCOC(O)C(Cl)(Cl)Cl)C(OC2OC(COCCOCCOC(O)C(Cl)(Cl)Cl)CC(OC(O)C(Cl)(Cl)Cl)C2O)C(OCCOCCOC(O)C(Cl)(Cl)Cl)C1O	1	1136.11	252.37	3.10494	3.10494	7	19	999	-999	0	0	0	1	31	255.6
cerivastatin	COCc1c(nc(C(C)C)c(C=CC(O)CC(O)CC(O)=O)c1c2ccc(F)cc2)C(C)C	1	459.549	99.88	2.8288	-0.138225	3	6	4.4	3.8	2.50875e-07	0.99875	0.000250875	0.00099875	11	214.6
cetohexazine	Cc1cc(C)c(=O)[nH]n1	1	124.14	41.46	-0.219011	-0.219355	1	3	10.5	-999	0	0.000793698	0	0.999206	0	123.2
cetophenicol (cetofenicol)	CC(=O)c1ccc(cc1)C(O)C(CO)NC(=O)C(Cl)Cl	1	320.167	86.63	0.495352	0.495352	3	5	999	-999	0	0	0	1	6	170.5
cetotiamine	CCOC(=O)OCCC(SC(=O)OCC)=C(C)N(Cc1cnc(C)nc1N)C=O	1	426.487	159.24	0.976013	0.954792	2	10	999	6.1	0.0477267	0	0	0.952273	13	203.3
chloralhydrate	OC(O)C(Cl)(Cl)Cl	1	165.402	40.46	0.658016	0.658016	2	2	999	-999	0	0	0	1	1	126.5
chloralose	OCC(O)C2OC1OC(OC1C2O)C(Cl)(Cl)Cl	1	309.527	88.38	0.978324	0.978324	3	6	999	-999	0	0	0	1	3	162.9
chloramphenicol	OCC(NC(=O)C(Cl)Cl)C(O)c1ccc(cc1)N(=O)=O	1	323.128	115.38	0.290858	0.290858	3	7	999	-999	0	0	0	1	6	163.8
chlordiazepoxide	CNC2=Nc1ccc(Cl)cc1C(=N(=O)C2)c3ccccc3	1	299.754	41.46	4.56092	2.68206	1	4	999	9.3	0.987567	0	0	0.0124327	2	170.2
chlorhexadol (chloralodol)	CC(CC(C)(C)O)OC(O)C(Cl)(Cl)Cl	1	265.56	49.69	2.33407	2.33407	2	3	999	-999	0	0	0	1	5	152.8
chlormezanone	CN2C(c1ccc(Cl)cc1)S(=O)(=O)CCC2=O	1	273.736	62.83	0.414624	0.414624	0	4	999	-999	0	0	0	1	1	153.9
chloroform	ClC(Cl)Cl	1	119.377	0	1.74157	1.74157	0	0	999	-999	0	0	0	1	0	117.5
chloroprednisone-acetate	CC(=O)OCC(=O)C3(O)CCC4C2CC(Cl)C1=CC(=O)C=CC1(C)C2C(=O)CC34C	1	434.909	97.74	2.64242	2.64242	1	6	999	-999	0	0	0	1	4	199.4
chromocarb	OC(=O)c2cc(=O)c1ccccc1o2	1	190.152	63.6	1.62752	-2.4639	1	4	1.6	-999	0	0.999998	0	1.58489e-06	1	135.3
ciclesonide	CC(C)C(=O)OCC(=O)C14OC(OC1CC5C3CCC2=CC(=O)C=CC2(C)C3C(O)CC45C)C6CCCCC6	1	540.686	99.13	4.97207	4.97207	1	7	999	-999	0	0	0	1	6	238.3
ciclotizolam	Clc1ccccc1C4=NCc3nnc(C2CCCCC2)n3c5sc(Br)cc45	1	461.806	70.79	6.57969	6.57969	0	4	999	2	3.98106e-06	0	0	0.999996	2	185.4
cicortonide	CC(=O)CC(=O)C14OC(C)(C)OC1CC5C3CC(=C2C=C(CCC2(C)C3(F)C(O)CC45C)OCCCl)C#N	1	550.057	105.85	3.5952	3.59348	1	7	9.8	-999	0	0.00396529	0	0.996035	7	193.7
cilobamine	CC(C)NC2C1CCC(CC1)C2(O)c3ccc(Cl)c(Cl)c3	1	328.275	32.26	4.31325	2.52766	2	2	999	9.2	0.984398	0	0	0.0156017	3	167.5
cimemoxin	NNCC1CCCCC1	1	128.215	38.05	1.02311	0.611215	3	2	999	7.6	0.613137	0	0	0.386863	2	128.5
cimepanol	CC(C)C(O)C1CCCCC1	1	156.264	20.23	2.76525	2.76525	1	1	999	-999	0	0	0	1	2	138.6
cimoxatone	COCC1CN(C(=O)O1)c3ccc(OCc2cccc(C#N)c2)cc3	1	338.356	71.79	2.33072	2.33072	0	6	999	-999	0	0	0	1	7	179.9
cinoctramide	COc2cc(C=CC(=O)N1CCCCCCC1)cc(OC)c2OC	1	333.421	48	4.04733	4.04733	0	5	999	-999	0	0	0	1	5	156
cinolazepam	OC3N=C(c1ccccc1F)c2cc(Cl)ccc2N(CCC#N)C3=O	1	357.765	76.69	2.02791	2.02791	1	5	999	1.5	1.25892e-06	0	0	0.999999	4	187
ciprazafone	CN(C(=O)CNC1CC1)c2ccc(Cl)cc2C(=O)c3ccccc3Cl	1	377.263	49.41	2.65587	2.03763	1	4	999	7.9	0.759747	0	0	0.240253	6	177.7
ciprocinonide	CC5(C)OC4CC3C2CC(F)C1=CC(=O)C=CC1(C)C2(F)C(O)CC3(C)C4(O5)C(=O)COC(=O)C6CC6	1	520.561	99.13	2.95998	2.95998	1	7	999	-999	0	0	0	1	5	213.1
citatepine	CN1CCC3=C(CC1)c2cc(C#N)ccc2Sc4ccccc34	1	318.436	52.33	4.00071	1.51896	0	2	999	10	0.997494	0	0	0.00250559	1	187.1
clebopride	COc1cc(N)c(Cl)cc1C(=O)NC2CCN(CC2)Cc3ccccc3	1	373.875	67.59	2.93376	1.2254	3	5	999	9.1	0.980438	0	0	0.0195623	5	189.3
clidafidine	Clc1cccc(Cl)c1N=C2NCCO2	1	231.078	33.62	2.53711	2.39171	1	3	999	7	0.284747	0	0	0.715253	1	145.6
clobazam	CN2C(=O)CC(=O)N(c1ccccc1)c3cc(Cl)ccc23	1	300.739	40.62	3.27092	0.877779	0	4	5	-999	0	0.996035	0	0.00396529	1	169.6
clobetasone	CC4CC3C2CCC1=CC(=O)C=CC1(C)C2(F)C(=O)CC3(C)C4(O)C(=O)CCl	1	408.889	71.44	2.89103	2.89103	1	4	999	-999	0	0	0	1	2	190.7
clobetasone-butyrate	CCCC(=O)OC3(C(C)CC4C2CCC1=CC(=O)C=CC1(C)C2(F)C(=O)CC34C)C(=O)CCl	1	478.979	77.51	4.94238	4.94238	0	5	999	-999	0	0	0	1	6	209.5
clocapramine	NC(=O)C4(CCN(CCCN2c1ccccc1CCc3ccc(Cl)cc23)CC4)N5CCCCC5	1	481.071	52.81	5.29753	3.29364	2	5	999	9.4	0.990099	0	0	0.00990099	6	216.2
clocortolone	CC4CC3C2CC(F)C1=CC(=O)C=CC1(C)C2(Cl)C(O)CC3(C)C4C(=O)CO	1	410.905	74.6	2.51089	2.51089	2	4	999	-999	0	0	0	1	2	193.1
clocortolone-acetate	CC4CC3C2CC(F)C1=CC(=O)C=CC1(C)C2(Cl)C(O)CC3(C)C4C(=O)COC(C)=O	1	452.942	80.67	3.25284	3.25284	1	5	999	-999	0	0	0	1	4	203.6
clocortolone-pivalate	CC4CC3C2CC(F)C1=CC(=O)C=CC1(C)C2(Cl)C(O)CC3(C)C4C(=O)COC(=O)C(C)(C)C	1	495.021	80.67	4.46657	4.46657	1	5	999	-999	0	0	0	1	5	219.6
clodazon	CN(C)CCCn2c(=O)n(c1ccccc1)c3cc(Cl)ccc23	1	329.823	26.79	3.07106	0.589306	0	4	999	10	0.997494	0	0	0.00250559	5	176.8
clofenciclan	CCN(CC)CCOC1(CCCCC1)c2ccc(Cl)cc2	1	309.873	12.47	4.96883	2.8176	0	2	999	9.6	0.99373	0	0	0.00627001	7	175.4
clofluperol	OC2(CCN(CCCC(=O)c1ccc(F)cc1)CC2)c3ccc(Cl)c(c3)C(F)(F)F	1	443.861	40.54	4.26963	3.14075	1	3	999	8.5	0.926412	0	0	0.0735876	7	205.3
clomethiazole	Cc1ncsc1CCCl	1	161.653	41.13	1.98294	1.98291	0	1	999	3.3	7.94265e-05	0	0	0.999921	2	129.8
clopenthixol (zuclopenthixol)	OCCN4CCN(CCC=C2c1ccccc1Sc3ccc(Cl)cc23)CC4	1	400.964	52.01	4.39614	3.91971	1	3	999	7.7	0.666139	0	0	0.333861	5	192.9
cloperidone	Clc1cccc(c1)N4CCN(CCCn3c(=O)[nH]c2ccccc2c3=O)CC4	1	398.885	55.89	2.92523	2.51263	1	6	10.8	7.6	0.612893	0.000153952	0.000243997	0.386709	5	194.3
clopimozide	Fc1ccc(cc1)C(CCCN2CCC(CC2)n3c(=O)[nH]c4cc(Cl)ccc34)c5ccc(F)cc5	1	495.99	35.58	7.41078	6.63349	1	4	999	8.1	0.833662	0	0	0.166338	7	223.9
cloprednol	CC13C=CC(=O)C=C1C(=CC4C2CCC(O)(C(=O)CO)C2(C)CC(O)C34)Cl	1	392.872	94.83	2.47666	2.47666	3	5	999	-999	0	0	0	1	2	188.4
clorethate (cloretate)	ClC(Cl)(Cl)COC(=O)OCC(Cl)(Cl)Cl	1	324.8	35.53	3.81197	3.81197	0	3	999	-999	0	0	0	1	6	156.6
clorgiline	CN(CCCOc1ccc(Cl)cc1Cl)CC#C	1	272.169	12.47	4.36379	3.66784	0	2	999	8	0.79924	0	0	0.20076	7	159.1
cloroperone	Fc1ccc(cc1)C(=O)CCCN2CCC(CC2)C(=O)c3ccc(Cl)cc3	1	387.874	37.38	3.94058	1.45882	0	3	999	10	0.997494	0	0	0.00250559	7	194.4
clorotepine	CN1CCN(CC1)C3Cc2ccccc2Sc4ccc(Cl)cc34	1	344.901	31.78	3.85404	3.4416	0	2	999	7.6	0.613137	0	0	0.386863	1	182
clotiazepam	CCc2cc1C(=NCC(=O)N(C)c1s2)c3ccccc3Cl	1	318.821	60.91	3.46396	3.46396	0	3	999	1.8	2.51188e-06	0	0	0.999997	2	170
cloticasone (cloticasone-propionate)	CCC(=O)OC3(C(C)CC4C2CC(F)C1=CC(=O)C=CC1(C)C2(F)C(O)CC34C)C(=O)SCCl	1	517.025	105.97	3.02623	3.02623	1	5	999	-999	0	0	0	1	6	206.4
clotixamide (clotixamide)	CNC(=O)CCN1CCN(CCC=C2c3ccccc3Sc3ccc(cc23)Cl)CC1	1	442.016	60.88	4.11205	3.33306	1	4	999	8.1	0.833662	0	0	0.166338	6	201.6
clozapine	CN1CCN(CC1)C3=Nc2cc(Cl)ccc2Nc4ccccc34	1	326.822	30.87	5.03604	4.68215	1	4	999	7.5	0.557312	0	0	0.442688	1	178.6
cogazocine	CCC24CCN(CC1CCC1)C(Cc3ccc(O)cc23)C4(C)C	1	313.476	23.47	4.88202	3.75262	1	2	10.3	8.5	0.925248	9.25248e-05	0.00116482	0.073495	3	177.7
conorphone (conorfone)	CCC1CC(=O)C2Oc5c(OC)ccc6CC3C1C2(CCN3CC4CC4)c56	1	367.48	38.77	2.61724	1.48837	0	4	999	8.5	0.926412	0	0	0.0735876	4	192.8
cormetasone	CC1CC2C3CC(F)(F)C4=CC(=O)C=C[C@]4(C)C3(F)C(O)CC2(C)C1(O)C(=O)CO	1	428.441	94.83	1.48419	1.48419	3	5	999	-999	0	0	0	1	2	188
cortexolone (cortodoxone cortifen)	CC12CCC(=O)C=C1CCC3C2CCC4(C)C3CCC4(O)C(=O)CO	1	346.459	74.6	2.38041	2.38041	2	4	999	-999	0	0	0	1	2	186.5
cortisone-acetate	CC(=O)OCC(=O)C3(O)CCC4C2CCC1=CC(=O)CCC1(C)C2C(=O)CC34C	1	402.479	97.74	1.99782	1.99782	1	6	999	-999	0	0	0	1	4	197.5
cortisuzol	CC4CC3C2C=C(C)C1=Cc6c(CC1(C)C2C(O)CC3(C)C4(O)C(=O)COC(=O)c5cccc(c5)S(O)(=O)=O)cnn6c7ccccc7	1	672.787	163.88	4.27206	0.173178	3	10	0.7	1.6	3.16227e-13	0.999998	1.58489e-06	1.99526e-07	7	245
cortivazol	CC4CC3C2C=C(C)C1=Cc5c(CC1(C)C2C(O)CC3(C)C4(O)C(=O)COC(C)=O)cnn5c6ccccc6	1	530.653	101.13	5.0077	5.0077	2	7	999	1.6	1.58489e-06	0	0	0.999998	5	233.3
cotinine	CN1C(CCC1=O)c2cccnc2	1	176.215	33.2	0.152997	0.152451	0	3	999	4.5	0.00125734	0	0	0.998743	1	136.8
cotriptyline	CN(C)CC(=O)C=C2c1ccccc1CCc3ccccc23	1	291.386	20.31	4.08917	3.67727	0	2	999	7.6	0.613137	0	0	0.386863	3	166
crilvastatin	CC1CC(CC(C)(C)C1)OC(=O)C2CCC(=O)N2	1	253.336	55.4	2.09472	2.09472	1	4	999	-999	0	0	0	1	3	157.2
crotetamide	CCC(N(CC)C(=O)C=CC)C(=O)N(C)C	1	226.314	40.62	0.96416	0.96416	0	4	999	-999	0	0	0	1	5	152.3
cyclarbamate	O=C(Nc1ccccc1)OCC2(CCCC2)COC(=O)Nc3ccccc3	1	368.425	76.66	4.43473	4.43473	2	6	999	-999	0	0	0	1	8	189
cyclazocine	CC2C3Cc1ccc(O)cc1C2(C)CCN3CC4CC4	1	271.396	23.47	3.60079	2.47139	1	2	10.3	8.5	0.925248	9.25248e-05	0.00116482	0.073495	2	173.4
cyclindole (ciclindole)	CN(C)C1CCc2[nH]c3ccccc3c2C1	1	214.305	19.03	2.63523	0.483997	1	2	999	9.6	0.99373	0	0	0.00627001	1	148.1
cyclobarbital	CCC1(C(=O)NC(=O)NC1=O)C2=CCCCC2	1	236.266	75.27	1.96138	1.84206	2	5	7.9	-999	0	0.240253	0	0.759747	2	157.2
cyclobenzaprine	CN(C)CCC=C2c1ccccc1C=Cc3ccccc23	1	275.387	3.24	5.35997	3.66835	0	1	999	9.1	0.980438	0	0	0.0195623	3	164.8
cyclophenazine (ciclofenazine)	FC(F)(F)c5ccc4Sc1ccccc1N(CCCN2CCN(CC2)C3CC3)c4c5	1	433.533	35.02	5.81944	5.04046	0	3	999	8.1	0.833662	0	0	0.166338	6	212.3
cyclopregnol	CC(=O)C4CCC5C3CC(O)C12CC1CCC2(C)C3CCC45C	1	316.476	37.3	4.17235	4.17235	1	2	999	-999	0	0	0	1	1	183.9
cycotiamine	CC(N(Cc1cnc(C)nc1N)C=O)=C2CCOC(=O)S2	1	308.356	123.71	-1.55272	-1.57395	2	7	999	6.1	0.0477267	0	0	0.952273	3	169.1
cyheptamide	NC(=O)C2c1ccccc1CCc3ccccc23	1	237.296	43.09	2.93081	2.93081	2	2	999	-999	0	0	0	1	1	151.1
cyprenorphine	COC12C=CC3(CC1C(C)(C)O)C4Cc6ccc(O)c7OC2C3(CCN4CC5CC5)c67	1	423.543	62.16	2.0688	1.28883	2	5	9.6	8.1	0.828435	0.00104294	0.00522707	0.165295	4	198.2
cyprodenate	CN(C)CCOC(=O)CCC1CCCCC1	1	227.342	29.54	2.97249	1.93453	0	3	999	8.4	0.909091	0	0	0.0909091	7	156
cyprolidol	OC(C1CC1c2ccncc2)(c3ccccc3)c4ccccc4	1	301.381	33.12	3.95953	3.94876	1	2	999	5.8	0.0245034	0	0	0.975497	4	175.6
cyproximide (ciproximide)	Clc1ccc(cc1)C12CC2C(=O)NC1=O	1	221.639	46.17	1.30033	1.2935	1	3	9.2	-999	0	0.0156017	0	0.984398	1	154.2
dacemazine	CN(C)CC(=O)N2c1ccccc1Sc3ccccc23	1	284.376	48.85	1.63536	0.939405	0	3	999	8	0.79924	0	0	0.20076	2	161.4
dapsone	Nc1ccc(cc1)S(=O)(=O)c2ccc(N)cc2	1	248.301	94.56	1.42354	1.42354	4	4	999	1.4	9.99999e-07	0	0	0.999999	2	154.2
dazadrol	OC(C1=NCCN1)(c2ccc(Cl)cc2)c3ccccn3	1	287.743	57.51	3.06429	0.266338	2	4	999	10.2	0.998418	0	0	0.00158239	3	164
deanol	CN(C)CCO	1	89.1358	23.47	-0.489416	-2.64065	1	2	999	9.6	0.99373	0	0	0.00627001	2	118.5
decimemide	CCCCCCCCCCOc1c(OC)cc(cc1OC)C(N)=O	1	337.452	70.78	4.74309	4.74309	2	5	999	-999	0	0	0	1	13	189.3
delfaprazine	Cc1ccc(c(c1)N1CCNCC1)Cc1ccccc1	1	266.38	15.27	4.16862	2.75178	1	2	999	8.8	0.961713	0	0	0.0382865	3	166.3
demoxepam	Clc3ccc2NC(=O)CN(=C(c1ccccc1)c2c3)=O	1	286.712	46.17	4.56796	4.56796	1	4	999	-999	0	0	0	1	1	161.7
denbufylline	CCCCn2c(=O)n(CCCC)c1ncn(CC(C)=O)c1c2=O	1	320.386	75.51	2.17611	2.17611	0	7	999	-999	0	0	0	1	8	174.9
deprodone	CC(=O)C3(O)CCC4C2CCC1=CC(=O)C=CC1(C)C2C(O)CC34C	1	344.443	74.6	2.24548	2.24548	2	4	999	-999	0	0	0	1	1	184.2
desciclovir	Nc2ncc1ncn(COCCO)c1n2	1	209.205	99.08	-0.939815	-0.939988	3	7	999	4	0.000397949	0	0	0.999602	4	143.6
descinolone (descinolone-acetonide)	CC(=O)C14OC(C)(C)OC1CC5C3CCC2=CC(=O)C=CC2(C)C3(F)C(O)CC45C	1	418.497	72.83	2.54043	2.54043	1	5	999	-999	0	0	0	1	1	194.1
deserpidine	COC5C(CC4CN3CCc1c([nH]c2ccccc12)C3CC4C5C(=O)OC)OC(=O)c6cc(OC)c(OC)c(OC)c6	1	578.651	108.55	3.56593	3.42052	1	10	999	7	0.284747	0	0	0.715253	9	240.9
desonide	CC5(C)OC4CC3C2CCC1=CC(=O)C=CC1(C)C2C(O)CC3(C)C4(O5)C(=O)CO	1	416.506	93.06	2	2	2	6	999	-999	0	0	0	1	2	197.3
desoximetasone	CC4CC3C2CCC1=CC(=O)C=CC1(C)C2(F)C(O)CC3(C)C4C(=O)CO	1	376.461	74.6	2.42108	2.42108	2	4	999	-999	0	0	0	1	2	190.6
detomidine	Cc2cccc(Cc1c[nH]cn1)c2C	1	186.252	28.68	3.16871	2.81524	1	2	999	7.5	0.557312	0	0	0.442688	2	141.1
dexamethasone-acefurate	CC4CC3C2CCC1=CC(=O)C=CC1(C)C2(F)C(O)CC3(C)C4(OC(=O)c5ccco5)C(=O)COC(C)=O	1	528.565	120.11	3.68783	3.68783	1	8	999	-999	0	0	0	1	7	226.3
dexamisole	C2CN1CC(N=C1S2)c3ccccc3	1	204.292	40.9	2.90404	2.20809	0	2	999	8	0.79924	0	0	0.20076	1	142.3
deximafen (imafen)	C2CN1C(CN=C1N2)c3ccccc3	1	187.24	27.63	2.75319	1.34481	1	3	999	8.8	0.961713	0	0	0.0382865	1	142.7
dexoxadrol (dioxadrol and levoxadrol)	C1CCC(NC1)C2COC(O2)(c3ccccc3)c4ccccc4	1	309.401	30.49	3.47696	2.61524	1	3	999	8.2	0.863193	0	0	0.136807	3	175.6
dichlorisone	CC34CC(Cl)C1(Cl)C(CCC2=CC(=O)C=CC12C)C3CCC4(O)C(=O)CO	1	413.333	74.6	3.14008	3.14008	2	4	999	-999	0	0	0	1	2	186.3
dichlorisone-acetate	CC(=O)CC(=O)C3(O)CCC4C2CCC1=CC(=O)C=CC1(C)C2(Cl)C(Cl)CC34C	1	439.37	71.44	3.55199	3.55026	1	4	9.8	-999	0	0.00396529	0	0.996035	3	195.4
Dichloromethane (methylene-chloride)	ClCCl	1	84.9319	0	1.35094	1.35094	0	0	999	-999	0	0	0	1	0	109.7
diclometide	CCN(CC)CCNC(=O)c1cc(Cl)cc(Cl)c1OC	1	319.225	41.57	3.54881	1.66995	1	4	999	9.3	0.987567	0	0	0.0124327	7	172.5
didrovaltrate	CC(C)CC(=O)OCC1=COC(OC(=O)CC(C)C)C2C1CC(OC(C)=O)C23CO3	1	424.483	109.89	3.01753	3.01753	0	8	999	-999	0	0	0	1	11	196.1
difebarbamate	CCCCOCC(CN1C(=O)N(CC(COCCCC)OC(N)=O)C(=O)C(CC)(C1=O)c2ccccc2)OC(N)=O	1	578.653	180.79	2.75392	2.75392	4	13	999	-999	0	0	0	1	20	242.1
difluanine (difluanazine)	Fc1ccc(cc1)C(CCCN1CCN(CCNc2ccccc2)CC1)c1ccc(cc1)F	1	449.577	18.51	6.02723	5.24822	1	3	999	8.1	0.833662	0	0	0.166338	10	214.3
diflucortolone	CC4CC3C2CC(F)C1=CC(=O)C=CC1(C)C2(F)C(O)CC3(C)C4C(=O)CO	1	394.451	74.6	2.11967	2.11967	2	4	999	-999	0	0	0	1	2	192.6
diflucortolone-pivalate	CC4CC3C2CC(F)C1=CC(=O)C=CC1(C)C2(F)C(O)CC3(C)C4C(=O)COC(=O)C(C)(C)C	1	478.567	80.67	4.07536	4.07536	1	5	999	-999	0	0	0	1	5	218.4
dihydrocodeine	COc1ccc2CC5C3CCC(O)C4Oc1c2C34CCN5C	1	301.379	41.93	1.28143	0.152552	1	4	999	8.5	0.926412	0	0	0.0735876	1	169.3
dimelazine	CN1CCC(C)(C1)CN3c2ccccc2Sc4ccccc34	1	310.457	31.78	4.86574	2.89462	0	2	999	9.4	0.990099	0	0	0.00990099	2	173.5
dimethadione	CC1(C)OC(=O)NC1=O	1	129.114	55.4	-0.301728	-1.71782	1	4	6	-999	0	0.961713	0	0.0382865	0	115.5
dimethazan	CN(C)CCn1cnc2n(C)c(=O)n(C)c(=O)c12	1	251.284	61.68	-0.215267	-1.71801	0	7	999	8.9	0.969347	0	0	0.0306534	3	155.2
dimethylamphetamine (dimethamphetamine)	C[CH](Cc1ccccc1)N(C)C	1	163.259	3.24	2.5689	0.417668	0	1	999	9.6	0.99373	0	0	0.00627001	3	138
dimiracetam	O=C1CN2C(CCC2=O)N1	1	140.14	49.41	1.38332	1.38332	1	4	999	-999	0	0	0	1	0	132.2
dioxamate	CCCCCCCCCC1(C)OCC(COC(N)=O)O1	1	287.394	70.78	4.63844	4.63844	2	5	999	-999	0	0	0	1	11	169.5
diphenhydramine	CN(C)CCOC(c1ccccc1)c2ccccc2	1	255.354	12.47	3.22814	1.81977	0	2	999	8.8	0.961713	0	0	0.0382865	6	161.1
diphoxazide	CC(=O)NNC(=O)CC(O)(c1ccccc1)c2ccccc2	1	298.336	78.43	1.81138	1.81138	3	5	999	-999	0	0	0	1	5	170.3
diprenorphine	COC12CCC3(CC1C(C)(C)O)C4Cc6ccc(O)c7OC2C3(CCN4CC5CC5)c67	1	425.559	62.16	2.98258	1.85108	2	5	9.6	8.5	0.920604	0.000461395	0.00580862	0.0731262	4	199.3
divaplon	CCc2c(OC)nc1nc(cn1c2C)C(=O)c3ccccc3	1	295.335	56.48	3.88209	3.88036	0	5	999	5	0.00396529	0	0	0.996035	4	169.8
dizocilpine (MK-801)	CC13NC(Cc2ccccc12)c4ccccc34	1	221.296	12.03	3.6084	1.54636	1	1	999	9.5	0.992119	0	0	0.00788068	0	149.8
domoprednate	CCCC(=O)OC3(CCCC4C2CCC1=CC(=O)C=CC1(C)C2C(O)CC34C)C(C)=O	1	428.56	80.67	3.73686	3.73686	1	5	999	-999	0	0	0	1	5	209.7
donepezil	COc4cc3CC(CC1CCN(CC1)Cc2ccccc2)C(=O)c3cc4OC	1	379.491	38.77	3.74502	2.05339	0	4	999	9.1	0.980438	0	0	0.0195623	6	197.9
dopamantine	Oc4ccc(CCNC(=O)C23CC1CC(CC(C1)C2)C3)cc4O	1	315.406	69.56	3.312	3.31091	3	4	10	-999	0	0.00250559	0	0.997494	4	160.8
doxapram	CCN2CC(CCN1CCOCC1)C(C2=O)(c3ccccc3)c4ccccc4	1	378.506	32.78	3.54194	3.24126	0	4	999	7.4	0.5	0	0	0.5	6	195.9
drotebanol	COc4ccc3CC1N(C)CCC2(CC(O)CCC12O)c3c4OC	1	333.421	62.16	0.737755	-0.211011	2	5	999	8.3	0.888184	0	0	0.111816	2	185
duloxetine	CNCCC(Oc1cccc2ccccc12)c3cccs3	1	297.415	49.5	4.795	2.39096	1	2	999	9.9	0.996848	0	0	0.00315231	6	172.2
duoperone	Fc1ccc(cc1)C(=O)C5CCN(CCCN3c2ccccc2Sc4ccc(cc34)C(F)(F)F)CC5	1	514.577	48.85	7.26013	5.289	0	3	999	9.4	0.990099	0	0	0.00990099	7	215
dupracetam	O=C(CN1CCCC1=O)NNC(=O)CN2CCCC2=O	1	282.295	98.82	-2.25696	-2.25696	2	8	999	-999	0	0	0	1	5	166.6
eclanamine	CCC(=O)N(C1CCCC1N(C)C)c2ccc(Cl)c(Cl)c2	1	329.263	23.55	3.37391	2.51219	0	3	999	8.2	0.863193	0	0	0.136807	4	177.4
ectylurea	CCC(=CC)C(=O)NC(N)=O	1	156.182	72.19	1.21723	1.00481	3	4	7.6	-999	0	0.386863	0	0.613137	2	137.7
edaravone	CC1=NN(C(=O)C1)c2ccccc2	1	174.199	32.67	1.29172	1.29172	0	3	999	-999	0	0	0	1	1	135
efetozole	CC(c1ccccc1)n2ccnc2C	1	186.252	17.82	2.17541	2.12395	0	2	999	6.5	0.111816	0	0	0.888184	2	142
elanzepine	CN(C)CCC=C2c1ccccc1CNc3cc(Cl)ccc23	1	312.835	15.27	4.72462	3.01626	1	2	999	9.1	0.980438	0	0	0.0195623	3	172.1
elfazepam	CCS(=O)(=O)CCN2C(=O)CN=C(c1ccccc1F)c3cc(Cl)ccc23	1	408.874	75.19	2.30053	2.30053	0	5	999	1.8	2.51188e-06	0	0	0.999997	5	188.8
elopiprazole	Fc1ccc(cc1)c5ccc(CN2CCN(CC2)c3cccc4ccoc34)[nH]5	1	375.438	35.41	4.18356	2.95706	1	4	999	8.6	0.940649	0	0	0.0593509	4	194.3
eltoprazine	C1CN(CCN1)c2cccc3OCCOc23	1	220.267	33.73	1.39404	-0.0228089	1	4	999	8.8	0.961713	0	0	0.0382865	1	151.2
embutramide	CCC(CC)(CNC(=O)CCCO)c1cccc(OC)c1	1	293.4	58.56	2.87996	2.87996	2	4	999	-999	0	0	0	1	9	175.4
emylcamate	CCC(C)(CC)OC(N)=O	1	145.199	52.32	1.6761	1.6761	2	3	999	-999	0	0	0	1	4	131.5
enciprazine	COc1ccccc1N2CCN(CC2)CC(O)COc3cc(OC)c(OC)c(OC)c3	1	432.509	72.86	3.0005	2.78806	1	8	999	7.2	0.386863	0	0	0.613137	10	209.7
encyprate	CCOC(=O)N(Cc1ccccc1)C2CC2	1	219.279	29.54	3.2687	3.2687	0	3	999	-999	0	0	0	1	5	152.4
endixaprine	OC1CCN(CC1)c2ccc(nn2)c3ccc(Cl)cc3Cl	1	324.204	49.25	2.85053	2.85051	1	4	999	3.2	6.30918e-05	0	0	0.999937	2	171.6
endomide	CCN(CC)C(=O)C2C1CC(C=C1)C2C(=O)N(CC)CC	1	292.415	40.62	1.21747	1.21747	0	4	999	-999	0	0	0	1	6	170.1
endrysone (endrisone)	CC3CC2C1CCC(C(C)=O)C1(C)CC(O)C2C4(C)C=CC(=O)C=C34	1	342.471	54.37	3.25411	3.25411	1	3	999	-999	0	0	0	1	1	184.7
enflurane	FC(F)OC(F)(F)C(F)Cl	1	184.492	9.23	2.32693	2.32693	0	1	999	-999	0	0	0	1	3	122.9
enilospirone	CC3OC1(CCCCC1Oc2cccc(Cl)c2)NC3=O	1	295.76	47.56	2.44575	2.44575	1	4	999	-999	0	0	0	1	2	165.6
eptastigmine	CCCCCCCNC(=O)Oc3ccc2N(C)C1N(C)CCC1(C)c2c3	1	359.504	44.81	4.28681	3.5895	1	5	999	8	0.79924	0	0	0.20076	8	190.5
erizepine	CN1CCC3=C(CC1)c2ccccc2N(C)c4ccccc34	1	290.401	6.48	3.91884	1.43708	0	2	999	10	0.997494	0	0	0.00250559	0	175.4
estazolam	Clc1ccc2c(c1)C(=NCc3nncn23)c4ccccc4	1	294.738	42.55	3.13736	3.13735	0	4	999	2.8	2.51182e-05	0	0	0.999975	1	168
etacepride	CCN1CCCC1CNC(=O)c2cc(ccc2OC)C(C)=O	1	304.383	58.64	1.73553	-0.143331	1	5	999	9.3	0.987567	0	0	0.0124327	6	173.6
etamiphyllin	CCN(CC)CCn1cnc2n(C)c(=O)n(C)c(=O)c12	1	279.337	61.68	0.755352	-0.747395	0	7	999	8.9	0.969347	0	0	0.0306534	5	164.1
etasuline	CCNC2=Nc1ccc(Cl)cc1C(S2)c3ccccc3	1	302.822	49.69	5.86339	5.45149	1	2	999	7.6	0.613137	0	0	0.386863	3	166.4
etazepine	CCOC2c1ccccc1N(C)C(=O)c3ccccc23	1	267.322	29.54	2.58727	2.58727	0	3	999	-999	0	0	0	1	2	159.1
etazolate	CCOC(=O)c2cnc1n(CC)ncc1c2NN=C(C)C	1	289.332	81.4	4.23598	4.23587	1	7	999	3.8	0.000251126	0	0	0.999749	6	169.1
ethchlorvynol	CCC(O)(C=CCl)C#C	1	144.598	20.23	1.69433	1.69433	1	1	999	-999	0	0	0	1	3	127.2
ethomoxane	CCCCNCC2COc1cccc(OCC)c1O2	1	265.347	39.72	3.56085	2.24644	1	4	999	8.7	0.952273	0	0	0.0477267	7	165.9
ethylene (ethene)	C=C	1	28.053	0	1.08383	1.08383	0	0	999	-999	0	0	0	1	0	101.4
ethyl-loflazepate	CCOC(=O)C3N=C(c1ccccc1F)c2cc(Cl)ccc2NC3=O	1	360.766	67.76	2.5372	2.27652	1	5	7.5	5.6	0.00869499	0.435782	0.00690667	0.548617	4	177.6
ethypicone	CCC1(CC)C(=O)NC=C(C)C1=O	1	181.231	46.17	0.447663	0.447663	1	3	999	-999	0	0	0	1	2	136.1
eticyclidine	CCNC1(CCCCC1)c2ccccc2	1	203.322	12.03	3.54425	1.48221	1	1	999	9.5	0.992119	0	0	0.00788068	3	144.5
etifoxine	CCNC2=Nc1ccc(Cl)cc1C(C)(O2)c3ccccc3	1	300.782	33.62	4.56903	4.15713	1	3	999	7.6	0.613137	0	0	0.386863	3	171.9
etiracetam (levetiracetam)	CCC(N1CCCC1=O)C(N)=O	1	170.208	63.4	-0.982121	-0.982121	2	4	999	-999	0	0	0	1	3	137.3
etisulergine	CCN(CC)S(=O)(=O)NC4CC1C(Cc2c[nH]c3cccc1c23)N(C)C4	1	376.516	76.82	2.01974	0.328114	2	6	999	9.1	0.980438	0	0	0.0195623	5	189.6
etodroxizine	OCCOCCOCCN1CCN(CC1)C(c2ccccc2)c3ccc(Cl)cc3	1	418.955	45.17	2.41573	1.79641	1	5	999	7.9	0.759747	0	0	0.240253	11	205.9
etoperidone	CCc3nn(CCCN1CCN(CC1)c2cccc(Cl)c2)c(=O)n3CC	1	377.91	42.39	3.37285	3.27553	0	6	999	6.8	0.20076	0	0	0.79924	7	193.3
etorphine	CCCC(C)(O)C1CC23C=CC1(OC)C4Oc5c(O)ccc6CC2N(C)CCC34c56	1	411.533	62.16	1.88838	1.10841	2	5	9.6	8.1	0.828435	0.00104294	0.00522707	0.165295	4	197.2
etoxadrol	CCC1(OCC(O1)C2CCCCN2)c3ccccc3	1	261.358	30.49	2.75117	1.88945	1	3	999	8.2	0.863193	0	0	0.136807	3	159.2
etymemazine	CCc3ccc2Sc1ccccc1N(CC(C)CN(C)C)c2c3	1	326.499	31.78	5.73279	3.76166	0	2	999	9.4	0.990099	0	0	0.00990099	5	177.9
famciclovir	CC(=O)OCC(CCn1cnc2cnc(N)nc12)COC(C)=O	1	321.331	122.22	1.0303	1.03012	2	9	999	4	0.000397949	0	0	0.999602	9	171.2
fantridone	CN(C)CCCn2c(=O)c1ccccc1c3ccccc23	1	280.363	23.55	2.76222	1.63334	0	3	999	8.5	0.926412	0	0	0.0735876	4	164
fasiplon	CCc2c(OC)nc1nc(cn1c2C)c3noc(C)n3	1	273.29	78.33	3.03718	3.03545	0	7	999	5	0.00396529	0	0	0.996035	3	163.9
fasoracetam	O=C1CCC(N1)C(=O)N1CCCCC1	1	196.246	49.41	-0.104007	-0.104007	1	4	999	-999	0	0	0	1	1	147.6
febarbamate	CCCCOCC(CN1C(=O)NC(=O)C(CC)(C1=O)c2ccccc2)OC(N)=O	1	405.444	128.03	3.63754	3.55854	3	9	8.1	-999	0	0.166338	0	0.833662	11	201.1
felbamate	NC(=O)OCC(COC(N)=O)c1ccccc1	1	238.239	104.64	0.615203	0.615203	4	6	999	-999	0	0	0	1	7	155.5
femoxetine	COc3ccc(OCC1CN(C)CCC1c2ccccc2)cc3	1	311.417	21.7	4.40323	2.71161	0	3	999	9.1	0.980438	0	0	0.0195623	5	176.9
fenaperone	Fc1ccc(cc1)C(=O)CCCN2CCN(CC2)C(=O)OC3CCCCC3	1	376.464	49.85	3.39579	3.27657	0	5	999	6.9	0.240253	0	0	0.759747	7	197.4
fenbutrazate	CCC(C(=O)OCCN1CCOC(C1C)c2ccccc2)c3ccccc3	1	367.48	38.77	4.40818	4.15455	0	4	999	7.3	0.442688	0	0	0.557312	8	196.1
fencamfamin	CCNC2C1CCC(C1)C2c3ccccc3	1	215.333	12.03	3.70473	1.46645	1	1	999	9.7	0.995013	0	0	0.00498688	3	151.8
fengabine	CCCCN=C(c1cc(Cl)ccc1O)c2ccccc2Cl	1	322.228	32.59	6.27605	6.27605	1	2	999	1.8	2.51188e-06	0	0	0.999997	5	170.2
fenharmane	C4CC2=NC1=CC=CCC1=C2C(Cc3ccccc3)N4	1	262.348	24.39	3.25755	2.5616	1	2	999	8	0.79924	0	0	0.20076	2	163.6
fenimide	CCC1C(=O)NC(=O)C1(C)c2ccccc2	1	217.263	46.17	1.93243	1.927	1	3	9.3	-999	0	0.0124327	0	0.987567	2	148.8
fenmetozole	Clc2ccc(OCC1=NCCN1)cc2Cl	1	245.104	33.62	3.78949	1.16524	1	3	999	10.2	0.998418	0	0	0.00158239	3	148.9
fenmetramide	CC1NC(=O)COC1c2ccccc2	1	191.226	38.33	0.590541	0.590541	1	3	999	-999	0	0	0	1	1	140.3
fenobam	CN1CC(=O)N=C1NC(=O)Nc2cccc(Cl)c2	1	266.683	73.8	1.41038	1.40355	2	6	999	5.6	0.0156017	0	0	0.984398	2	159.3
fenozolone	CCNC1=NC(=O)C(O1)c2ccccc2	1	204.225	50.69	1.78997	1.78997	1	4	999	1.3	7.94328e-07	0	0	0.999999	3	143.5
fenpentadiol	CC(C)(O)CC(C)(O)c1ccc(Cl)cc1	1	228.714	40.46	2.4512	2.4512	2	2	999	-999	0	0	0	1	3	152.2
fepitrizol	Cn1nc(nc1c2ccccc2CO)c3cccnc3	1	266.297	63.83	1.12521	1.12434	1	5	999	4.7	0.00199129	0	0	0.998009	3	161.9
fipexide	Clc4ccc(OCC(=O)N1CCN(CC1)Cc3ccc2OCOc2c3)cc4	1	388.844	51.24	3.07745	3.06394	0	6	999	5.9	0.0306534	0	0	0.969347	5	192.3
flerobuterol	CC(C)(C)NCC(O)c1ccccc1F	1	211.275	32.26	1.93835	0.152756	2	2	999	9.2	0.984398	0	0	0.0156017	4	149.4
florfenicol	CS(=O)(=O)c1ccc(cc1)C(O)C(CF)NC(=O)C(Cl)Cl	1	358.213	91.85	0.123502	0.123502	2	5	999	-999	0	0	0	1	6	166.9
fluacizine	CCN(CC)CCC(=O)N2c1ccccc1Sc3ccc(cc23)C(F)(F)F	1	394.454	48.85	3.52761	1.04586	0	3	999	10	0.997494	0	0	0.00250559	6	191.3
fluazacort	CC(=O)OCC(=O)C14N=C(C)OC1CC5C3CCC2=CC(=O)C=CC2(C)C3(F)C(O)CC45C	1	459.506	102.26	3.23106	3.2203	1	7	999	5.8	0.0245034	0	0	0.975497	4	210.9
flubanilate	CCOC(=O)N(CCN(C)C)c1cccc(c1)C(F)(F)F	1	304.307	32.78	2.84033	1.24307	0	4	999	9	0.975497	0	0	0.0245034	7	170.2
flubepride	COc1ccc(cc1C(=O)NCC2CCCN2Cc3ccc(F)cc3)S(N)(=O)=O	1	421.486	110.11	1.4729	0.249694	3	7	9.7	8.6	0.935958	0.000295976	0.0046909	0.059055	7	200.6
flucloronide (fluclorolone-acetonide)	CC5(C)OC4CC3C2CC(F)C1=CC(=O)C=CC1(C)C2(Cl)C(Cl)CC3(C)C4(O5)C(=O)CO	1	487.387	72.83	3.50373	3.50373	1	5	999	-999	0	0	0	1	2	196.3
fluconazole	OC(Cn1cncn1)(Cn2cncn2)c3ccc(F)cc3F	1	306.27	81.65	0.138958	0.138954	1	7	999	2.3	7.94322e-06	0	0	0.999992	5	163.5
flucytosine	Nc1nc(=O)[nH]cc1F	1	129.092	67.48	-0.795991	-0.796216	3	4	10.7	2.6	1.58407e-05	0.000500928	7.93918e-09	0.999483	0	117.9
fludrocortisone	CC34CC(O)C1(F)C(CCC2=CC(=O)CCC12C)C3CCC4(O)C(=O)CO	1	380.449	94.83	1.99341	1.99341	3	5	999	-999	0	0	0	1	2	189.1
fludrocortisone-acetate	CC(=O)OCC(=O)C3(O)CCC4C2CCC1=CC(=O)CCC1(C)C2(F)C(O)CC34C	1	422.486	100.9	2.73536	2.73536	2	6	999	-999	0	0	0	1	4	199.9
flumezapine	CN1CCN(CC1)C3=Nc2cc(F)ccc2Nc4sc(C)cc34	1	330.423	59.11	4.65154	4.29764	1	4	999	7.5	0.557312	0	0	0.442688	1	176.1
flumoxonide	COC(OC)C(=O)C14OC(C)(C)OC1CC5C3CC(F)C2=CC(=O)C=CC2(C)C3(F)C(O)CC45C	1	496.539	91.29	2.02417	2.02417	1	7	999	-999	0	0	0	1	4	212.8
fluocinonide	CC(=O)OCC(=O)C14OC(C)(C)OC1CC5C3CC(F)C2=CC(=O)C=CC2(C)C3(F)C(O)CC45C	1	494.524	99.13	2.29425	2.29425	1	7	999	-999	0	0	0	1	4	212.2
fluocortin	CCCCOC(=O)C(=O)C3C(C)CC4C2CC(F)C1=CC(=O)C=CC1(C)C2C(O)CC34C	1	446.55	80.67	3.55287	3.55287	1	5	999	-999	0	0	0	1	6	209.3
fluocortolone-caproate	CCCCCC(=O)OCC(=O)C3C(C)CC4C2CC(F)C1=CC(=O)C=CC1(C)C2C(O)CC34C	1	474.603	80.67	4.91111	4.91111	1	5	999	-999	0	0	0	1	8	218.7
fluoresone	CCS(=O)(=O)c1ccc(F)cc1	1	188.22	42.52	1.44793	1.44793	0	2	999	-999	0	0	0	1	2	133.5
fluorometholone-acetate	CC3CC2C1CCC(OC(C)=O)(C(C)=O)C1(C)CC(O)C2(F)C4(C)C=CC(=O)C=C34	1	418.497	80.67	2.61742	2.61742	1	5	999	-999	0	0	0	1	3	197.5
fluotracen	CC2c1ccccc1C(CCCN(C)C)c3cc(ccc23)C(F)(F)F	1	347.416	3.24	6.40771	3.92595	0	1	999	10	0.997494	0	0	0.00250559	5	184.5
fluoxetine	CNCCC(Oc1ccc(cc1)C(F)(F)F)c2ccccc2	1	309.325	21.26	4.84081	2.43676	1	2	999	9.9	0.996848	0	0	0.00315231	7	171.9
flupentixol	OCCN4CCN(CCC=C2c1ccccc1Sc3ccc(cc23)C(F)(F)F)CC4	1	434.518	52.01	4.64803	4.1716	1	3	999	7.7	0.666139	0	0	0.333861	6	200.3
fluphenazine-enanthate	CCCCCCC(=O)OCCN4CCN(CCCN2c1ccccc1Sc3ccc(cc23)C(F)(F)F)CC4	1	549.691	61.32	7.59776	7.34386	0	5	999	7.3	0.442688	0	0	0.557312	14	231.8
flupimazine	OCCOC4CCN(CCCN2c1ccccc1Sc3ccc(cc23)C(F)(F)F)CC4	1	452.533	61.24	5.71279	4.30442	1	4	999	8.8	0.961713	0	0	0.0382865	8	205.1
fluprazine	NC(=O)NCCN1CCN(CC1)c2cccc(c2)C(F)(F)F	1	316.321	61.6	1.73381	1.32138	3	5	999	7.6	0.613137	0	0	0.386863	5	170.8
flurazepam	CCN(CC)CCN2C(=O)CN=C(c1ccccc1F)c3cc(Cl)ccc23	1	387.877	35.91	3.63425	2.77039	0	4	999	8.2	0.863193	0	0	0.136807	6	190.5
fluspirilene	Fc1ccc(cc1)C(CCCN2CCC3(CC2)N(CNC3=O)c4ccccc4)c5ccc(F)cc5	1	475.572	35.58	6.49836	3.899	1	4	999	10	0.997494	0	0	0.00250559	7	223.8
flutazolam	OCCN3C(=O)CN1CCOC1(c2ccccc2F)c4cc(Cl)ccc34	1	376.808	53.01	4.25636	3.63812	1	5	999	7.9	0.759747	0	0	0.240253	3	179
flutemazepam	CN2C(=O)C(O)N=C(c1ccccc1F)c3cc(Cl)ccc23	1	318.729	52.9	2.37567	2.37567	1	4	999	1.5	1.25892e-06	0	0	0.999999	1	166.7
fluticasone	CC4CC3C2CC(F)C1=CC(=O)C=CC1(C)C2(F)C(O)CC3(C)C4(O)C(=O)SCF	1	444.507	99.9	1.87274	1.87274	2	4	999	-999	0	0	0	1	3	193.3
fluticasone-propionate	CCC(=O)OC3(C(C)CC4C2CC(F)C1=CC(=O)C=CC1(C)C2(F)C(O)CC34C)C(=O)SCF	1	500.571	105.97	2.66488	2.66488	1	5	999	-999	0	0	0	1	6	206.7
flutizenol	OCCN4CCN(CCCN2c1cc(ccc1Sc3sccc23)C(F)(F)F)CC4	1	443.55	83.49	4.73915	4.19361	1	4	999	7.8	0.715253	0	0	0.284747	7	195.9
flutomidate	CCOC(=O)c1cncn1C(C)c1ccc(cc1)F	1	262.279	44.12	2.78073	2.77901	0	4	999	5	0.00396529	0	0	0.996035	5	159.8
flutroline	OC(CCCN1CCc3c(C1)c2cc(F)ccc2n3c4ccc(F)cc4)c5ccc(F)cc5	1	450.494	27.88	4.60096	3.37982	1	3	999	8.6	0.940649	0	0	0.0593509	6	215.2
fluvastatin	CC(C)n2c(C=CC(O)CC(O)CC(O)=O)c(c1ccc(F)cc1)c3ccccc23	1	411.465	82.69	3.65201	0.684768	3	5	4.4	-999	0	0.999001	0	0.000999001	8	204.4
fluvoxamine	COCCCCC(=NOCCN)c1ccc(cc1)C(F)(F)F	1	318.334	56.84	3.63162	2.31721	2	4	999	8.7	0.952273	0	0	0.0477267	10	176.9
fluzinamide	CNC(=O)N1CC(C1)Oc2cccc(c2)C(F)(F)F	1	274.238	41.57	1.99658	1.99658	1	4	999	-999	0	0	0	1	3	164.1
folic-acid	Nc3nc(=O)c2nc(CNc1ccc(cc1)C(=O)NC(CCC(O)=O)C(O)=O)cnc2[nH]3	1	441.397	208.99	-0.361453	-4.35714	7	13	3.4	2.4	9.9989e-10	0.99989	9.9989e-06	9.9989e-05	9	194.6
formocortal	CC(=O)OCC(=O)C14OC(C)(C)OC1CC5C3CC(=C2C=C(CCC2(C)C3(F)C(O)CC45C)OCCCl)C=O	1	569.057	108.36	3.90144	3.90144	1	8	999	-999	0	0	0	1	8	223.1
fosazepam	CP(C)(=O)CN2C(=O)CN=C(c1ccccc1)c3cc(Cl)ccc23	1	360.774	59.55	2.4651	2.46508	0	4	999	3.2	6.30918e-05	0	0	0.999937	3	179.2
fosenazide	NNC(=O)CP(=O)(c1ccccc1)c2ccccc2	1	274.254	82	0.860348	0.860334	3	4	999	2.9	3.16218e-05	0	0	0.999968	4	162.7
fosfomycin	CC1OC1P(O)(O)=O	1	138.059	89.1	-1.43628	-5.52276	2	4	1.8	-999	0	0.999997	0	2.51188e-06	1	132
fosphenytoin	OP(O)(=O)CN1C(=O)NC(C1=O)(c2ccccc2)c3ccccc3	1	346.274	116.75	0.258544	-4.73973	3	7	0	-999	0	1	0	3.98107e-08	4	178.5
ftormetazine	CN1CCN(CC1)CCC(=O)N3c2ccccc2Sc4ccc(cc34)C(F)(F)F	1	421.479	52.09	2.17101	1.39203	0	4	999	8.1	0.833662	0	0	0.166338	4	193.4
ftorpropazine	OCCN1CCN(CC1)CCC(=O)N3c2ccccc2Sc4ccc(cc34)C(F)(F)F	1	451.505	72.32	1.64843	1.1029	1	5	999	7.8	0.715253	0	0	0.284747	6	201.6
furomazine	OC4(CCN(CCCN2c1ccccc1Sc3ccc(Cl)cc23)CC4)C5CCOC5=O	1	459	78.31	4.2347	2.82632	1	5	999	8.8	0.961713	0	0	0.0382865	5	205.2
fursultiamine	CC(N(Cc1cnc(C)nc1N)C=O)=C(CCO)SSCC2CCCO2	1	398.544	152.17	0.99383	0.972609	3	7	999	6.1	0.0477267	0	0	0.952273	9	190
gabapentin	NCC1(CCCCC1)CC(O)=O	1	171.236	63.32	-1.03417	-1.0345	3	3	3.8	10.6	0.000250967	0.000630401	0.999118	1.5835e-07	3	141.6
gaboxadol	Oc1noc2CNCCc12	1	140.14	58.29	-0.951647	-2.75319	2	4	6.1	7.8	0.0341367	0.271157	0.681116	0.0135901	0	125.6
ganaxolone	CC(=O)C3CCC4C2CCC1CC(C)(O)CCC1(C)C2CCC34C	1	332.519	37.3	4.75514	4.75514	1	2	999	-999	0	0	0	1	1	186
gedocarnil	COCc3c(ncc4[nH]c2cccc(Oc1ccc(Cl)cc1)c2c34)C(=O)OC(C)C	1	424.876	73.44	5.26776	5.26765	1	6	999	3.8	0.000251126	0	0	0.999749	7	200.6
gemazocine	CCC24CCN(CC1CC1)C(Cc3ccc(O)cc23)C4(C)C	1	299.449	23.47	4.49122	3.36182	1	2	10.3	8.5	0.925248	9.25248e-05	0.00116482	0.073495	3	181.4
gepirone	CC3(C)CC(=O)N(CCCCN1CCN(CC1)c2ncccn2)C(=O)C3	1	359.465	69.64	1.59257	1.18013	0	7	999	7.6	0.613137	0	0	0.386863	6	190.6
gevotroline	Fc4ccc3[nH]c2CCN(CCCc1cccnc1)Cc2c3c4	1	309.38	31.92	2.96661	1.74011	1	3	999	8.6	0.940649	0	0	0.0593509	4	175.1
girisopam	COc3cc2CC(=NN=C(c1cccc(Cl)c1)c2cc3OC)C	1	328.792	43.18	4.05107	4.05107	0	4	999	-999	0	0	0	1	3	174.6
glaziovine	COc2cc3CCN(C)C4CC1(C=CC(=O)C=C1)c(c2O)c34	1	297.348	49.77	0.997451	-0.224723	1	4	10	8.6	0.938292	0.000148709	0.00235688	0.0592022	1	170.3
halcinonide	CC5(C)OC4CC3C2CCC1=CC(=O)CCC1(C)C2(F)C(O)CC3(C)C4(O5)C(=O)CCl	1	454.958	72.83	3.52893	3.52893	1	5	999	-999	0	0	0	1	2	196.3
halocortolone	CC4CC3C2CC(F)C1=CC(=O)C=CC1(C)C2(Cl)C(F)CC3(C)C4C(=O)CO	1	412.896	54.37	3.59455	3.59455	1	3	999	-999	0	0	0	1	2	194.4
halopemide	Fc1ccc(cc1)C(=O)NCCN2CCC(CC2)n3c(=O)[nH]c4cc(Cl)ccc34	1	416.875	64.68	3.94284	3.16556	2	6	999	8.1	0.833662	0	0	0.166338	5	197.7
haloperidol-decanoate	CCCCCCCCCC(=O)OC2(CCN(CCCC(=O)c1ccc(F)cc1)CC2)c3ccc(Cl)cc3	1	530.112	46.61	8.02852	6.80738	0	4	999	8.6	0.940649	0	0	0.0593509	16	242.5
halopredone (halopredone-acetate)	CC(=O)OCC(=O)C3(CCC4C2CC(F)C1=CC(=O)C(=CC1(C)C2(F)C(O)CC34C)Br)OC(C)=O	1	559.393	106.97	2.37058	2.37058	1	7	999	-999	0	0	0	1	6	218.8
halothane	FC(F)(F)C(Cl)Br	1	197.381	0	2.17529	2.17529	0	0	999	-999	0	0	0	1	1	132.1
haloxazolam	Fc1ccccc1C23OCCN2CC(=O)Nc4ccc(Br)cc34	1	377.207	41.57	3.26279	2.64455	1	4	999	7.9	0.759747	0	0	0.240253	1	173
heroin (diacetylmorphine)	CN1CCC24C3Oc5c(OC(C)=O)ccc(CC1C2C=CC3OC(C)=O)c45	1	369.41	65.07	1.70943	0.932149	0	6	999	8.1	0.833662	0	0	0.166338	4	184.4
hexapradol	CCCCCC(N)C(O)(c1ccccc1)c2ccccc2	1	283.407	46.25	4.09428	1.24791	3	2	999	10.6	0.999369	0	0	0.000630559	7	168.7
hexapropymate	NC(=O)OC1(CCCCC1)CC#C	1	181.231	52.32	1.85565	1.85565	2	3	999	-999	0	0	0	1	4	133.5
homatropine	CN1C2CCC1CC(C2)OC(=O)C(O)c3ccccc3	1	275.342	49.77	1.32378	-0.9145	1	4	999	9.7	0.995013	0	0	0.00498688	4	165.2
homopipramol	OCCN4CCCN(CCCN2c1ccccc1C=Cc3ccccc23)CC4	1	377.521	29.95	3.96932	2.35872	1	4	999	9	0.975497	0	0	0.0245034	6	183.1
homprenorphine	CCC(C)(O)C1CC23C=CC1(OC)C4Oc5c(OC)ccc6CC2N(CCC34c56)CC7CC7	1	451.596	51.16	3.02284	2.24556	1	5	999	8.1	0.833662	0	0	0.166338	6	204.8
hopantenic-acid	CC(C)(CO)C(O)C(=O)NCCCC(O)=O	1	233.261	106.86	-0.697457	-3.18805	4	6	4.9	-999	0	0.996848	0	0.00315231	7	149.7
hydrocortamate	CCN(CC)CC(=O)OCC(=O)C3(O)CCC4C2CCC1=CC(=O)CCC1(C)C2C(O)CC34C	1	475.616	104.14	2.99915	2.69846	2	7	999	7.4	0.5	0	0	0.5	8	214.5
hydrocortisone-aceponate	CCC(=O)OC3(CCC4C2CCC1=CC(=O)CCC1(C)C2C(O)CC34C)C(=O)COC(C)=O	1	460.558	106.97	2.95252	2.95252	1	7	999	-999	0	0	0	1	7	211.6
hydrocortisonecypionate (hydrocortisone-cipionate)	CC14CCC(=O)C=C1CCC5C3CCC(O)(C(=O)COC(=O)CCC2CCCC2)C3(C)CC(O)C45	1	486.639	100.9	4.75519	4.75519	2	6	999	-999	0	0	0	1	7	224.3
hydrocortisone-hemisuccinate	CC13CCC(=O)C=C1CCC4C2CCC(O)(C(=O)COC(=O)CCC(O)=O)C2(C)CC(O)C34	1	462.531	138.2	1.7874	-0.7032	3	8	4.9	-999	0	0.996848	0	0.00315231	7	208.3
hydrocortisone-valerate	CCCCC(=O)OC3(CCC4C2CCC1=CC(=O)CCC1(C)C2C(O)CC34C)C(=O)CO	1	446.575	100.9	3.18118	3.18118	2	6	999	-999	0	0	0	1	7	211.4
hydromorphinol	CN1CCC24C3Oc5c(O)ccc(CC1C2(O)CCC3O)c45	1	303.352	73.16	0.0511298	-0.900299	3	5	9.6	8.3	0.882615	0.000701086	0.00556893	0.111115	0	165.4
hydroxindasol	COc3ccc(Cn1c(C)c(CCN)c2cc(O)ccc12)cc3	1	310.389	60.41	3.06293	1.00067	3	4	10.5	9.5	0.991332	6.25488e-06	0.000787443	0.00787443	5	175.3
ibrotamide	CCC(Br)(C(C)C)C(N)=O	1	208.096	43.09	1.58589	1.58589	2	2	999	-999	0	0	0	1	3	136.5
iclazepam	Clc4ccc3N(CCOCC1CC1)C(=O)CN=C(c2ccccc2)c3c4	1	368.856	41.9	3.67006	3.67004	0	4	999	3.2	6.30918e-05	0	0	0.999937	6	176.9
ifoxetine	Cc2cccc(OC1CCNCC1O)c2C	1	221.295	41.49	1.91626	0.224629	2	3	999	9.1	0.980438	0	0	0.0195623	2	150.5
ilepcimide	O=C(C=Cc2ccc1OCOc1c2)N3CCCCC3	1	259.3	38.77	3.91174	3.91174	0	4	999	-999	0	0	0	1	2	162.7
iloperidone	COc1cc(ccc1OCCCN2CCC(CC2)c3noc4cc(F)ccc34)C(C)=O	1	426.479	64.8	3.70132	2.00969	0	6	999	9.1	0.980438	0	0	0.0195623	8	209.1
imiclopazine	CN5CCN(CCN4CCN(CCCN2c1ccccc1Sc3ccc(Cl)cc23)CC4)C5=O	1	486.072	58.57	4.37427	3.59529	0	6	999	8.1	0.833662	0	0	0.166338	7	212.4
imidoline	CN(C)CCN1CCN(C1=O)c2cccc(Cl)c2	1	267.753	26.79	1.93486	1.31662	0	4	999	7.9	0.759747	0	0	0.240253	4	161.7
imipraminoxide	CN(C)(=O)CCCN2c1ccccc1CCc3ccccc23	1	296.406	20.31	4.96775	4.96775	0	3	999	-999	0	0	0	1	4	171.9
indatraline	CNC2CC(c1ccc(Cl)c(Cl)c1)c3ccccc23	1	292.202	12.03	4.73997	2.67793	1	1	999	9.5	0.992119	0	0	0.00788068	2	160.5
indeloxazine	C1COC(CN1)COc2cccc3C=CCc23	1	231.29	30.49	2.11957	1.08161	1	3	999	8.4	0.909091	0	0	0.0909091	3	153.6
indomethacin (indometacin)	COc3ccc2n(C(=O)c1ccc(Cl)cc1)c(C)c(CC(O)=O)c2c3	1	357.787	68.53	3.49005	0.710597	1	5	4.6	-999	0	0.998418	0	0.00158239	4	184
indriline	CN(C)CCC1(C=Cc2ccccc12)c3ccccc3	1	263.376	3.24	4.68552	2.20376	0	1	999	10	0.997494	0	0	0.00250559	4	164.5
iproclozide	CC(C)NNC(=O)COc1ccc(Cl)cc1	1	242.701	50.36	1.88266	1.88265	2	4	999	2.9	3.16218e-05	0	0	0.999968	5	154.4
iprozilamine	CSc1c(Cl)nc(NC(C)C)nc1N2CCN(C)CC2	1	315.865	69.59	1.73135	1.31892	1	5	999	7.6	0.613137	0	0	0.386863	4	176.5
ipsapirone	O=C3N(CCCCN1CCN(CC1)c2ncccn2)S(=O)(=O)c4ccccc34	1	401.483	95.09	1.72966	1.31722	0	8	999	7.6	0.613137	0	0	0.386863	6	186.7
isocarboxazid	Cc1cc(no1)C(=O)NNCc2ccccc2	1	231.25	67.16	1.46028	1.46026	2	5	999	2.9	3.16218e-05	0	0	0.999968	4	151.1
isoflupredone	CC34CC(O)C1(F)C(CCC2=CC(=O)C=CC12C)C3CCC4(O)C(=O)CO	1	378.433	94.83	1.41245	1.41245	3	5	999	-999	0	0	0	1	2	187.7
isoflupredone-acetate	CC(=O)OCC(=O)C3(O)CCC4C2CCC1=CC(=O)C=CC1(C)C2(F)C(O)CC34C	1	420.47	100.9	2.15441	2.15441	2	6	999	-999	0	0	0	1	4	198.6
itrocinonide	CCCC5OC4CC3C2CC(F)C1=CC(=O)C=CC1(C)C2(F)C(O)CC3(C)C4(O5)C(=O)OC(C)OC(=O)OCC	1	568.602	117.59	2.23614	2.23614	1	9	999	-999	0	0	0	1	9	235.6
ivoqualine	COc3ccc2nccc(CCCC1CCNCC1C=C)c2c3	1	310.432	34.15	4.21074	1.0173	1	3	999	10.6	0.999369	0	0	0.000630559	6	179.4
ketamine	CNC1(CCCCC1=O)c2ccccc2Cl	1	237.724	29.1	2.54349	2.19003	1	2	999	7.5	0.557312	0	0	0.442688	2	149.8
ketazocine	CC1C3N(CCC1(C)c2cc(O)ccc2C3=O)CC4CC4	1	285.38	40.54	2.60972	2.14661	1	3	8.3	7.6	0.544578	0.0432574	0.0685584	0.343606	2	175
ketazolam	CN3C(=O)CN1C(=O)C=C(C)OC1(c2ccccc2)c4cc(Cl)ccc34	1	368.813	49.85	6.6338	6.6338	0	5	999	-999	0	0	0	1	1	183.8
ketobemidone	CCC(=O)C1(CCN(C)CC1)c2cccc(O)c2	1	247.332	40.54	1.39165	1.09042	1	3	10.3	7.4	0.499371	0.000628671	0.000628671	0.499371	3	157.8
ketoprofen	CC(C(O)=O)c1cccc(c1)C(=O)c2ccccc2	1	254.28	54.37	2.54328	-0.515669	1	3	4.3	-999	0	0.999206	0	0.000793698	4	160
lamotrigine	Nc1nnc(c(N)n1)c2cccc(Cl)c2Cl	1	256.091	90.71	2.6288	2.62337	4	5	999	5.5	0.0124327	0	0	0.987567	1	150.1
lenperone	Fc1ccc(cc1)C(=O)CCCN2CCC(CC2)C(=O)c3ccc(F)cc3	1	371.419	37.38	3.63362	1.15186	0	3	999	10	0.997494	0	0	0.00250559	7	192.7
lesopitron	Clc3cnn(CCCCN1CCN(CC1)c2ncccn2)c3	1	320.819	50.08	1.18618	0.773737	0	6	999	7.6	0.613137	0	0	0.386863	6	176.3
levallorphan	Oc4ccc3CC2C1CCCCC1(CCN2CC=C)c3c4	1	283.407	23.47	3.85628	3.2375	1	2	10.3	7.9	0.758792	0.00030208	0.000955262	0.239951	2	170.9
levophenacylmorphan	Oc5ccc4CC2C1CCCCC1(CCN2CC(=O)c3ccccc3)c4c5	1	361.476	40.54	4.25896	3.84652	1	3	10.3	7.6	0.612366	0.00048642	0.000770923	0.386377	3	194
linopirdine	O=C3N(c1ccccc1)c2ccccc2C3(Cc4ccncc4)Cc5ccncc5	1	391.464	46.09	3.61374	3.60296	0	4	999	5.8	0.0245034	0	0	0.975497	5	203.4
lisuride	CCN(CC)C(=O)NC2CN(C)C1Cc3c[nH]c4cccc(C1=C2)c34	1	338.446	51.37	2.6657	2.5203	2	5	999	7	0.284747	0	0	0.715253	3	182.8
litracen	CNCCC=C2c1ccccc1C(C)(C)c3ccccc23	1	277.402	12.03	5.36035	2.80502	1	1	999	10.1	0.998009	0	0	0.00199129	3	168.6
lofendazam	Clc3ccc2NCCC(=O)N(c1ccccc1)c2c3	1	272.729	32.34	4.48575	4.48572	1	3	999	3.2	6.30918e-05	0	0	0.999937	1	160.5
lofentanil	CCC(=O)N(c1ccccc1)C3(CCN(CCc2ccccc2)CC3C)C(=O)OC	1	408.532	49.85	4.32113	3.54385	0	5	999	8.1	0.833662	0	0	0.166338	8	204.4
lofepramine	CN(CCCN2c1ccccc1CCc3ccccc23)CC(=O)c4ccc(Cl)cc4	1	418.957	23.55	6.31957	5.90767	0	3	999	7.6	0.613137	0	0	0.386863	7	201
lometraline	COc1ccc(Cl)c2C(CCCc12)N(C)C	1	239.74	12.47	3.17562	1.95448	0	2	999	8.6	0.940649	0	0	0.0593509	2	149.2
lopirazepam	OC3N=C(c1ccccc1Cl)c2nc(Cl)ccc2NC3=O	1	322.145	74.58	2.57484	2.57473	2	5	999	3.8	0.000251126	0	0	0.999749	1	166.5
loprazolam	CN1CCN(CC1)C=C5N=C4CN=C(c2ccccc2Cl)c3cc(ccc3N4C5=O)N(=O)=O	1	464.903	97.33	1.59176	1.57481	0	9	999	6	0.0382865	0	0	0.961713	3	201.6
loratadine	CCOC(=O)N1CCC(CC1)=C3c2ccc(Cl)cc2CCc4cccnc34	1	382.882	42.43	4.94407	4.94234	0	4	999	5	0.00396529	0	0	0.996035	2	187.4
lormetazepam	CN2C(=O)C(O)N=C(c1ccccc1Cl)c3cc(Cl)ccc23	1	335.184	52.9	2.89457	2.89457	1	4	999	1.5	1.25892e-06	0	0	0.999999	1	169.5
lorpiprazole	FC(F)(F)c1cccc(c1)N2CCN(CC2)CCc4nnc5C3CCCC3Cn45	1	405.459	37.19	4.51358	4.10114	0	5	999	7.6	0.613137	0	0	0.386863	5	195
lortalamine	Clc4ccc3OC12CCNCC1C(CC(=O)N2)c3c4	1	278.733	50.36	0.74475	-1.81057	2	4	999	10.1	0.998009	0	0	0.00199129	0	161.3
lorzafone	CN(C(=O)CNC(=O)CN)c1ccc(Cl)cc1C(=O)c2ccccc2Cl	1	394.251	92.5	0.581893	-0.279828	3	6	999	8.2	0.863193	0	0	0.136807	6	191.3
losigamone	COC1=CC(=O)OC1C(O)c2ccccc2Cl	1	254.666	55.76	0.0370951	0.0370951	1	4	999	-999	0	0	0	1	3	152.8
loteprednol (loteprednol-etabonate)	CCOC(=O)OC3(CCC4C2CCC1=CC(=O)C=CC1(C)C2C(O)CC34C)C(=O)OCCl	1	466.95	99.13	2.49714	2.49714	1	7	999	-999	0	0	0	1	7	208.7
loxapine	CN1CCN(CC1)C3=Nc2ccccc2Oc4ccc(Cl)cc34	1	327.807	28.07	3.04212	2.68822	0	4	999	7.5	0.557312	0	0	0.442688	1	175.5
lufuradom	CN3C(CNC(=O)c1ccoc1)CN=C(c2ccccc2)c4ccc(F)cc34	1	377.411	57.84	4.09611	4.09608	1	5	999	3.2	6.30918e-05	0	0	0.999937	4	191.4
mazindol	OC2(N1CCN=C1c3ccccc23)c4ccc(Cl)cc4	1	284.739	35.83	3.13558	1.91445	1	3	999	8.6	0.940649	0	0	0.0593509	1	166
mazipredone	CN1CCN(CC1)CC(=O)C4(O)CCC5C3CCC2=CC(=O)C=CC2(C)C3C(O)CC45C	1	442.589	81.08	1.48353	-1.11584	2	6	999	10	0.997494	0	0	0.00250559	3	217.7
mebanazine	CC(NN)c1ccccc1	1	136.194	38.05	0.66054	0.563304	3	2	999	6.8	0.20076	0	0	0.79924	2	130
mebutamate	CCC(C)C(C)(COC(N)=O)COC(N)=O	1	232.276	104.64	1.32572	1.32572	4	6	999	-999	0	0	0	1	8	151.9
meclofenoxate	CN(C)CCC(=O)COc1ccc(Cl)cc1	1	241.713	29.54	2.64687	0.955242	0	3	999	9.1	0.980438	0	0	0.0195623	6	152.4
meclonazepam	CC3N=C(c1ccccc1Cl)c2cc(ccc2NC3=O)N(=O)=O	1	329.737	87.28	2.89313	2.89313	1	6	999	1.8	2.51188e-06	0	0	0.999997	2	172.1
mecloqualone	Cc2nc1ccccc1c(=O)n2c3ccccc3Cl	1	270.713	32.67	3.00758	3.00758	0	3	999	2.3	7.94322e-06	0	0	0.999992	1	156.7
mecloralurea	CNC(=O)NC(O)C(Cl)(Cl)Cl	1	221.468	61.36	0.850166	0.850166	3	4	999	-999	0	0	0	1	2	140.5
meclorisone (meclorisone-dibutyrate)	CCCC(=O)OCC(=O)C3(OC(=O)CCC)C(C)CC4C2CCC1=CC(=O)C=CC1(C)C2(Cl)C(Cl)CC34C	1	567.539	86.74	7.3133	7.3133	0	6	999	-999	0	0	0	1	10	226.2
medazepam	CN2CCN=C(c1ccccc1)c3cc(Cl)ccc23	1	270.756	15.6	4.33406	4.30749	0	2	999	6.2	0.0593509	0	0	0.940649	1	162.7
medrysone	CC3CC2C1CCC(C(O)=O)C1(C)CC(O)C2C4(C)CCC(=O)C=C34	1	346.459	74.6	1.85262	-0.637976	2	4	4.9	-999	0	0.996848	0	0.00315231	1	185.3
mefexamide	CCN(CC)CCNC(=O)COc1ccc(OC)cc1	1	280.362	50.8	1.87212	-0.00673969	1	5	999	9.3	0.987567	0	0	0.0124327	9	170.3
melitracen	CN(C)CCC=C2c1ccccc1C(C)(C)c3ccccc23	1	291.429	3.24	5.74157	4.04994	0	1	999	9.1	0.980438	0	0	0.0195623	3	174
melperone	CC2CCN(CCCC(=O)c1ccc(F)cc1)CC2	1	263.349	20.31	3.20953	0.521427	0	2	999	10.3	0.998743	0	0	0.00125734	5	163.6
memantine	CC13CC2CC(C)(C1)CC(N)(C2)C3	1	179.301	26.02	3.01996	0.173592	2	1	999	10.6	0.999369	0	0	0.000630559	0	146.7
mephenoxalone	COc1ccccc1OCC2CNC(=O)O2	1	223.225	56.79	1.22137	1.22137	1	5	999	-999	0	0	0	1	4	147.3
meprotixol	COc3ccc2Sc1ccccc1C(O)(CCCN(C)C)c2c3	1	329.457	58	2.98078	1.00965	1	3	999	9.4	0.990099	0	0	0.00990099	5	179.5
mequitazine	C1CN2CCC1C(C2)CN4c3ccccc3Sc5ccccc45	1	322.467	31.78	4.97632	3.0052	0	2	999	9.4	0.990099	0	0	0.00990099	2	163.8
mesoridazine	CN1CCCCC1CCN3c2ccccc2Sc4ccc(cc34)S(C)=O	1	386.575	68.06	4.66099	2.68987	0	3	999	9.4	0.990099	0	0	0.00990099	4	184.5
mesulergine	CN1CC(CC2C1Cc3cn(C)c4cccc2c34)NS(=O)(=O)N(C)C	1	362.49	65.96	1.63897	-0.0526571	1	6	999	9.1	0.980438	0	0	0.0195623	3	188.2
metacetamol	CC(=O)Nc1cccc(O)c1	1	151.162	49.33	0.714771	0.617457	2	3	8	-999	0	0.20076	0	0.79924	1	133.3
metaglycodol	CC(C)(O)C(C)(O)c1cccc(Cl)c1	1	214.688	40.46	1.89526	1.89526	2	2	999	-999	0	0	0	1	2	147.4
methamphetamine	CNC(C)Cc1ccccc1	1	149.232	12.03	2.14673	-0.0915505	1	1	999	9.7	0.995013	0	0	0.00498688	3	133.8
methapyrilene	CN(C)CCN(Cc1cccs1)c2ccccn2	1	261.386	47.61	2.74827	1.33142	0	3	999	8.8	0.961713	0	0	0.0382865	6	159.3
metharbital	CCC1(CC)C(=O)NC(=O)N(C)C1=O	1	198.219	66.48	1.15604	1.07704	1	5	8.1	-999	0	0.166338	0	0.833662	2	141.1
methitural	CCCC(C)C1(CCSC)C(=O)NC(=S)NC1=O	1	288.431	115.59	2.75493	2.50105	2	4	7.5	-999	0	0.442688	0	0.557312	6	161.8
methohexital	CCC#CC(C)C1(CC=C)C(=O)NC(=O)N(C)C1=O	1	262.304	66.48	2.73133	2.65233	1	5	8.1	-999	0	0.166338	0	0.833662	5	150.7
methoxyflurane	COC(F)(F)C(Cl)Cl	1	164.965	9.23	2.2104	2.2104	0	1	999	-999	0	0	0	1	2	120.1
methyldesorphine	CN2CC14C3CC=C(C)C1Oc5c(O)ccc(CC23)c45	1	269.337	32.7	3.21249	1.8016	1	3	9.6	8.8	0.955684	0.000240057	0.00602996	0.0380464	0	158.5
methyldihydromorphine	CN2CCC14C3CCC(C)(O)C1Oc5c(O)ccc(CC23)c45	1	301.379	52.93	1.16027	0.0287726	2	4	9.6	8.5	0.920604	0.000461395	0.00580862	0.0731262	0	167.1
methylpentynol	CCC(C)(O)C#C	1	98.1426	20.23	0.839907	0.839907	1	1	999	-999	0	0	0	1	2	121.5
methylprednisolone21hemisuccinate (methylprednisolone-hemisuccinate)	CC3CC2C1CCC(O)(C(=O)COC(=O)CCC(O)=O)C1(C)CC(O)C2C4(C)C=CC(=O)C=C34	1	474.542	138.2	2.13914	-0.351456	3	8	4.9	-999	0	0.996848	0	0.00315231	7	210.2
metiapine	CN1CCN(CC1)C3=Nc2ccccc2Sc4ccc(C)cc34	1	323.455	44.14	3.36717	3.01327	0	3	999	7.5	0.557312	0	0	0.442688	1	179.2
metofenazate	COc1cc(cc(OC)c1OC)C(=O)OCCN5CCN(CCCN3c2ccccc2Sc4ccc(Cl)cc34)CC5	1	598.152	89.01	6.05229	5.79839	0	8	999	7.3	0.442688	0	0	0.557312	12	232.3
metopimazine	CS(=O)(=O)c4ccc3Sc1ccccc1N(CCCN2CCC(CC2)C(N)=O)c3c4	1	445.599	117.39	2.58777	0.616642	2	6	999	9.4	0.990099	0	0	0.00990099	6	196.3
metopon	CN2CCC14C3CCC(=O)C1(C)Oc5c(O)ccc(CC23)c45	1	299.363	49.77	0.528997	-0.602501	1	4	9.6	8.5	0.920604	0.000461395	0.00580862	0.0731262	0	166.1
metoserpate	COC5CC4CN3CCc1c([nH]c2cc(OC)ccc12)C3CC4C(C5OC)C(=O)OC	1	428.52	73.02	2.14957	2.00417	1	7	999	7	0.284747	0	0	0.715253	5	206.3
metoxepin	COc4ccc3Oc1ccccc1C=C(N2CCN(C)CC2)c3c4	1	322.4	24.94	3.09034	0.490979	0	4	999	10	0.997494	0	0	0.00250559	2	177.3
metralindole	COc4ccc3n1CCN(C)C2=NCCc(c12)c3c4	1	255.314	29.76	2.56076	0.869133	0	4	999	9.1	0.980438	0	0	0.0195623	1	157.3
metronidazole	Cc1ncc(N(=O)=O)n1CCO	1	171.154	83.87	-0.327159	-0.328883	1	6	999	5	0.00396529	0	0	0.996035	3	132.3
mevastatin	CCC(C)C(=O)OC2CCC=C3C=CC(C)C(CCC1CC(O)CC(=O)O1)C23	1	390.512	72.83	4.00857	4.00857	1	5	999	-999	0	0	0	1	7	196.4
mexazolam	CC1COC2(N1CC(=O)Nc3ccc(Cl)cc23)c4ccccc4Cl	1	363.237	41.57	4.00997	3.39173	1	4	999	7.9	0.759747	0	0	0.240253	1	171
mezilamine	CNc1nc(Cl)c(SC)c(n1)N2CCN(C)CC2	1	287.812	69.59	0.991785	0.57935	1	5	999	7.6	0.613137	0	0	0.386863	3	168.5
mianserin	CN1CCN3C(C1)c2ccccc2Cc4ccccc34	1	264.364	6.48	3.31398	3.13754	0	2	999	7.1	0.333861	0	0	0.666139	0	162.3
miconazole	Clc3ccc(COC(Cn1ccnc1)c2ccc(Cl)cc2Cl)c(Cl)c3	1	416.127	27.05	5.51274	5.4489	0	3	999	6.6	0.136807	0	0	0.863193	6	196
midaflur	NC1=NC(NC1(C(F)(F)F)C(F)(F)F)(C(F)(F)F)C(F)(F)F	1	357.099	50.41	1.69242	-1.98643	3	3	999	11.1	0.999801	0	0	0.000199486	4	147.5
milacemide	CCCCCNCC(N)=O	1	144.214	55.12	-0.662741	-1.52446	3	3	999	8.2	0.863193	0	0	0.136807	6	133.3
milameline	CON=CC1=CCCN(C)C1	1	154.209	24.83	0.271608	-1.42002	0	3	999	9.1	0.980438	0	0	0.0195623	2	132.6
minaprine	Cc1cc(nnc1NCCN2CCOCC2)c3ccccc3	1	298.382	50.28	1.98286	1.68183	1	5	999	7.4	0.5	0	0	0.5	5	173.3
minaxolone	CCOC4CC2(C)C(CCC3C1CCC(C(C)=O)C1(C)CC(C23)N(C)C)CC4O	1	405.612	49.77	3.29974	0.817981	1	4	999	10	0.997494	0	0	0.00250559	4	200.5
mirisetron	CN1C2CCC1CC(C2)NC(=O)c5cn(C3CCCCC3)c4ccccc4c5=O	1	393.521	52.65	2.58061	0.477719	1	5	999	9.5	0.992119	0	0	0.00788068	3	199.8
mirtazapine	CN1CCN3C(C1)c2ccccc2Cc4cccnc34	1	265.352	19.37	2.56318	2.30928	0	3	999	7.3	0.442688	0	0	0.557312	0	161.1
moclobemide	Clc1ccc(cc1)C(=O)NCCN2CCOCC2	1	268.738	41.57	1.78747	1.77396	1	4	999	5.9	0.0306534	0	0	0.969347	4	162.8
modafinil	NC(=O)CS(=O)C(c1ccccc1)c2ccccc2	1	273.351	79.37	1.31546	1.31546	2	3	999	-999	0	0	0	1	5	160.9
mometasone (mometasone-furoate)	CC4CC3C2CCC1=CC(=O)C=CC1(C)C2(Cl)C(O)CC3(C)C4(OC(=O)c5ccco5)C(=O)CCl	1	521.428	93.81	4.4049	4.4049	1	6	999	-999	0	0	0	1	5	214.8
monometacrine	CNCCCN2c1ccccc1C(C)(C)c3ccccc23	1	280.406	15.27	4.53997	1.91571	1	2	999	10.2	0.998418	0	0	0.00158239	4	170
moperone	Cc1ccc(cc1)C3(O)CCN(CCCC(=O)c2ccc(F)cc2)CC3	1	355.445	40.54	3.156	2.02713	1	3	999	8.5	0.926412	0	0	0.0735876	6	190.4
morphine	CN1CCC24C3Oc5c(O)ccc(CC1C2C=CC3O)c45	1	285.337	52.93	0.776158	-0.00381477	2	4	9.6	8.1	0.828435	0.00104294	0.00522707	0.165295	0	163.7
morsuximide	CC2(CC(=O)N(CN1CCOCC1)C2=O)c3ccccc3	1	288.341	49.85	0.917952	0.617267	0	5	999	7.4	0.5	0	0	0.5	3	163.7
mosapramine	Clc6ccc5CCc1ccccc1N(CCCN2CCC4(CC2)N3CCCCC3NC4=O)c5c6	1	479.055	38.82	5.43763	3.43374	1	5	999	9.4	0.990099	0	0	0.00990099	4	206.3
motrazepam	COCN2C(=O)CN=C(c1ccccc1)c3cc(ccc23)N(=O)=O	1	325.318	87.72	1.76686	1.76683	0	7	999	3.2	6.30918e-05	0	0	0.999937	4	174.4
moxadolen	CNC(=O)OC2OC(=O)C3C1CC(C=C1)C23	1	223.225	64.63	0.492721	0.492721	1	5	999	-999	0	0	0	1	2	153.5
moxiraprine	Cc1cc(nnc1NCCN1CCOCC1)c1ccc(cc1)O	1	314.381	70.51	1.36142	1.05359	2	6	9.2	7.4	0.492199	0.00780083	0.00780083	0.492199	5	177
myrophine	CCCCCCCCCCCCCC(=O)OC2C=CC3C4Cc5ccc(OCc1ccccc1)c6OC2C3(CCN4C)c56	1	585.814	48	9.41766	8.64038	0	5	999	8.1	0.833662	0	0	0.166338	17	255.7
nabazenil	CCCCCC(C)C(C)c4cc(OC(=O)CCCN1CCCCCC1)c3C2=C(CCC(C)C2)C(C)(C)Oc3c4	1	537.814	38.77	10.7804	8.29867	0	4	999	10	0.997494	0	0	0.00250559	12	235.7
nabilone	CCCCCCC(C)(C)c3cc(O)c2C1CC(=O)CCC1C(C)(C)Oc2c3	1	372.539	46.53	6.08015	6.07742	1	3	9.6	-999	0	0.00627001	0	0.99373	6	200.8
nafimidone	O=C(Cn1ccnc1)c3ccc2ccccc2c3	1	236.268	34.89	2.65975	2.30628	0	3	999	7.5	0.557312	0	0	0.442688	3	154.4
naflocort	CC35CC(O)C1(F)C(CCC2=CC(=O)C=CC12C)C3CC6Cc4ccccc4CC56C(=O)CO	1	464.567	74.6	3.61937	3.61937	2	4	999	-999	0	0	0	1	2	216.6
nalbuphine	OC1CCC2(O)C3Cc5ccc(O)c6OC1C2(CCN3CC4CCC4)c56	1	357.442	73.16	1.59297	0.641538	3	5	9.6	8.3	0.882615	0.000701086	0.00556893	0.111115	2	185.5
nalmefene	Oc1ccc2CC4N(CCC35C(Oc1c23)C(=C)CCC45O)CC6CC6	1	339.427	52.93	2.66993	1.7185	2	4	9.6	8.3	0.882615	0.000701086	0.00556893	0.111115	2	178.3
nalmexone	CC(C)=CCN1CCC24C3Oc5c(O)ccc(CC1C2(O)CCC3=O)c45	1	355.426	70	0.731276	0.11033	2	5	9.6	7.9	0.754983	0.00150639	0.00476362	0.238747	2	182.1
naltrexone	Oc1ccc2CC4N(CCC35C(Oc1c23)C(=O)CCC45O)CC6CC6	1	341.4	70	0.400896	-0.550532	2	5	9.6	8.3	0.882615	0.000701086	0.00556893	0.111115	2	177.5
napactadine	CNC(Cc2ccc1ccccc1c2)=NC	1	212.29	24.39	3.66226	0.659495	1	2	999	11.1	0.999801	0	0	0.000199486	3	148.7
napamezole	C3CN=C(CC2=Cc1ccccc1CC2)N3	1	212.29	24.39	3.73521	1.11095	1	2	999	10.2	0.998418	0	0	0.00158239	2	149.9
naprodoxime	CC(Oc1cccc2ccccc12)C(N)=NO	1	230.262	67.84	2.77915	2.77057	3	4	999	5.7	0.0195623	0	0	0.980438	3	151.6
nefazodone	CCc3nn(CCCN1CCN(CC1)c2cccc(Cl)c2)c(=O)n3CCOc4ccccc4	1	470.005	51.62	5.2599	5.16258	0	7	999	6.8	0.20076	0	0	0.79924	10	212.3
nefiracetam	Cc1cccc(C)c1NC(=O)CN2CCCC2=O	1	246.304	49.41	1.20415	1.20415	1	4	999	-999	0	0	0	1	3	157.4
neflumozide	Fc5ccc4c(CCCN1CCC(CC1)n2c(=O)[nH]c3ccccc23)noc4c5	1	394.441	61.61	2.94687	2.16959	1	6	999	8.1	0.833662	0	0	0.166338	5	194.7
nialamide	O=C(CCNNC(=O)c1ccncc1)NCc2ccccc2	1	298.339	83.12	0.50448	0.504371	3	6	999	3.8	0.000251126	0	0	0.999749	7	171.9
niaprazine	CC(CCN1CCN(CC1)c2ccc(F)cc2)NC(=O)c3cccnc3	1	356.436	48.47	1.98305	1.57061	1	5	999	7.6	0.613137	0	0	0.386863	6	188.9
nicocortonide	CC=CC1OC34CCC(O1)(C(=O)COC(=O)c2ccncc2)C3(C)CC(O)C5C4CCC6=CC(=O)CCC56C	1	535.626	112.02	3.15402	3.15397	1	8	999	3.4	9.999e-05	0	0	0.9999	6	228.1
nicomorphine	CN2CCC36C4Oc7c(OC(=O)c1cccnc1)ccc(CC2C3C=CC4OC(=O)c5cccnc5)c67	1	495.525	90.85	2.24932	1.47031	0	8	999	8.1	0.833662	0	0	0.166338	6	214.4
nicopholine	O=C(N1CCOCC1)c2cccnc2	1	192.214	42.43	-0.697762	-0.697806	0	4	999	3.4	9.999e-05	0	0	0.9999	1	142.5
nicotinamide	NC(=O)c1cccnc1	1	122.124	55.98	-0.272139	-0.272182	2	3	999	3.4	9.999e-05	0	0	0.9999	1	123.2
nicotine	CN1CCCC1c2cccnc2	1	162.231	16.13	0.746294	-0.117571	0	2	999	8.2	0.863193	0	0	0.136807	1	135.3
nikethamide	CCN(CC)C(=O)c1cccnc1	1	178.23	33.2	0.604987	0.604944	0	3	999	3.4	9.999e-05	0	0	0.9999	3	140.8
nimetazepam	CN2C(=O)CN=C(c1ccccc1)c3cc(ccc23)N(=O)=O	1	295.292	78.49	2.15525	2.15522	0	6	999	3.2	6.30918e-05	0	0	0.999937	2	167.1
nisobamate	CCC(C)C(C)(COC(N)=O)COC(=O)NC(C)C	1	274.356	90.65	2.61259	2.61259	3	6	999	-999	0	0	0	1	9	164.9
nisoxetine	CNCCC(Oc1ccccc1OC)c2ccccc2	1	271.353	30.49	3.62102	1.21697	1	3	999	9.9	0.996848	0	0	0.00315231	7	164.6
nitrafudam	NC(=N)c1ccc(o1)c2ccccc2N(=O)=O	1	231.207	108.83	1.19665	-0.494971	3	6	999	9.1	0.980438	0	0	0.0195623	3	146.8
nivazol (nivacortol)	CC34Cc2cnn(c1ccc(F)cc1)c2C=C3CCC5C4CCC6(C)C5CCC6(O)C#C	1	430.556	37.53	5.49101	5.49101	1	3	999	1.6	1.58489e-06	0	0	0.999998	2	190.4
nomelidine	CNCC=C(c1ccc(Br)cc1)c2cccnc2	1	303.196	24.92	3.09673	1.87023	1	2	999	8.6	0.940649	0	0	0.0593509	4	158.1
nomifensine	CN3CC(c1ccccc1)c2cccc(N)c2C3	1	238.327	29.26	2.38155	1.15505	2	2	999	8.6	0.940649	0	0	0.0593509	1	154.3
nonapyrimine	CCCCCCCCCNc1ncnc2[nH]ccc12	1	260.377	53.6	5.49091	5.48982	2	4	999	4.8	0.00250559	0	0	0.997494	9	164.1
nordazepam	Clc3ccc2NC(=O)CN=C(c1ccccc1)c2c3	1	270.713	41.46	2.75944	2.75942	1	3	999	3.2	6.30918e-05	0	0	0.999937	1	159.9
norflurane	FCC(F)(F)F	1	102.031	0	1.33318	1.33318	0	0	999	-999	0	0	0	1	1	113
norlevorphanol	Oc4ccc3CC1NCCC2(CCCCC12)c3c4	1	243.343	32.26	2.98665	1.85725	2	2	10.3	8.5	0.925248	9.25248e-05	0.00116482	0.073495	0	158.7
normorphine	OC1C=CC2C3Cc4ccc(O)c5OC1C2(CCN3)c45	1	271.31	61.72	0.775107	-0.635785	3	4	9.6	8.8	0.955684	0.000240057	0.00602996	0.0380464	0	158.1
nortetrazepam	Clc3ccc2NC(=O)CN=C(C1=CCCCC1)c2c3	1	274.745	41.46	3.27831	3.27614	1	3	999	5.1	0.00498688	0	0	0.995013	1	161.1
nortriptyline (nortriptylene and Quinpirole)	CNCCC=C2c1ccccc1CCc3ccccc23	1	263.376	12.03	5.01529	2.45996	1	1	999	10.1	0.998009	0	0	0.00199129	3	162.8
noscapine	COc2ccc1C(OC(=O)c1c2OC)C4N(C)CCc5cc3OCOc3c(OC)c45	1	413.42	75.69	1.91657	1.8834	0	8	999	6.3	0.0735876	0	0	0.926412	4	194.2
noxiptiline	CN(C)CCON=C2c1ccccc1CCc3ccccc23	1	294.39	24.83	4.69916	3.38475	0	3	999	8.7	0.952273	0	0	0.0477267	4	170.9
nuclotixene	Clc5ccc4Sc1ccccc1C(=CC2CN3CCC2CC3)c4c5	1	353.908	28.54	5.7461	4.05447	0	1	999	9.1	0.980438	0	0	0.0195623	1	178.4
ocaperidone	Cc2nc1c(C)cccn1c(=O)c2CCN3CCC(CC3)c4noc5cc(F)ccc45	1	420.478	61.94	2.2638	1.39993	0	6	999	8.2	0.863193	0	0	0.136807	4	208.6
ocinaplon	O=C(c1ccccn1)c2cnn3c(ccnc23)c4ccncc4	1	301.302	73.03	1.08841	1.07983	0	6	999	5.7	0.0195623	0	0	0.980438	3	171.6
octamoxin	CCCCCCC(C)NN	1	144.257	38.05	1.86579	1.4539	3	2	999	7.6	0.613137	0	0	0.386863	6	136.1
octriptyline	CNCCC=C3c1ccccc1C2CC2c4ccccc34	1	275.387	12.03	5.02036	2.46504	1	1	999	10.1	0.998009	0	0	0.00199129	3	161.5
omiloxetine	Fc1ccc(cc1)C2CCN(CC2COc4ccc3OCOc3c4)CC(=O)c5ccc(F)cc5	1	465.488	48	5.7097	5.29781	0	5	999	7.6	0.613137	0	0	0.386863	7	223
ornidazole	Cc1ncc(N(=O)=O)n1CC(O)CCl	1	219.625	83.87	0.269119	0.267395	1	6	999	5	0.00396529	0	0	0.996035	4	143.1
oxaflozane	CC(C)N1CCOC(C1)c2cccc(c2)C(F)(F)F	1	273.293	12.47	3.27436	3.02073	0	2	999	7.3	0.442688	0	0	0.557312	3	166.1
oxazepam	OC3N=C(c1ccccc1)c2cc(Cl)ccc2NC3=O	1	286.712	61.69	2.32157	2.32157	2	4	999	1.5	1.25892e-06	0	0	0.999999	1	162
oxcarbazepine	NC(=O)N2c1ccccc1CC(=O)c3ccccc23	1	252.268	63.4	1.82063	1.82063	2	4	999	-999	0	0	0	1	0	152.8
oxifentorex	CC(Cc1ccccc1)N(C)(=O)Cc2ccccc2	1	255.354	17.07	4.43	4.43	0	2	999	-999	0	0	0	1	5	158.3
oxiperomide	O=c2[nH]c1ccccc1n2C4CCN(CCOc3ccccc3)CC4	1	337.415	44.81	3.31153	2.53425	1	5	999	8.1	0.833662	0	0	0.166338	5	183.5
oxiracetam	NC(=O)CN1CC(O)CC1=O	1	158.155	83.63	-1.72814	-1.72814	3	5	999	-999	0	0	0	1	2	132.5
oxisopred	CC13C=CC(=O)C1C(=O)CCC4C2CCC(O)(C(=O)CO)C2(C)CC(O)C34	1	376.442	111.9	0.663356	0.409482	3	6	7.5	-999	0	0.442688	0	0.557312	2	196.2
oxitriptan	NC(Cc1c[nH]c2ccc(O)cc12)C(O)=O	1	220.224	99.34	-2.33184	-2.34038	5	5	2.1	9.1	4.9138e-06	0.0195622	0.980433	9.80433e-08	3	146.6
oxitriptyline	CN(C)C(=O)COC2c1ccccc1CCc3ccccc23	1	295.375	29.54	3.96755	3.96755	0	3	999	-999	0	0	0	1	3	165.4
oxycodone	COc1ccc2CC4N(C)CCC35C(Oc1c23)C(=O)CCC45O	1	315.363	59	-0.281412	-1.23018	1	5	999	8.3	0.888184	0	0	0.111816	1	168.8
oxymorphone	CN1CCC24C3Oc5c(O)ccc(CC1C2(O)CCC3=O)c45	1	301.336	70	-0.750142	-1.70157	2	5	9.6	8.3	0.882615	0.000701086	0.00556893	0.111115	0	164.5
pagoclone	CC(C)CCC(=O)CC1N(C(=O)c2ccccc12)c4ccc3ccc(Cl)nc3n4	1	407.892	63.16	4.21504	4.21494	0	5	999	3.8	0.000251126	0	0	0.999749	6	199.6
panadiplon	CC(C)n2c(=O)c1c(ncn1c3ccccc23)c4noc(n4)C5CC5	1	335.359	76.53	3.03532	3.0336	0	7	999	5	0.00396529	0	0	0.996035	3	179.4
panamesine	COc1ccc(cc1)N5CC(CN2CCC(O)(CC2)c4ccc3OCOc3c4)OC5=O	1	426.461	80.7	1.92299	0.794119	1	8	999	8.5	0.926412	0	0	0.0735876	5	199.8
pancopride	Nc2cc(OCC1CC1)c(cc2Cl)C(=O)NC3CN4CCC3CC4	1	349.854	67.59	2.88972	0.984628	3	5	999	9.3	0.987567	0	0	0.0124327	5	180.3
panuramine	O=C(NC1CCN(CC1)Cc3ccc2ccccc2c3)NC(=O)c4ccccc4	1	387.473	61.44	4.75983	3.33962	2	5	7.6	8.6	0.576747	0.0229607	0.363902	0.0363902	4	195.6
paraldehyde	CC1OC(C)OC(C)O1	1	132.157	27.69	0.991956	0.991956	0	3	999	-999	0	0	0	1	0	131.7
paramethasone-acetate	CC4CC3C2CC(F)C1=CC(=O)C=CC1(C)C2C(O)CC3(C)C4(O)C(=O)COC(C)=O	1	434.497	100.9	2.34953	2.34953	2	6	999	-999	0	0	0	1	4	201.9
pargyline	CN(CC#C)Cc1ccccc1	1	159.227	3.24	1.87965	1.8282	0	1	999	6.5	0.111816	0	0	0.888184	4	136.9
paroxetine	Fc1ccc(cc1)C2CCNCC2COc4ccc3OCOc3c4	1	329.365	39.72	3.74221	2.05059	1	4	999	9.1	0.980438	0	0	0.0195623	4	182.7
pazinaclone	Clc2ccc1ccc(nc1n2)N6C(CC(=O)N3CCC4(CC3)OCCO4)c5ccccc5C6=O	1	478.926	84.86	2.79213	2.79202	0	8	999	3.8	0.000251126	0	0	0.999749	3	213.4
pemoline	NC1=NC(=O)C(O1)c2ccccc2	1	176.172	64.68	0.927416	0.927415	2	4	999	1.3	7.94328e-07	0	0	0.999999	1	133.8
penfluridol	OC3(CCN(CCCC(c1ccc(F)cc1)c2ccc(F)cc2)CC3)c4ccc(Cl)c(c4)C(F)(F)F	1	523.964	23.47	7.16106	6.03219	1	2	999	8.5	0.926412	0	0	0.0735876	8	225.7
pentabamate	CC(OC(N)=O)C(C)C(C)OC(N)=O	1	204.223	104.64	0.135199	0.135199	4	6	999	-999	0	0	0	1	6	144.3
pentamorphone	CCCCCNC12C=CC(=O)C3Oc4c(O)ccc5CC1N(C)CCC23c45	1	368.468	61.8	1.73812	-1.44474	2	5	9.6	10.6	0.993103	3.95362e-06	0.00626606	0.000626606	5	185.6
pentazocine	CC2C3Cc1ccc(O)cc1C2(C)CCN3CC=C(C)C	1	285.423	23.47	3.93117	3.31239	1	2	10.3	7.9	0.758792	0.00030208	0.000955262	0.239951	2	172.5
penthrichloral	OCC1(CO)COC(OC1)C(Cl)(Cl)Cl	1	265.517	58.92	2.17757	2.17757	2	4	999	-999	0	0	0	1	3	151.8
pentiapine	CN1CCN(CC1)C3=Nc2ccccc2Sc4nccn34	1	299.394	61.96	2.39205	0.486957	0	5	999	9.3	0.987567	0	0	0.0124327	1	171.4
perafensine	C1CN(CCN1)c3cc2ccccc2c(n3)c4ccccc4	1	289.373	28.16	3.77326	2.35641	1	3	999	8.8	0.961713	0	0	0.0382865	2	172.8
pergolide	CCCN1CC(CSC)CC2C1Cc3c[nH]c4cccc2c34	1	314.488	44.33	4.00913	2.97117	1	2	999	8.4	0.909091	0	0	0.0909091	4	176.2
perospirone	O=C2C1CCCCC1C(=O)N2CCCCN3CCN(CC3)c4nsc5ccccc45	1	426.575	84.99	3.90311	3.49067	0	6	999	7.6	0.613137	0	0	0.386863	6	197.6
perphenazine	OCCN4CCN(CCCN2c1ccccc1Sc3ccc(Cl)cc23)CC4	1	403.968	55.25	4.40693	3.8614	1	4	999	7.8	0.715253	0	0	0.284747	6	191.9
pethidine (demerol)	CCOC(=O)C1(CCN(C)CC1)c2ccccc2	1	247.332	29.54	2.18418	1.14623	0	3	999	8.4	0.909091	0	0	0.0909091	4	158.5
petrichloral	OC(OCC(COC(O)C(Cl)(Cl)Cl)(COC(O)C(Cl)(Cl)Cl)COC(O)C(Cl)(Cl)Cl)C(Cl)(Cl)Cl	1	725.693	117.84	5.57661	5.57661	4	8	999	-999	0	0	0	1	16	183.8
phenacemide	NC(=O)NC(=O)Cc1ccccc1	1	178.188	72.19	1.10355	0.891128	3	4	7.6	-999	0	0.386863	0	0.613137	2	143.1
phenacetin	CCOc1ccc(NC(C)=O)cc1	1	179.215	38.33	1.67567	1.67567	1	3	999	-999	0	0	0	1	3	139.2
phenazocine	CC2C3Cc1ccc(O)cc1C2(C)CCN3CCc4ccccc4	1	321.455	23.47	4.73122	3.60182	1	2	10.3	8.5	0.925248	9.25248e-05	0.00116482	0.073495	3	183.2
pheneturide	CCC(C(=O)NC(N)=O)c1ccccc1	1	206.24	72.19	1.84312	1.6307	3	4	7.6	-999	0	0.386863	0	0.613137	3	152.7
phenmetrazine	CC1NCCOC1c2ccccc2	1	177.242	21.26	1.37774	0.339779	1	2	999	8.4	0.909091	0	0	0.0909091	1	138.9
phenoxypropazine (fenoxypropazine)	CC(COc1ccccc1)NN	1	166.22	47.28	0.963637	0.551741	3	3	999	7.6	0.613137	0	0	0.386863	4	137.5
phensuximide	CN1C(=O)CC(C1=O)c2ccccc2	1	189.21	37.38	0.773381	0.773381	0	3	999	-999	0	0	0	1	1	137.6
phenyl-salicylate	Oc1ccccc1C(=O)Oc2ccccc2	1	214.216	46.53	3.21279	3.21107	1	3	9.8	-999	0	0.00396529	0	0.996035	3	149
phenytoin	O=C1NC(=O)C(N1)(c2ccccc2)c3ccccc3	1	252.268	58.2	1.95501	1.90352	2	4	8.3	-999	0	0.111816	0	0.888184	2	160.8
phetharbital	CCC1(CC)C(=O)NC(=O)N(C1=O)c2ccccc2	1	260.288	66.48	2.2169	2.1379	1	5	8.1	-999	0	0.166338	0	0.833662	3	162.1
physostigmine	CNC(=O)Oc3ccc2N(C)C1N(C)CCC1(C)c2c3	1	275.345	44.81	1.37495	0.677644	1	5	999	8	0.79924	0	0	0.20076	2	163.8
piberaline	O=C(N1CCN(CC1)Cc2ccccc2)c3ccccn3	1	281.351	36.44	1.13058	1.11706	0	4	999	5.9	0.0306534	0	0	0.969347	3	169.9
picenadol	CCCC1(CCN(C)CC1C)c2cccc(O)c2	1	247.375	23.47	3.4342	0.952422	1	2	10.3	10	0.99624	3.15039e-06	0.00125419	0.00250244	3	158.8
pidolacetamol	CC(=O)Nc2ccc(OC(=O)C1CCC(=O)N1)cc2	1	262.261	84.5	-0.0480214	-0.0480214	2	6	999	-999	0	0	0	1	4	159.7
piflutixol	OCCC4CCN(CCC=C2c1ccc(F)cc1Sc3ccc(cc23)C(F)(F)F)CC4	1	451.52	48.77	5.8827	4.19107	1	2	999	9.1	0.980438	0	0	0.0195623	6	207
pimozide	Fc1ccc(cc1)C(CCCN2CCC(CC2)n3c(=O)[nH]c4ccccc34)c5ccc(F)cc5	1	461.545	35.58	6.27214	5.49486	1	4	999	8.1	0.833662	0	0	0.166338	7	219
pipamperone	NC(=O)C2(CCN(CCCC(=O)c1ccc(F)cc1)CC2)N3CCCCC3	1	375.479	66.64	2.03336	-0.566004	2	5	999	10	0.997494	0	0	0.00250559	7	194
pipequaline	C1CC(CCN1)CCc2cc(nc3ccccc23)c4ccccc4	1	316.438	24.92	4.76061	1.17745	1	2	999	11	0.999749	0	0	0.000251126	4	182.6
piperacetazine	CC(=O)c4ccc3Sc1ccccc1N(CCCN2CCC(CCO)CC2)c3c4	1	410.572	69.08	4.87272	2.90159	1	4	999	9.4	0.990099	0	0	0.00990099	7	198.2
piperilate (pipethanate)	OC(C(=O)OCCN1CCCCC1)(c1ccccc1)c1ccccc1	1	339.427	49.77	3.28202	2.24407	1	4	999	8.4	0.909091	0	0	0.0909091	7	183.7
pipofezine	CN1CCN(CC1)c4cc3N(C)c2ccccc2Oc3nn4	1	297.354	44.73	1.40862	0.996188	0	6	999	7.6	0.613137	0	0	0.386863	1	172.6
pipotiazine-palmitate	CCCCCCCCCCCCCCCC(=O)OCCC4CCN(CCCN2c1ccccc1Sc3ccc(cc23)S(=O)(=O)N(C)C)CC4	1	714.075	103.84	11.8547	9.8836	0	7	999	9.4	0.990099	0	0	0.00990099	24	263.8
piquindone	CCc2c(C)[nH]c3CC1CCN(C)CC1C(=O)c23	1	246.347	36.1	2.76964	0.287878	1	3	999	10	0.997494	0	0	0.00250559	1	161.2
piracetam	NC(=O)CN1CCCC1=O	1	142.155	63.4	-1.72169	-1.72169	2	4	999	-999	0	0	0	1	2	129
pirandamine	CN(C)CCC1(C)OCCC2=C1Cc3ccccc23	1	257.37	12.47	4.03178	1.55002	0	2	999	10	0.997494	0	0	0.00250559	3	162.1
piriqualone	Cc1ccccc1n4c(C=Cc2ccccn2)nc3ccccc3c4=O	1	339.389	45.56	3.6602	3.65883	0	4	999	4.9	0.00315231	0	0	0.996848	3	185
piritramide	NC(=O)C1(CCN(CC1)CCC(C#N)(c2ccccc2)c3ccccc3)N4CCCCC4	1	430.584	73.36	3.56466	2.86736	2	5	999	8	0.79924	0	0	0.20076	8	197.6
pirlindole	Cc4ccc3n1CCNC2CCCc(c12)c3c4	1	226.316	16.96	2.86494	1.45656	1	2	999	8.8	0.961713	0	0	0.0382865	0	151
pivagabine	CC(C)(C)C(=O)NCCCC(O)=O	1	187.236	66.4	0.266562	-2.22403	2	4	4.9	-999	0	0.996848	0	0.00315231	5	143.6
pivoxazepam	CC(C)(C)C(=O)OC3N=C(c1ccccc1)c2cc(Cl)ccc2NC3=O	1	370.828	67.76	3.20952	3.20951	1	5	999	2.8	2.51182e-05	0	0	0.999975	4	183.1
pramiracetam	CC(C)N(CCNC(=O)CN1CCCC1=O)C(C)C	1	269.382	52.65	0.0420815	-1.83678	1	5	999	9.3	0.987567	0	0	0.0124327	7	164.3
prazitone	O=C2NC(=O)C(CC1CCCCN1)(C(=O)N2)c3ccccc3	1	301.34	87.3	1.30066	-1.204	3	6	5.6	11	0.0155977	0.000247208	0.984151	3.91798e-06	3	173.7
prednicarbate	CCOC(=O)OC3(CCC4C2CCC1=CC(=O)C=CC1(C)C2C(O)CC34C)C(=O)COC(=O)CC	1	488.568	116.2	3.49533	3.49533	1	8	999	-999	0	0	0	1	9	218.5
prednisolamate	CCN(CC)CC(=O)OCC(=O)C3(O)CCC4C2CCC1=CC(=O)C=CC1(C)C2C(O)CC34C	1	473.6	104.14	2.96261	2.66192	2	7	999	7.4	0.5	0	0	0.5	8	214
prednisolone-steaglate	CCCCCCCCCCCCCCCCCC(=O)OCC(=O)OCC(=O)C3(O)CCC4C2CCC1=CC(=O)C=CC1(C)C2C(O)CC34C	1	684.939	127.2	9.89551	9.89551	2	8	999	-999	0	0	0	1	23	277.1
prednisolone-tebutate	CC(C)(C)CC(=O)OCC(=O)C3(O)CCC4C2CCC1=CC(=O)C=CC1(C)C2C(O)CC34C	1	458.586	100.9	3.99975	3.99975	2	6	999	-999	0	0	0	1	6	217.6
prednisone	CC13C=CC(=O)C=C1CCC4C2CCC(O)(C(=O)CO)C2(C)CC(=O)C34	1	358.427	91.67	1.40031	1.40031	2	5	999	-999	0	0	0	1	2	186.9
prednylidene	CC13C=CC(=O)C=C1CCC4C2CC(=C)C(O)(C(=O)CO)C2(C)CC(O)C34	1	372.454	94.83	1.79232	1.79232	3	5	999	-999	0	0	0	1	2	189.4
pregabalin	CC(C)CC(CN)CC(O)=O	1	159.225	63.32	-1.25542	-1.25575	3	3	3.8	10.6	0.000250967	0.000630401	0.999118	1.5835e-07	5	138.7
pregnenolone-succinate	CC(=O)C3CCC4C2CC=C1CC(CCC1(C)C2CCC34C)OC(=O)CCC(O)=O	1	416.549	80.67	4.61415	2.12355	1	5	4.9	-999	0	0.996848	0	0.00315231	6	201.3
pridefine	CCN1CCC(C1)=C(c2ccccc2)c3ccccc3	1	263.376	3.24	4.5631	2.87148	0	1	999	9.1	0.980438	0	0	0.0195623	3	167
procarbazine	CNNCc1ccc(cc1)C(=O)NC(C)C	1	221.298	53.16	0.363534	0.266298	3	4	999	6.8	0.20076	0	0	0.79924	5	155.4
prochlorperazine	CN4CCN(CCCN2c1ccccc1Sc3ccc(Cl)cc23)CC4	1	373.942	35.02	4.92952	4.15053	0	3	999	8.1	0.833662	0	0	0.166338	4	184.5
procymate	CCC(OC(N)=O)C1CCCCC1	1	185.263	52.32	2.55476	2.55476	2	3	999	-999	0	0	0	1	4	144.6
proflazepam	OCC(O)CN2C(=O)CN=C(c1ccccc1F)c3cc(Cl)ccc23	1	362.782	73.13	1.58371	1.58371	2	5	999	1.8	2.51188e-06	0	0	0.999997	4	176.1
progabide	NC(=O)CCCN=C(c1ccc(Cl)cc1)c2cc(F)ccc2O	1	334.772	75.68	3.75005	3.75004	3	4	999	2.8	2.51182e-05	0	0	0.999975	6	175.8
prolintane	CCCC(Cc1ccccc1)N2CCCC2	1	217.349	3.24	4.05678	1.90554	0	1	999	9.6	0.99373	0	0	0.00627001	5	155
promoxolane	CC(C)C1(OCC(CO)O1)C(C)C	1	188.263	38.69	1.53755	1.53755	1	3	999	-999	0	0	0	1	3	142.1
propacetamol	CCN(CC)CC(=O)Oc1ccc(NC(C)=O)cc1	1	264.319	58.64	1.16241	0.861727	1	5	999	7.4	0.5	0	0	0.5	7	163.9
propanidid	CCCOC(=O)Cc1ccc(OCC(=O)N(CC)CC)c(OC)c1	1	337.41	65.07	2.48478	2.48478	0	6	999	-999	0	0	0	1	11	183.7
propizepine	CC(CN2C(=O)c1cccnc1Nc3ccccc23)N(C)C	1	296.366	48.47	2.21699	1.35313	1	5	999	8.2	0.863193	0	0	0.136807	3	165.2
propofol	CC(C)c1cccc(C(C)C)c1O	1	178.27	20.23	3.88495	3.88495	1	1	999	-999	0	0	0	1	2	140.9
propyperone	CCC(=O)C2(CCN(CCCC(=O)c1ccc(F)cc1)CC2)N3CCCCC3	1	388.517	40.62	3.12086	0.521495	0	4	999	10	0.997494	0	0	0.00250559	8	200.7
prothixene	CN(C)CCC=C2c1ccccc1Sc3ccccc23	1	281.415	28.54	4.60015	2.90852	0	1	999	9.1	0.980438	0	0	0.0195623	3	164.2
proxibarbal	CC(O)CC1(CC=C)C(=O)NC(=O)NC1=O	1	226.229	95.5	0.0588816	-0.0604385	3	6	7.9	-999	0	0.240253	0	0.759747	4	147.8
proxorphan	Oc5ccc4CC2C1CCOCC1(CCN2CC3CC3)c4c5	1	299.406	32.7	2.05691	0.927508	1	3	10.3	8.5	0.925248	9.25248e-05	0.00116482	0.073495	2	179.9
proxyphylline	CC(O)Cn1cnc2n(C)c(=O)n(C)c(=O)c12	1	238.243	78.67	-0.632847	-0.632847	1	7	999	-999	0	0	0	1	2	150.3
psilocybine	CN(C)CCc1c[nH]c2cccc(OP(O)(O)=O)c12	1	284.248	95.6	0.866174	-1.64219	3	6	1.1	9.1	4.91383e-07	0.0195623	0.980437	9.80437e-09	5	161.6
pyridarone	c2ccc1oc(cc1c2)c3ccncc3	1	195.216	26.03	2.9576	2.95544	0	2	999	5.1	0.00498688	0	0	0.995013	1	140.7
pyritinol	Cc2ncc(CSSCc1cnc(C)c(O)c1CO)c(CO)c2O	1	368.472	157.3	1.05129	1.03261	4	6	8.8	5	0.00381347	0.0381347	0.000151817	0.9579	7	172.3
quetiapine	OCCOCCN1CCN(CC1)C3=Nc2ccccc2Sc4ccccc34	1	383.507	73.6	2.26593	1.91203	1	5	999	7.5	0.557312	0	0	0.442688	6	191.4
quilostigmine	CN1CCC4(C)C1N(C)c5ccc(OC(=O)N3CCc2ccccc2C3)cc45	1	377.478	36.02	3.78351	3.08621	0	5	999	8	0.79924	0	0	0.20076	2	196
quinagolide	CCCN2CC(CC3Cc1c(O)cccc1CC23)NS(=O)(=O)N(CC)CC	1	395.559	81.26	2.08551	1.60922	2	6	10.3	7.7	0.665302	0.000419777	0.000837565	0.333441	7	193.3
ramciclane	CN(C)CCOC1(CC2CCC1(C)C2(C)C)Cc3ccccc3	1	315.491	12.47	4.84309	2.69186	0	2	999	9.6	0.99373	0	0	0.00627001	6	177.7
rasagiline	N#CCNC1CCc2ccccc12	1	172.226	35.82	1.21625	1.21516	1	2	999	4.8	0.00250559	0	0	0.997494	3	152.4
reclazepam	Clc3ccc2N(CCN=C(c1ccccc1Cl)c2c3)C4=NC(=O)CO4	1	374.22	54.26	4.02093	3.6085	0	5	999	7.6	0.613137	0	0	0.386863	2	176.1
remacemide	CC(Cc1ccccc1)(NC(=O)CN)c2ccccc2	1	268.353	55.12	1.29964	0.437919	3	3	999	8.2	0.863193	0	0	0.136807	5	162.3
remifentanil	CCC(=O)N(c1ccccc1)C2(CCN(CCC(=O)OC)CC2)C(=O)OC	1	376.446	76.15	1.66888	0.891595	0	7	999	8.1	0.833662	0	0	0.166338	9	190.1
reserpine	COC5C(CC4CN3CCc1c([nH]c2cc(OC)ccc12)C3CC4C5OC(C)=O)OC(=O)c6cc(OC)c(OC)c(OC)c6	1	608.677	117.78	3.80637	3.66096	1	11	999	7	0.284747	0	0	0.715253	10	248
resocortol	CCC(=O)C1(O)CCC2C3CCC4=CC(=O)CCC4(C)C3C(O)CC21C	1	360.486	74.6	2.76733	2.76733	2	4	999	-999	0	0	0	1	2	189.3
retigabine	CCOC(=O)Nc2ccc(NCc1ccc(F)cc1)cc2N	1	303.331	76.38	2.11031	2.10487	4	5	999	5.5	0.0124327	0	0	0.987567	6	172.9
ricasetron	CN1C2CCC1CC(C2)NC(=O)N3CC(C)(C)c4ccccc34	1	313.436	35.58	2.27975	-0.466787	1	4	999	10.4	0.999001	0	0	0.000999001	1	177.3
rilmazafone	CN(C)C(=O)c1nc(CNC(=O)CN)n(n1)c2ccc(Cl)cc2C(=O)c3ccccc3Cl	1	475.327	122.69	0.853535	-0.0103292	3	9	999	8.2	0.863193	0	0	0.136807	7	203.6
rimcazole	CC4CN(CCCn2c1ccccc1c3ccccc23)CC(C)N4	1	321.458	20.2	4.16387	2.15998	1	3	999	9.4	0.990099	0	0	0.00990099	4	183
rimexolone	CCC(=O)C3(C)C(C)CC4C2CCC1=CC(=O)C=CC1(C)C2C(O)CC34C	1	370.524	54.37	4.08699	4.08699	1	3	999	-999	0	0	0	1	2	192.7
ripazepam	CCn2nc(C)c3NC(=O)CN=C(c1ccccc1)c23	1	268.313	59.28	2.82169	2.82166	1	5	999	3.2	6.30918e-05	0	0	0.999937	2	160.6
risperidone (ripseridone)	Cc2nc1CCCCn1c(=O)c2CCN3CCC(CC3)c4noc5cc(F)ccc45	1	410.483	61.94	1.95598	1.09211	0	6	999	8.2	0.863193	0	0	0.136807	4	205.6
rivastigmine	CCN(C)C(=O)Oc1cccc(c1)C(C)N(C)C	1	250.336	32.78	1.90887	0.687732	0	4	999	8.6	0.940649	0	0	0.0593509	5	159.7
robalzotan	NC(=O)c1ccc(c2c1CC(CO2)N(C1CCC1)C1CCC1)F	1	318.385	55.56	2.81379	1.49938	2	4	999	8.7	0.952273	0	0	0.0477267	4	185.1
rociclovir	CC(C)OCC(COC(C)C)OCn1cnc2cnc(N)nc12	1	323.39	97.31	0.75903	0.758858	2	8	999	4	0.000397949	0	0	0.999602	9	174.4
rofelodine	O=C1CCN=C2CC(CN12)c3ccccc3	1	214.262	32.67	2.77268	0.217351	0	3	999	10.1	0.998009	0	0	0.00199129	1	148.3
rofleponide	CCCC5OC4CC3C2CC(F)C1=CC(=O)CCC1(C)C2(F)C(O)CC3(C)C4(O5)C(=O)CO	1	468.529	93.06	2.75629	2.75629	2	6	999	-999	0	0	0	1	4	209.6
rolicyprine	O=C1CCC(N1)C(=O)NC2CC2c3ccccc3	1	244.288	58.2	1.03706	1.03706	2	4	999	-999	0	0	0	1	3	156.4
rolipram	COc1ccc(cc1OC2CCCC2)C3CNC(=O)C3	1	275.342	47.56	1.84681	1.84681	1	4	999	-999	0	0	0	1	4	165.9
romergoline	CN2CC(CN1CC(=O)NC(=O)C1)C=C3C2Cc4c[nH]c5cccc3c45	1	350.413	68.44	2.2171	0.506909	2	6	9.7	9.1	0.975548	9.75548e-05	0.00488932	0.0194647	2	187.1
romifidine	Fc1cccc(Br)c1NC2=NCCN2	1	258.09	36.42	1.81852	1.20028	2	3	999	7.9	0.759747	0	0	0.240253	2	153.8
ropinirole	CCCN(CCC)CCc1cccc2NC(=O)Cc12	1	260.374	32.34	3.08918	1.39756	1	3	999	9.1	0.980438	0	0	0.0195623	7	165.3
roxoperone	CN3C(=O)CC2(CCN(CCCC(=O)c1ccc(F)cc1)CC2)C3=O	1	346.395	57.69	1.37016	-1.1116	0	5	999	10	0.997494	0	0	0.00250559	5	182.9
sabcomeline	CON=C(C#N)C1CN2CCC1CC2	1	193.245	48.62	0.742645	-1.94546	0	4	999	10.3	0.998743	0	0	0.00125734	3	174.1
salicin	OCC2OC(Oc1ccccc1CO)C(O)C(O)C2O	1	286.277	119.61	-1.43688	-1.43688	5	7	999	-999	0	0	0	1	4	162.7
salicylamide	NC(=O)c1ccccc1O	1	137.136	63.32	0.755278	0.703785	3	3	8.3	-999	0	0.111816	0	0.888184	1	127.7
salsalate (salsalic-acid)	OC(=O)c1ccccc1OC(=O)c1ccccc1O	1	258.226	83.83	2.48868	-1.37818	2	5	3.5	-999	0	0.999874	0	0.000125877	4	156.9
sameridine	CCCCCCN1CCC(CC1)(C(=O)N(C)CC)c2ccccc2	1	330.506	23.55	3.64198	1.16022	0	3	999	10	0.997494	0	0	0.00250559	8	187.1
saripidem	CCCC(=O)N(C)Cc1c(nc2ccccn12)c3ccc(Cl)cc3	1	341.834	38.13	2.91739	2.86594	0	4	999	6.5	0.111816	0	0	0.888184	5	181.4
savoxepin	N#Cc5ccc4Oc1ccccc1C2=C(CCN(CC2)CC3CCCC3)c4c5	1	370.486	36.26	5.64721	3.16545	0	3	999	10	0.997494	0	0	0.00250559	3	189.1
selegiline	CC(Cc1ccccc1)N(C)CC#C	1	187.28	3.24	2.74709	2.12885	0	1	999	7.9	0.759747	0	0	0.240253	5	145
semorphone	COCCN1CCC24C3Oc5c(O)ccc(CC1C2(O)CCC3=O)c45	1	345.389	79.23	-0.709498	-1.66093	2	6	9.6	8.3	0.882615	0.000701086	0.00556893	0.111115	3	176.2
sertindole	Fc1ccc(cc1)n4cc(C2CCN(CC2)CCN3CCNC3=O)c5cc(Cl)ccc45	1	440.94	39.99	3.56551	2.94726	1	5	999	7.9	0.759747	0	0	0.240253	5	210.5
setiptiline	CN1CCC3=C(C1)c2ccccc2Cc4ccccc34	1	261.36	3.24	4.23039	3.53444	0	1	999	8	0.79924	0	0	0.20076	0	162.3
sevoflurane	FCOC(C(F)(F)F)C(F)(F)F	1	200.055	9.23	2.05152	2.05152	0	1	999	-999	0	0	0	1	4	131.6
sibopirdine	C(c1ccncc1)C4(Cc2ccncc2)c3cccnc3c5ncccc45	1	350.415	51.56	3.23417	3.22339	0	4	999	5.8	0.0245034	0	0	0.975497	4	188.4
sibutramine	CC(C)CC(N(C)C)C1(CCC1)c2ccc(Cl)cc2	1	279.847	3.24	5.27972	3.12849	0	1	999	9.6	0.99373	0	0	0.00627001	5	169.8
sifaprazine	CN1CCN(CC1)c2ccccc2Cc3ccccc3	1	266.38	6.48	3.98567	3.57324	0	2	999	7.6	0.613137	0	0	0.386863	3	165.7
simvastatin	CCC(C)(C)C(=O)OC2CC(C)C=C3C=CC(C)C(CCC1CC(O)CC(=O)O1)C23	1	418.565	72.83	4.87101	4.87101	1	5	999	-999	0	0	0	1	7	206.9
soretolide	Cc2cc(NC(=O)c1c(C)cccc1C)no2	1	230.262	55.13	2.66105	2.66105	1	4	999	0	3.98107e-08	0	0	1	2	151.6
spiclomazine	Clc5ccc4Sc1ccccc1N(CCCN2CCC3(CC2)NC(=O)CS3)c4c5	1	446.029	86.18	4.77717	2.80605	1	4	999	9.4	0.990099	0	0	0.00990099	4	193.4
spiperone	Fc1ccc(cc1)C(=O)CCCN2CCC3(CC2)N(CNC3=O)c4ccccc4	1	395.469	52.65	3.60693	1.00757	1	5	999	10	0.997494	0	0	0.00250559	6	200.3
spiradoline	CN(C2CCC1(CCCO1)CC2N3CCCC3)C(=O)Cc4ccc(Cl)c(Cl)c4	1	425.39	32.78	4.35812	2.47925	0	4	999	9.3	0.987567	0	0	0.0124327	4	200.5
spiramide	Fc4ccc(OCCCN1CCC2(CC1)N(CNC2=O)c3ccccc3)cc4	1	383.458	44.81	4.9656	3.25724	1	5	999	9.1	0.980438	0	0	0.0195623	6	196.7
spirilene	CC(=CCCN1CCC2(CC1)N(CNC2=O)c3ccccc3)c4ccc(F)cc4	1	393.496	35.58	5.01745	3.30909	1	4	999	9.1	0.980438	0	0	0.0195623	5	202.5
spiroxepin	CN(C)CC1COC3(O1)c2ccccc2COc4ccccc34	1	311.374	30.93	3.77385	2.91212	0	4	999	8.2	0.863193	0	0	0.136807	2	172.5
stacofylline	CCN(CC)C(=O)N3CCN(CCCc2nc1n(C)c(=O)n(C)c(=O)c1n2C)CC3	1	419.52	85.23	1.19326	1.07403	0	10	999	6.9	0.240253	0	0	0.759747	6	202.4
stiripentol	CC(C)(C)C(O)C=Cc2ccc1OCOc1c2	1	234.29	38.69	3.518	3.518	1	3	999	-999	0	0	0	1	3	158.3
suclofenide	NS(=O)(=O)c3ccc(N1C(=O)CC(C1=O)c2ccccc2)c(Cl)c3	1	364.804	105.92	1.12305	1.12088	2	6	9.7	-999	0	0.00498688	0	0.995013	3	189.9
sulfadiazine	Nc1ccc(cc1)S(=O)(=O)Nc2ncccn2	1	250.278	106.35	-0.080911	-0.778098	3	6	6.8	1.8	5.04285e-07	0.799238	2.0076e-06	0.20076	3	155.3
sulfamethoxazole (tiabendazole)	Cc1onc(c1)NS(=O)(=O)c1ccc(cc1)N	1	253.278	106.6	0.861746	-0.942913	3	6	5.6	1.8	3.91895e-08	0.984396	2.47269e-06	0.0156016	3	158.4
sulfonmethane	CCS(=O)(=O)C(C)(C)S(=O)(=O)CC	1	228.331	85.04	-0.31927	-0.31927	0	4	999	-999	0	0	0	1	4	146.1
sulmepride	COc1ccc(cc1C(=O)NCC2CCCN2C)S(N)(=O)=O	1	327.399	110.11	0.117067	-1.76345	3	7	9.7	9.3	0.982642	6.20005e-05	0.00492488	0.0123707	5	179.3
sulthiame (sultiame)	NS(=O)(=O)c1ccc(cc1)N1CCCCS1(=O)=O	1	290.361	114.3	1.44397	1.44179	2	6	9.7	-999	0	0.00498688	0	0.995013	2	164.7
sultopride	CCN1CCCC1CNC(=O)c2cc(ccc2OC)S(=O)(=O)CC	1	354.464	84.09	1.39631	-0.482553	1	6	999	9.3	0.987567	0	0	0.0124327	7	186.9
sumacetamol	CSCCC(NC(C)=O)C(=O)Oc1ccc(NC(C)=O)cc1	1	324.396	109.8	0.886045	0.886045	2	6	999	-999	0	0	0	1	8	177.7
sunepitron	O=C1CCC(=O)N1CC1CCC2CN(CCN2C1)c1ncccn1	1	329.396	69.64	0.0602322	-0.35221	0	7	999	7.6	0.613137	0	0	0.386863	3	184.9
suproclone	CCC(=O)N1CCN(CC1)C(=O)OC2N(C(=O)C3=C2SCCS3)c5ccc4ccc(Cl)nc4n5	1	520.025	146.54	-0.151036	-0.151145	0	9	999	3.8	0.000251126	0	0	0.999749	4	205.8
suriclone	CN1CCN(CC1)C(=O)OC2N(C(=O)C3=C2SCCS3)c5ccc4ccc(Cl)nc4n5	1	477.988	129.47	0.136263	0.0169319	0	8	999	6.9	0.240253	0	0	0.759747	3	199.2
suritozole	Cn2nc(c1cccc(F)c1)n(C)c2=S	1	223.27	50.93	1.25184	1.25184	0	3	999	-999	0	0	0	1	1	141.8
taglutimide (biglumide)	O=C4CCC(N3C(=O)C2C1CCC(C1)C2C3=O)C(=O)N4	1	276.287	83.55	0.632571	0.420151	1	6	7.6	-999	0	0.386863	0	0.613137	1	164.8
talopram	CNCCCC1(OC(C)(C)c2ccccc12)c3ccccc3	1	295.418	21.26	3.80948	1.83836	1	2	999	9.4	0.990099	0	0	0.00990099	5	168.6
talsupram	CNCCCC1(SC(C)(C)c2ccccc12)c3ccccc3	1	311.484	37.33	4.55711	1.71074	1	1	999	10.6	0.999369	0	0	0.000630559	5	173.1
taltrimide	CC(C)NS(=O)(=O)CCN2C(=O)c1ccccc1C2=O	1	296.342	91.93	-1.45067	-1.45067	1	6	999	-999	0	0	0	1	5	167.5
tameridone	Cn5c(=O)n(C)c4ncn(CCN1CCC(CC1)c2c[nH]c3ccccc23)c4c5=O	1	406.48	77.47	2.1811	0.678356	1	8	999	8.9	0.969347	0	0	0.0306534	4	200.5
tametraline	CNC2CCC(c1ccccc1)c3ccccc23	1	237.339	12.03	3.80237	1.74033	1	1	999	9.5	0.992119	0	0	0.00788068	2	152.2
tamitinol	CCNCc1c(CSC)cnc(C)c1O	1	226.339	70.45	0.906246	0.208512	2	3	10.4	8	0.798442	0.000200559	0.000798442	0.200559	5	153.1
tamolarizine	COc1ccc(cc1OC)C(O)CN2CCN(CC2)C(c3ccccc3)c4ccccc4	1	432.553	45.17	3.37913	2.75981	1	5	999	7.9	0.759747	0	0	0.240253	8	214.5
tampramine	CN(C)CCCN2c1ccccc1C(=Nc3cccnc23)c4ccccc4	1	356.462	31.73	4.90205	2.89777	0	4	999	9.4	0.990099	0	0	0.00990099	5	189.1
tandamine	CCn2c1c(CCSC1(C)CCN(C)C)c3ccccc23	1	302.477	33.47	3.98677	1.50502	0	2	999	10	0.997494	0	0	0.00250559	4	174.1
tandospirone	O=C3C2C1CCC(C1)C2C(=O)N3CCCCN4CCN(CC4)c5ncccn5	1	383.486	69.64	1.71455	1.30211	0	7	999	7.6	0.613137	0	0	0.386863	6	187.2
taniplon	COC1=Nc2nc(cn2C2=C1CCCC2)c1noc(n1)C	1	285.301	78.33	2.91756	2.91583	0	7	999	5	0.00396529	0	0	0.996035	2	164.2
tasosartan	Cc5nc(C)c4CCC(=O)N(Cc1ccc(cc1)c2ccccc2c3nnn[nH]3)c4n5	1	411.458	100.55	2.36091	-0.513059	1	8	4.5	2.6	1.99272e-08	0.998727	1.58288e-05	0.00125732	4	211.2
tazomeline	CCCCCCSc1nsnc1C1=CCCN(C)C1	1	297.484	82.56	4.06223	2.3706	0	3	999	9.1	0.980438	0	0	0.0195623	7	161
tefludazine	OCCN1CCN(CC1)C3CC(c2ccc(F)cc2)c4ccc(cc34)C(F)(F)F	1	408.431	26.71	3.72449	3.3706	1	3	999	7.5	0.557312	0	0	0.442688	5	203.6
teflurane	BrC(C(F)(F)F)F	1	180.927	0	1.71751	1.71751	0	0	999	-999	0	0	0	1	1	133.2
teflutixol	OCCN4CCN(CCCC2c1ccc(F)cc1Sc3ccc(cc23)C(F)(F)F)CC4	1	454.524	52.01	4.65839	4.11286	1	3	999	7.8	0.715253	0	0	0.284747	7	204.5
tenilsetam	O=C1NCCNC1c2cccs2	1	182.243	69.37	-1.62746	-1.88109	2	3	999	7.3	0.442688	0	0	0.557312	1	137.3
tepirindole	CCCN1CCC(=CC1)c2c[nH]c3ccc(Cl)cc23	1	274.787	19.03	4.31097	2.9026	1	2	999	8.8	0.961713	0	0	0.0382865	3	164.9
terguride	CCN(CC)C(=O)NC4CC1C(Cc2c[nH]c3cccc1c23)N(C)C4	1	340.461	51.37	2.70445	2.55905	2	5	999	7	0.284747	0	0	0.715253	3	183.5
tetrabarbital	CCCC(CC)C1(CC)C(=O)NC(=O)NC1=O	1	240.298	75.27	2.36267	2.24335	2	5	7.9	-999	0	0.240253	0	0.759747	5	155.6
tetrabenazine (tetrabenzine)	COc3cc2CCN1CC(CC(C)C)C(=O)CC1c2cc3OC	1	317.421	38.77	3.28117	2.06003	0	4	999	8.6	0.940649	0	0	0.0593509	4	175.1
tetrantoin	O=C3NC(=O)C2(CCc1ccccc1C2)N3	1	216.235	58.2	1.24164	1.23086	2	4	9	-999	0	0.0245034	0	0.975497	0	150.6
thalidomide	O=C3CCC(N2C(=O)c1ccccc1C2=O)C(=O)N3	1	258.229	83.55	0.330175	0.117754	1	6	7.6	-999	0	0.386863	0	0.613137	1	160.2
thebacon	COc1ccc2CC5C3CC=C(OC(C)=O)C4Oc1c2C34CCN5C	1	341.4	48	2.26457	1.13569	0	5	999	8.5	0.926412	0	0	0.0735876	3	179.3
theobromine	Cn1cnc2n(C)c(=O)[nH]c(=O)c12	1	180.164	67.23	-0.79563	-0.797001	1	6	9.9	-999	0	0.00315231	0	0.996848	0	131.9
thialbarbital	C=CCC2(C1CCCC=C1)C(=O)NC(=S)NC2=O	1	264.344	90.29	3.00741	2.75354	2	4	7.5	-999	0	0.442688	0	0.557312	3	161.8
thiamphenicol (racefenicol)	CS(=O)(=O)c1ccc(cc1)C(O)C(CO)NC(=O)C(Cl)Cl	1	356.222	112.08	-0.32918	-0.32918	3	6	999	-999	0	0	0	1	6	170.9
thiamylal	CCCC(C)C1(CC=C)C(=O)NC(=S)NC1=O	1	254.349	90.29	2.91601	2.66214	2	4	7.5	-999	0	0.442688	0	0.557312	5	157.7
thiazesim (tiazesim)	CN(C)CCN1C(=O)CC(Sc2ccccc12)c1ccccc1	1	326.456	48.85	2.6992	1.83748	0	3	999	8.2	0.863193	0	0	0.136807	4	178.1
thiethylperazine	CCSc4ccc3Sc1ccccc1N(CCCN2CCN(C)CC2)c3c4	1	399.617	60.32	5.42839	4.6494	0	3	999	8.1	0.833662	0	0	0.166338	6	185
thiopropazate	CC(=O)OCCN4CCN(CCCN2c1ccccc1Sc3ccc(Cl)cc23)CC4	1	446.005	61.32	4.94701	4.69312	0	5	999	7.3	0.442688	0	0	0.557312	8	201.3
thioproperazine	CN4CCN(CCCN2c1ccccc1Sc3ccc(cc23)S(=O)(=O)N(C)C)CC4	1	446.63	80.78	3.48345	2.70446	0	6	999	8.1	0.833662	0	0	0.166338	6	197.6
thioridazine	CSc4ccc3Sc1ccccc1N(CCC2CCCCN2C)c3c4	1	370.575	57.08	6.14009	4.16896	0	2	999	9.4	0.990099	0	0	0.00990099	4	181.9
thiothixene (tiotixene)	CN4CCN(CCC=C2c1ccccc1Sc3ccc(cc23)S(=O)(=O)N(C)C)CC4	1	443.626	77.54	3.75644	2.97745	0	5	999	8.1	0.833662	0	0	0.166338	5	199.8
thozalinone (tozalinone)	CN(C)C1=NC(=O)C(O1)c1ccccc1	1	204.225	41.9	1.63544	1.63544	0	4	999	1.4	9.99999e-07	0	0	0.999999	2	143.3
tiagabine	Cc1ccsc1C(=CCCN2CCCC(C2)C(O)=O)c3sccc3C	1	375.549	97.02	4.1134	1.60552	1	3	3.7	9.1	0.000195584	0.0195584	0.980242	3.90241e-06	6	191.9
tianeptine	CN3c1ccccc1C(NCCCCCCC(O)=O)c2ccc(Cl)cc2S3(=O)=O	1	436.952	95.09	4.31826	1.81724	2	6	4.9	10.6	0.00315032	0.000628572	0.996219	1.98772e-06	8	196.8
tienocarbine	CN4CCc3[nH]c2ccc1scc(C)c1c2c3C4	1	256.366	47.27	3.46589	2.24475	1	2	999	8.6	0.940649	0	0	0.0593509	0	156.6
tifemoxone	S=C2NCCC(COc1ccccc1)O2	1	223.292	62.58	2.26847	2.26847	1	3	999	-999	0	0	0	1	3	147.3
tilidine	CCOC(=O)C1(CCC=CC1N(C)C)c2ccccc2	1	273.369	29.54	3.45058	1.38854	0	3	999	9.5	0.992119	0	0	0.00788068	5	165.6
timelotem	CN4CCN2C(CN=C(c1cccs1)c3ccc(F)cc23)C4	1	315.409	47.08	3.79851	3.38607	0	3	999	7.6	0.613137	0	0	0.386863	1	174.1
timiperone	Fc1ccc(cc1)C(=O)CCCN2CCC(CC2)n3c(=S)[nH]c4ccccc34	1	397.509	67.67	3.1486	2.1995	1	4	10.5	8.3	0.887479	8.87479e-05	0.00070495	0.111727	6	193.4
timirdine	Nc1cc(Cl)ccc1N2CCSC2=N	1	227.714	78.41	2.78514	2.3727	3	3	999	7.6	0.613137	0	0	0.386863	1	148.9
timobesone-acetate	CSC(=O)C3(OC(C)=O)C(C)CC4C2CCC1=CC(=O)C=CC1(C)C2(F)C(O)CC34C	1	450.563	105.97	2.41135	2.41135	1	5	999	-999	0	0	0	1	4	198.4
tinidazole	CCS(=O)(=O)CCn1c(C)ncc1N(=O)=O	1	247.272	106.16	-0.458167	-0.459891	0	7	999	5	0.00396529	0	0	0.996035	5	149.8
tiomergine	CN2CC(CSc1ccccn1)C=C3C2Cc4c[nH]c5cccc3c45	1	347.477	57.22	4.15956	2.4512	1	3	999	9.1	0.980438	0	0	0.0195623	3	179.3
tioperidone	CCCSc1ccccc1N4CCN(CCCCn3c(=O)[nH]c2ccccc2c3=O)CC4	1	452.612	81.19	4.574	4.1614	1	6	10.8	7.6	0.612893	0.000153952	0.000243997	0.386709	9	204.3
tiospirone	O=C2CC1(CCCC1)CC(=O)N2CCCCN3CCN(CC3)c4nsc5ccccc45	1	440.601	84.99	4.44441	4.03198	0	6	999	7.6	0.613137	0	0	0.386863	6	199.3
tipredane	CCSC3(CCC4C2CCC1=CC(=O)C=CC1(C)C2(F)C(O)CC34C)SC	1	410.61	87.9	3.47147	3.47147	1	2	999	-999	0	0	0	1	3	186.5
tisocromide	COc2cc1CC(OS(=O)(=O)c1cc2OC)C(=O)NC(C)CC(C)(C)N(C)C	1	414.516	102.55	0.989389	-1.07265	1	8	999	9.5	0.992119	0	0	0.00788068	7	197.9
tixadil	CC(Cc1ccccc1)NCCC3c2ccccc2Sc4ccccc34	1	359.527	37.33	6.38674	4.60115	1	1	999	9.2	0.984398	0	0	0.0156017	6	186.7
tixocortol	CC13CCC(=O)C=C1CCC4C2CCC(O)(C(=O)CS)C2(C)CC(O)C34	1	378.525	113.4	2.42471	2.27918	2	4	7.8	-999	0	0.284747	0	0.715253	2	187.4
tixocortol-pivalate	CC(C)(C)C(=O)SCC(=O)C3(O)CCC4C2CCC1=CC(=O)CCC1(C)C2C(O)CC34C	1	462.641	116.97	3.33598	3.33598	2	5	999	-999	0	0	0	1	5	210.2
tofenacin	CNCCOC(c1ccccc1)c2ccccc2C	1	255.354	21.26	3.04135	1.63298	1	2	999	8.8	0.961713	0	0	0.0382865	6	160.7
tofisopam	CCC2C(=NN=C(c1ccc(OC)c(OC)c1)c3cc(OC)c(OC)cc23)C	1	382.452	61.64	4.18444	4.18444	0	6	999	-999	0	0	0	1	6	192.6
toloxychlorinol	Cc1ccccc1OCC(COC(O)C(Cl)(Cl)Cl)OC(O)C(Cl)(Cl)Cl	1	476.989	68.15	4.69288	4.69288	2	5	999	-999	0	0	0	1	10	188.6
tolpiprazole	Cc1cccc(c1)N2CCN(CC2)CCc3cc(C)[nH]n3	1	284.398	35.16	2.85719	2.44474	1	4	999	7.6	0.613137	0	0	0.386863	4	171.8
tolquinzole	CCC3(O)CCN2CCc1ccc(C)cc1C2C3	1	245.359	23.47	2.49789	0.900635	1	2	999	9	0.975497	0	0	0.0245034	1	159.4
tolufazepam	Cc1ccc(cc1)S(=O)(=O)CCN3C(=O)CN=C(c2ccccc2Cl)c4cc(Cl)ccc34	1	487.398	75.19	4.40138	4.40138	0	5	999	1.8	2.51188e-06	0	0	0.999997	5	205.3
tonazocine	CCCCCC(=O)CCC2(C)C3Cc1ccc(O)cc1C2(C)CCN3C	1	357.528	40.54	4.32228	3.19288	1	3	10.3	8.5	0.925248	9.25248e-05	0.00116482	0.073495	7	195.9
topiramate	CC3(C)OC2COC1(COS(N)(=O)=O)OC(C)(C)OC1C2O3	1	339.362	123.92	0.282534	0.261298	2	9	8.7	-999	0	0.0477267	0	0.952273	3	170.2
tracazolate	CCCCNc1c(C(=O)OCC)c(C)nc2n(CC)ncc12	1	304.386	69.04	4.25193	3.63261	1	6	999	7.9	0.759747	0	0	0.240253	8	175.8
tralonide	CC5(C)OC4CC3C2CC(F)C1=CC(=O)C=CC1(C)C2(Cl)C(Cl)CC3(C)C4(O5)C(=O)CF	1	489.378	52.6	4.27881	4.27881	0	4	999	-999	0	0	0	1	2	199.2
tramadol	COc1cccc(c1)C2(O)CCCCC2CN(C)C	1	263.374	32.7	2.24163	-0.240128	1	3	999	10	0.997494	0	0	0.00250559	4	162.4
tranylcypromine	NC1CC1c2ccccc2	1	133.19	26.02	1.49038	0.628664	2	1	999	8.2	0.863193	0	0	0.136807	1	127.5
trazodone	Clc1cccc(c1)N4CCN(CCCn3nc2ccccn2c3=O)CC4	1	371.863	42.39	4.6982	4.60088	0	6	999	6.8	0.20076	0	0	0.79924	5	187.4
trebenzomine	CC2Oc1ccccc1CC2N(C)C	1	191.269	12.47	2.43171	1.1173	0	2	999	8.7	0.952273	0	0	0.0477267	1	141.6
trefentanil	CCC(=O)N(c1ccccc1F)C3(CCN(CCn2nnn(CC)c2=O)CC3)c4ccccc4	1	466.55	71.82	2.99462	2.94317	0	8	999	6.5	0.111816	0	0	0.888184	8	209.1
triamcinolone	CC34CC(O)C1(F)C(CCC2=CC(=O)C=CC12C)C3CC(O)C4(O)C(=O)CO	1	394.433	115.06	0.502727	0.502727	4	6	999	-999	0	0	0	1	2	189.5
triamcinolone-benetonide	CC(CNC(=O)c1ccccc1)C(=O)OCC(=O)C25OC(C)(C)OC2CC6C4CCC3=CC(=O)C=CC3(C)C4(F)C(O)CC56C	1	623.707	128.23	3.83941	3.83941	2	9	999	-999	0	0	0	1	8	249.1
triamcinolone-furetonide	CC5(C)OC4CC3C2CC1=CC(=O)C=CC1(C)C2(F)C(O)CC3(C)C4(O5)C(=O)COC(=O)c7cc6ccccc6o7	1	564.597	112.27	4.3028	4.3028	1	8	999	-999	0	0	0	1	5	250.6
tribromoethanol	OCC(Br)(Br)Br	1	282.757	20.23	2.00791	2.00791	1	1	999	-999	0	0	0	1	1	165.1
tricetamide	CCN(CC)C(=O)CNC(=O)c1cc(OC)c(OC)c(OC)c1	1	324.371	77.1	1.32284	1.32284	1	7	999	-999	0	0	0	1	8	178.3
trichloroethylene	ClC=C(Cl)Cl	1	131.387	0	2.76173	2.76173	0	0	999	-999	0	0	0	1	0	120.6
triclodazol	OC(N1CNC(C1=O)(c2ccccc2)c3ccccc3)C(Cl)(Cl)Cl	1	385.671	52.57	2.20822	1.07935	2	4	999	8.5	0.926412	0	0	0.0735876	4	185.5
triclofos	OP(O)(=O)OCC(Cl)(Cl)Cl	1	229.382	76.57	-0.392047	-4.48773	2	4	1.3	-999	0	0.999999	0	7.94328e-07	3	131.4
triclonide	CC5(C)OC4CC3C2CC(F)C1=CC(=O)C=CC1(C)C2(Cl)C(Cl)CC3(C)C4(O5)C(=O)CCl	1	505.832	52.6	4.598	4.598	0	4	999	-999	0	0	0	1	2	199.1
trimetozine	COc1cc(cc(OC)c1OC)C(=O)N2CCOCC2	1	281.304	57.23	0.14505	0.14505	0	6	999	-999	0	0	0	1	4	163.2
trimetrexate	COc3cc(NCc2ccc1nc(N)nc(N)c1c2C)cc(OC)c3OC	1	369.417	117.54	2.48924	1.86993	5	8	999	7.9	0.759747	0	0	0.240253	6	189.9
trizoxime	NC(=NO)C3=NNc1ccccc1N(Cc2ccccc2)C3=O	1	309.322	103.31	1.9375	1.93664	4	7	999	4.7	0.00199129	0	0	0.998009	3	171.3
trocimine	COc1cc(cc(OC)c1OC)C(=O)N2CCCCCCC2	1	307.384	48	1.92155	1.92155	0	5	999	-999	0	0	0	1	4	155.4
tryptophan (l-tryptophan)	NC(Cc1c[nH]c2ccccc12)C(O)=O	1	204.225	79.11	-1.30574	-1.31409	4	4	2.1	9.1	4.9138e-06	0.0195622	0.980433	9.80433e-08	3	143.8
uldazepam	Clc3ccc2N=C(CN=C(c1ccccc1Cl)c2c3)NOCC=C	1	360.236	45.98	5.14367	4.96723	1	4	999	7.1	0.333861	0	0	0.666139	5	180.9
umespirone	COc1ccccc1N4CCN(CCCCN2C(=O)C3C(=O)N(C(=O)C(C2=O)C3(C)C)C(C)(C)C)CC4	1	512.639	90.47	3.63896	2.97317	0	9	7.5	7.6	0.341708	0.17126	0.271429	0.215603	8	239.8
urethane	CCOC(N)=O	1	89.0929	52.32	-0.0229319	-0.0229319	2	3	999	-999	0	0	0	1	2	116.5
valaciclovir	CC(C)C(N)C(=O)OCCOCn1cnc2c(=O)[nH]c(N)nc12	1	324.335	146.85	-1.23405	-1.53939	5	10	9.4	7.4	0.49505	0.0049505	0.0049505	0.49505	8	171.6
valdipromide	CCCC(CCC)(CCC)C(N)=O	1	185.305	43.09	3.06744	3.06744	2	2	999	-999	0	0	0	1	7	145.9
valganciclovir (RS790702)	CC(C)C(N)C(=O)OCC(CO)OCn1cnc2c(=O)[nH]c(N)nc12	1	354.361	167.08	-2.06811	-2.37344	6	11	9.4	7.4	0.49505	0.0049505	0.0049505	0.49505	9	177.2
valproate pivoxil	CCCC(CCC)C(=O)OCOC(=O)C(C)(C)C	1	258.353	52.6	3.99034	3.99034	0	4	999	-999	0	0	0	1	10	162.2
valproic acid	CCCC(CCC)C(O)=O	1	144.211	37.3	2.29036	-0.200242	1	2	4.9	-999	0	0.996848	0	0.00315231	5	134.9
valtrate	CC(C)CC(=O)OC2OC=C(COC(C)=O)C3=CC(OC(=O)CC(C)C)C1(CO1)C23	1	422.468	109.89	2.956	2.956	0	8	999	-999	0	0	0	1	11	194.9
velnacrine	Nc2c1C(O)CCCc1nc3ccccc23	1	214.262	59.14	1.28172	-0.597145	3	3	999	9.3	0.987567	0	0	0.0124327	0	145.5
venlafaxine	COc1ccc(cc1)C(CN(C)C)C2(O)CCCCC2	1	277.401	32.7	2.86467	1.17304	1	3	999	9.1	0.980438	0	0	0.0195623	5	167.8
veralipride	COc2cc(cc(C(=O)NCC1CCCN1CC=C)c2OC)S(N)(=O)=O	1	383.462	119.34	0.763424	-1.11709	3	8	9.7	9.3	0.982642	6.20005e-05	0.00492488	0.0123707	8	195.6
vigabatrin	NC(CCC(O)=O)C=C	1	129.157	63.32	-2.22733	-2.22827	3	3	4.9	9.5	0.00312747	0.00785584	0.988992	2.48424e-05	4	128.2
viloxazine	CCOc1ccccc1OCC2CNCCO2	1	237.294	39.72	1.28067	0.242718	1	4	999	8.4	0.909091	0	0	0.0909091	5	155.7
vinyl-ether	C=COC=C	1	70.0896	9.23	0.808008	0.808008	0	1	999	-999	0	0	0	1	2	110.9
vitamine (alpha-tocopherol)	CC(C)CCCC(C)CCCC(C)CCCC2(C)CCc1c(C)c(O)c(C)c(C)c1O2	1	430.704	29.46	10.6428	10.642	1	2	10.1	-999	0	0.00199129	0	0.998009	12	214.7
xaliproden	FC(F)(F)c1cccc(c1)C1=CCN(CCc2ccc3ccccc3c2)CC1	1	381.433	3.24	7.04956	6.43132	0	1	999	7.9	0.759747	0	0	0.240253	5	194.5
xanthiol	OCCCN4CCN(CCCC2c1ccccc1Sc3ccc(Cl)cc23)CC4	1	417.007	52.01	4.64255	3.86356	1	3	999	8.1	0.833662	0	0	0.166338	7	197.9
xorphanol	CC4CC(=C)CC25CCN(CC1CCC1)C(Cc3ccc(O)cc23)C45	1	337.497	23.47	5.28168	4.15229	1	2	10.3	8.5	0.925248	9.25248e-05	0.00116482	0.073495	2	184
xylazine	Cc1cccc(C)c1NC2=NCCCS2	1	220.334	49.69	3.71412	3.53786	1	2	999	7.1	0.333861	0	0	0.666139	2	148
zafuleptine	CC(C)C(CCCCCC(O)=O)NCc1ccc(F)cc1	1	295.391	49.33	3.58032	1.07955	2	3	4.9	9	0.00307507	0.0244261	0.972422	7.72422e-05	10	175.4
zalospirone	O=C4C3C1C=CC(C2C=CC12)C3C(=O)N4CCCCN5CCN(CC5)c6ncccn6	1	419.518	69.64	1.617	1.20455	0	7	999	7.6	0.613137	0	0	0.386863	6	193.5
zetidoline	CC3(C)CN(CCN1CCN(C1=O)c2cccc(Cl)c2)C3	1	307.817	26.79	2.79718	2.17894	0	4	999	7.9	0.759747	0	0	0.240253	4	170.3
ziprasidone	Clc2cc1NC(=O)Cc1cc2CCN3CCN(CC3)c4nsc5ccccc45	1	412.935	76.71	4.59847	4.18603	1	5	999	7.6	0.613137	0	0	0.386863	4	193.1
zolazepam	CN2C(=O)CN=C(c1ccccc1F)c3c(C)nn(C)c23	1	286.304	50.49	1.60151	1.6015	0	5	999	1.8	2.51188e-06	0	0	0.999997	1	162.4
zoloperone	COc1ccccc1N2CCN(CC2)CCc3oc(=O)[nH]c3c4ccc(F)cc4	1	397.442	54.04	2.8852	2.06382	1	6	7.2	7.6	0.2372	0.2372	0.375937	0.149663	6	209.8
zoniclezole	CC(c1noc2ccc(Cl)cc12)n3ccnc3	1	247.68	43.85	1.71904	1.66759	0	4	999	6.5	0.111816	0	0	0.888184	2	155.4
zonisamide	NS(=O)(=O)Cc1noc2ccccc12	1	212.226	94.57	-0.510733	-0.510733	2	5	999	-999	0	0	0	1	2	141.4
zopiclone	CN1CCN(CC1)C(=O)OC2N(C(=O)c3nccnc23)c4ccc(Cl)cn4	1	388.807	91.76	-0.345732	-0.465063	0	9	999	6.9	0.240253	0	0	0.759747	3	188.5
zotepine	CN(C)CCOC2=Cc1ccccc1Sc3ccc(Cl)cc23	1	331.86	37.77	4.52562	2.04386	0	2	999	10	0.997494	0	0	0.00250559	4	171.6
zylofuramine	CCNC(Cc1ccccc1)C2CCCO2	1	219.322	21.26	2.31037	1.08923	1	2	999	8.6	0.940649	0	0	0.0593509	5	152.8
acebutolol	CCCC(=O)Nc1ccc(OCC(O)CNC(C)C)c(c1)C(C)=O	2	336.425	87.66	1.77301	-0.378223	3	6	999	9.6	0.99373	0	0	0.00627001	10	185.4
aclarubicin	CCC7(O)CC(OC3CC(C(OC2CC(O)C(OC1CCC(=O)C(C)O1)C(C)O2)C(C)O3)N(C)C)c6c(O)c5C(=O)c4c(O)cccc4C(=O)c5cc6C7C(=O)OC	2	811.866	217.05	4.4742	4.2204	4	16	10.8	7.3	0.442512	0.000221781	0.000176167	0.55709	10	282.2
adicillin	CC2(C)SC1C(NC(=O)CCCC(N)C(O)=O)C(=O)N1C2C(O)=O	2	359.398	175.33	-2.38052	-2.38188	5	9	2.3	9.9	7.91818e-06	0.00315228	0.99684	2.50395e-08	7	180.1
adrenaline (epinephrine)	CNCC(O)c1ccc(O)c(O)c1	2	183.204	72.72	-0.406021	-1.6282	4	4	10	8.6	0.938292	0.000148709	0.00235688	0.0592022	3	140.4
adriamycinol-aglycone	COc1cccc2c1C(=O)c1c(c3c(c(c1C2=O)O)CC(O)(CC3O)C(O)CO)O	2	416.377	164.75	0.319684	0.318595	6	9	10	-999	0	0.00250559	0	0.997494	3	201.3
aldosterone	CC14CCC(=O)C=C1CCC5C2CCC(C(=O)CO)C23CC(OC3O)C45	2	360.443	83.83	0.647424	0.647424	2	5	999	-999	0	0	0	1	2	181.8
almecillin	CC2(C)SC1C(NC(=O)CSCC=C)C(=O)N1C2C(O)=O	2	330.424	137.31	1.39542	-2.62558	2	6	2.6	-999	0	0.999984	0	1.58487e-05	6	167
amantocillin	CC5(C)SC4C(NC(=O)C23CC1CC(CC(N)(C1)C2)C3)C(=O)N4C5C(O)=O	2	393.5	138.03	1.65349	-0.846782	4	7	2.6	10.6	1.58387e-05	0.000630549	0.999354	9.99354e-09	3	172.8
amikacin	NCCC(O)C(=O)NC2CC(N)C(OC1OC(CN)C(O)C(O)C1O)C(O)C2OC3OC(CO)C(O)C(N)C3O	2	585.601	331.94	-8.4289	-10.1375	17	18	999	9.1	0.980438	0	0	0.0195623	10	230.2
amiloride	NC(=N)NC(=O)c1nc(Cl)c(N)nc1N	2	229.626	156.79	0.31107	-1.29969	8	8	999	9	0.975497	0	0	0.0245034	2	149.2
amiodarone	CCCCc2oc1ccccc1c2C(=O)c3cc(I)c(OCCN(CC)CC)c(I)c3	2	645.311	42.68	7.69497	6.38056	0	4	999	8.7	0.952273	0	0	0.0477267	11	226.3
amphotericin-b	CC2OC(=O)CC(O)CC(O)CC(O)CCC(O)C(O)CC3(O)CC(O)C(C(CC(OC1OC(C)C(O)C(N)C1O)C=CC=CC=CC=CC=CC=CC=CC(C)C(O)C2C)O3)C(O)=O	2	924.076	319.61	0.388572	-2.12907	13	18	4.4	8.6	0.000939709	0.0592917	0.939709	5.92917e-05	3	307.8
apalcillin	CC5(C)SC4C(NC(=O)C(NC(=O)c2cnc1cccnc1c2O)c3ccccc3)C(=O)N4C5C(O)=O	2	521.545	187.12	3.23327	-1.3502	4	11	2.6	3.8	3.98001e-09	0.999733	0.000251122	1.58447e-05	6	221.6
apicycline	CN(C)C2C1CC5C(=C(O)C1(O)C(=O)C(=C2O)C(=O)NC(N3CCN(CCO)CC3)C(O)=O)C(=O)c4c(O)cccc4C5(C)O	2	630.641	231.64	-2.4264	-5.9286	8	15	3.2	9.6	6.26962e-05	0.00626962	0.993667	3.95586e-07	7	232.7
apramycin	CNC3C(O)C2OC(OC1C(N)CC(N)C(O)C1O)C(N)CC2OC3OC4OC(CO)C(N)C(O)C4O	2	539.576	283.64	-6.70697	-7.57086	15	16	999	8.2	0.863193	0	0	0.136807	6	230.9
arbekacin	NCCC(O)C(=O)NC2CC(N)C(OC1OC(CN)CCC1N)C(O)C2OC3OC(CO)C(O)C(N)C3O	2	552.617	297.27	-7.42803	-9.63076	16	16	999	9.6	0.99373	0	0	0.00627001	10	232.9
aspoxicillin	CNC(=O)CC(N)C(=O)NC(C(=O)NC2C1SC(C)(C)C(N1C2=O)C(O)=O)c3ccc(O)cc3	2	493.533	216.46	-2.80955	-5.77897	7	12	2.6	7.1	5.29125e-06	0.666129	0.333855	1.05574e-05	8	218.8
astemizole	COc5ccc(CCN1CCC(CC1)Nc3nc2ccccc2n3Cc4ccc(F)cc4)cc5	2	458.569	42.32	6.24593	4.53757	1	5	999	9.1	0.980438	0	0	0.0195623	8	215.3
astromicin	COC2C(O)C(N)C(OC1OC(CCC1N)C(C)N)C(O)C2N(C)C(=O)CN	2	405.488	192.54	-4.60565	-6.80837	10	11	999	9.6	0.99373	0	0	0.00627001	6	200.1
azithromycin	CCC3OC(=O)C(C)C(OC1CC(C)(OC)C(O)C(C)O1)C(C)C(OC2OC(C)CC(C2O)N(C)C)C(C)(O)CC(C)CN(C)C(C)C(O)C3(C)O	2	748.982	180.08	1.98286	-0.318445	5	14	999	9.7	0.995013	0	0	0.00498688	7	268.6
aztreonam	CC2C(NC(=O)C(=NOC(C)(C)C(O)=O)c1csc(N)n1)C(=O)N2S(O)(=O)=O	2	435.434	238.2	0.0554317	-4.91941	5	13	0.7	3.5	2.51157e-11	0.999874	0.000125877	1.99501e-07	7	195.5
bacmecillinam	CCOC(=O)OC(C)OC(=O)C1N3C(SC1(C)C)C(N=CN2CCCCCC2)C3=O	2	441.541	123.04	4.17335	2.6706	0	9	999	8.9	0.969347	0	0	0.0306534	9	200.6
bekanamycin	NCC3OC(OC2C(N)CC(N)C(OC1OC(CO)C(O)C(N)C1O)C2O)C(N)C(O)C3O	2	483.512	288.4	-7.85738	-9.56596	16	15	999	9.1	0.980438	0	0	0.0195623	6	217.1
benserazide	NC(CO)C(=O)NNCc1ccc(O)c(O)c1O	2	257.243	148.07	-3.23725	-3.54904	8	8	9	7.4	0.487748	0.0122517	0.0122517	0.487748	5	159.2
bepridil	CC(C)COCC(CN(Cc1ccccc1)c2ccccc2)N3CCCC3	2	366.538	15.71	6.31329	4.89644	0	3	999	8.8	0.961713	0	0	0.0382865	10	196
berythromycin	CCC3OC(=O)C(C)C(OC1CC(C)(OC)C(O)C(C)O1)C(C)C(OC2OC(C)CC(C2O)N(C)C)C(C)(O)CC(C)C(=O)C(C)C(O)C3C	2	717.925	173.68	2.92656	1.70542	4	13	999	8.6	0.940649	0	0	0.0593509	7	267.5
carbenicillin	CC3(C)SC2C(NC(=O)C(C(O)=O)c1ccccc1)C(=O)N2C3C(O)=O	2	378.4	149.31	0.24629	-4.34127	3	8	2.6	-999	0	0.999984	0	1.58487e-05	5	189
carbidopa	CC(Cc1ccc(O)c(O)c1)(NN)C(O)=O	2	226.229	115.81	-1.71065	-4.56301	6	6	2.3	7.3	3.51637e-06	0.557307	0.442685	4.42685e-06	4	151.2
carbuterol	CC(C)(C)NCC(O)c1ccc(O)c(NC(N)=O)c1	2	267.323	107.61	0.801367	-0.51172	6	6	8	8.6	0.751804	0.0119153	0.188845	0.0474356	5	166.4
carfecillin	CC4(C)SC3C(NC(=O)C(C(=O)Oc1ccccc1)c2ccccc2)C(=O)N3C4C(O)=O	2	454.496	138.31	3.15386	-1.4337	2	8	2.6	-999	0	0.999984	0	1.58487e-05	7	212.6
carindacillin	CC5(C)SC4C(NC(=O)C(C(=O)Oc2ccc1CCCc1c2)c3ccccc3)C(=O)N4C5C(O)=O	2	494.559	138.31	4.25126	-0.336302	2	8	2.6	-999	0	0.999984	0	1.58487e-05	7	223.4
carubicin	CC1OC(CC(N)C1O)OC4CC(O)(Cc5c(O)c3C(=O)c2cccc(O)c2C(=O)c3c(O)c45)C(C)=O	2	513.492	196.84	1.20234	0.423986	7	11	10	8.1	0.831574	0.000416774	0.00208882	0.165921	3	221.5
carumonam	NC(=O)OCC2C(NC(=O)C(=NOCC(O)=O)c1csc(N)n1)C(=O)N2S(O)(=O)=O	2	466.405	290.52	-1.35618	-6.33103	7	16	0.7	3.5	2.51157e-11	0.999874	0.000125877	1.99501e-07	10	200.8
cefaclor	NC(C(=O)NC2C1SCC(=C(N1C2=O)C(O)=O)Cl)c3ccccc3	2	367.808	138.03	-1.78933	-4.62761	4	7	2.5	7.3	5.57305e-06	0.557305	0.442683	7.01605e-06	4	180.5
cefadroxil	CC1=C(N3C(SC1)C(NC(=O)C(N)c2ccc(O)cc2)C3=O)C(O)=O	2	363.389	158.26	-1.7304	-4.58042	5	8	2.5	7.3	5.57305e-06	0.557305	0.442683	7.01605e-06	4	183.4
cefamandole	Cn1nnnc1SCC2=C(N4C(SC2)C(NC(=O)C(O)c3ccccc3)C4=O)C(O)=O	2	462.504	201.14	-0.191548	-4.22766	3	11	2.5	-999	0	0.999987	0	1.25891e-05	7	199.3
cefaparole	Cc4nnc(SCC1=C(N3C(SC1)C(NC(=O)C(N)c2ccc(O)cc2)C3=O)C(O)=O)s4	2	493.582	237.58	-1.97386	-4.82387	5	10	2.5	7.3	5.57305e-06	0.557305	0.442683	7.01605e-06	7	204.5
cefatrizine	NC(C(=O)NC2C1SCC(=C(N1C2=O)C(O)=O)CSc3c[nH]nn3)c4ccc(O)cc4	2	462.504	225.13	-1.75492	-5.10146	6	11	2.5	7.3	5.57305e-06	0.557305	0.442683	7.01605e-06	7	202.2
cefazaflur	Cn1nnnc1SCC2=C(N3C(SC2)C(NC(=O)CSC(F)(F)F)C3=O)C(O)=O	2	470.473	206.21	1.69928	-2.33683	2	10	2.5	-999	0	0.999987	0	1.25891e-05	8	187.3
cefazedone	Cc4nnc(SCC1=C(N3C(SC1)C(NC(=O)Cn2C=C(Cl)C(=O)C(Cl)=C2)C3=O)C(O)=O)s4	2	548.445	211.64	-0.334555	-4.37066	2	10	2.5	1	5.01181e-12	0.999987	3.98102e-07	1.25891e-05	7	208.3
cefcanel	Cc4nnc(SCC1=C(N3C(SC1)C(NC(=O)C(O)c2ccccc2)C3=O)C(O)=O)s4	2	478.567	211.56	0.266774	-3.76934	3	9	2.5	-999	0	0.999987	0	1.25891e-05	7	202
cefcanel-daloxate	CC(N)C(=O)OC(C(=O)NC2C1SCC(=C(N1C2=O)C(=O)OCc3oc(=O)oc3C)CSc4nnc(C)s4)c5ccccc5	2	661.728	268.18	-0.767717	-1.0684	3	14	999	7.4	0.5	0	0	0.5	13	231.4
cefdaloxime	COCC1=C(N3C(SC1)C(NC(=O)C(=NO)c2csc(N)n2)C3=O)C(O)=O	2	413.43	220.98	-0.158876	-4.80498	5	11	2.5	-999	0	0.999987	0	1.25891e-05	6	194.6
cefdinir	Nc1nc(cs1)C(=NO)C(=O)NC3C2SCC(=C(N2C3=O)C(O)=O)C=C	2	395.415	211.75	0.80906	-3.83704	5	10	2.5	-999	0	0.999987	0	1.25891e-05	5	190.8
cefditoren	CON=C(C(=O)NC2C1SCC(=C(N1C2=O)C(O)=O)C=Cc3scnc3C)c4csc(N)n4	2	506.581	241.88	1.51831	-2.51598	4	11	2.5	3.5	1.58467e-09	0.999862	0.000125875	1.25875e-05	7	218.1
cefetamet	CON=C(C(=O)NC2C1SCC(=C(N1C2=O)C(O)=O)C)c3csc(N)n3	2	397.431	200.75	0.689389	-3.3449	4	10	2.5	3.5	1.58467e-09	0.999862	0.000125875	1.25875e-05	5	192.9
cefetrizole	OC(=O)C2=C(CSC3C(NC(=O)Cc1cccs1)C(=O)N23)CSc4nc[nH]n4	2	437.519	207.12	-0.0291545	-4.66926	3	9	2.5	3.4	1.25878e-09	0.999887	9.99887e-05	1.25878e-05	7	194.2
cefivitril	Cn1nnnc1SCC2=C(N3C(SC2)C(NC(=O)CSC=CC#N)C3=O)C(O)=O	2	453.522	230	-0.7352	-4.77131	2	11	2.5	-999	0	0.999987	0	1.25891e-05	9	184.1
cefixime	Nc1nc(cs1)C(=NOCC(O)=O)C(=O)NC3C2SCC(=C(N2C3=O)C(O)=O)C=C	2	453.451	238.05	0.665262	-3.97331	5	12	2.5	3.5	1.58467e-09	0.999862	0.000125875	1.25875e-05	8	202.2
cefmenoxime	CON=C(C(=O)NC2C1SCC(=C(N1C2=O)C(O)=O)CSc3nnnn3C)c4csc(N)n4	2	511.561	269.65	-0.0123933	-4.04669	4	14	2.5	3.5	1.58467e-09	0.999862	0.000125875	1.25875e-05	8	214.7
cefmetazole	COC2(NC(=O)CSCC#N)C1SCC(=C(N1C2=O)C(O)=O)CSc3nnnn3C	2	471.537	239.23	-0.38184	-4.41795	2	12	2.5	-999	0	0.999987	0	1.25891e-05	10	184.3
cefminox	COC2(NC(=O)CSCC(N)C(O)=O)C1SCC(=C(N1C2=O)C(O)=O)CSc3nnnn3C	2	519.578	278.76	-2.71992	-2.74106	5	14	2	8.7	3.79105e-06	0.0477265	0.952269	1.90003e-07	11	205.3
cefodizime	CON=C(C(=O)NC2C1SCC(=C(N1C2=O)C(O)=O)CSc3nc(C)c(CC(O)=O)s3)c4csc(N)n4	2	584.672	304.48	1.4675	-3.17625	5	13	2.5	3.5	1.58467e-09	0.999862	0.000125875	1.25875e-05	10	219.5
cefonicid	OC(C(=O)NC2C1SCC(=C(N1C2=O)C(O)=O)CSc3nnnn3CS(O)(=O)=O)c4ccccc4	2	542.568	263.89	-1.47775	-6.47775	4	14	-3	-999	0	1	0	3.98107e-11	9	206.1
cefoperazone	CCN5CCN(C(=O)NC(C(=O)NC2C1SCC(=C(N1C2=O)C(O)=O)CSc3nnnn3C)c4ccc(O)cc4)C(=O)C5=O	2	645.668	270.86	-0.850279	-5.49638	4	17	2.5	-999	0	0.999987	0	1.25891e-05	9	232.9
ceforanide	NCc1ccccc1CC(=O)NC3C2SCC(=C(N2C3=O)C(O)=O)CSc4nnnn4CC(O)=O	2	519.555	244.23	-1.29944	-3.80286	5	13	2.5	9.5	1.24899e-05	0.00788058	0.992107	9.92107e-08	10	212.1
cefotaxime	CON=C(C(=O)NC2C1SCC(=C(N1C2=O)C(O)=O)COC(C)=O)c3csc(N)n3	2	455.467	227.05	0.0987089	-3.93558	4	12	2.5	3.5	1.58467e-09	0.999862	0.000125875	1.25875e-05	8	204.7
cefotetan	COC3(NC(=O)C1SC(S1)=C(C(N)=O)C(O)=O)C2SCC(=C(N2C3=O)C(O)=O)CSc4nnnn4C	2	575.622	321.13	0.0812177	-4.56489	5	15	2.5	-999	0	0.999987	0	1.25891e-05	9	205.6
cefotiam	CN(C)CCn1nnnc1SCC2=C(N4C(SC2)C(NC(=O)Cc3csc(N)n3)C4=O)C(O)=O	2	525.63	251.3	-0.598391	-3.11152	4	13	2.5	8.9	1.22032e-05	0.030653	0.969334	3.85899e-07	10	216.5
cefpiramide	Cc1cc(O)c(cn1)C(=O)NC(C(=O)NC3C2SCC(=C(N2C3=O)C(O)=O)CSc4nnnn4C)c5ccc(O)cc5	2	612.639	263.36	0.46974	-4.39703	5	15	2.5	1	5.01181e-12	0.999987	3.98102e-07	1.25891e-05	9	226.1
cefpodoxime	COCC1=C(N3C(SC1)C(NC(=O)C(=NOC)c2csc(N)n2)C3=O)C(O)=O	2	427.457	209.98	-0.0255733	-4.05987	4	11	2.5	3.5	1.58467e-09	0.999862	0.000125875	1.25875e-05	7	199.1
cefprozil	CC=CC1=C(N3C(SC1)C(NC(=O)C(N)c2ccc(O)cc2)C3=O)C(O)=O	2	389.426	158.26	-0.966331	-3.81635	5	8	2.5	7.3	5.57305e-06	0.557305	0.442683	7.01605e-06	5	190.3
cefrotil	CC1=C(N4C(SC1)C(NC(=O)Cc2ccc(cc2)C3=NCCCN3)C4=O)C(O)=O	2	414.478	136.4	0.920457	-1.57955	3	8	2.5	12.8	1.2589e-05	3.98101e-06	0.999983	5.01179e-11	5	193.5
cefroxadine	COC1=C(N3C(SC1)C(NC(=O)C(N)C2C=CCC=C2)C3=O)C(O)=O	2	365.404	147.26	-0.122829	-2.68473	4	8	2.5	8.2	1.08668e-05	0.136805	0.863182	1.72228e-06	5	184.7
cefsumide	CC1=C(N3C(SC1)C(NC(=O)C(N)c2cccc(NS(C)(=O)=O)c2)C3=O)C(O)=O	2	440.495	192.58	-2.05707	-4.90709	5	10	2.5	7.3	5.57305e-06	0.557305	0.442683	7.01605e-06	6	193
cefteram	CON=C(C(=O)NC2C1SCC(=C(N1C2=O)C(O)=O)Cn3nnc(C)n3)c4csc(N)n4	2	479.495	244.35	0.160884	-3.87341	4	14	2.5	3.5	1.58467e-09	0.999862	0.000125875	1.25875e-05	7	213.6
ceftezole	OC(=O)C2=C(CSC3C(NC(=O)Cn1cnnn1)C(=O)N23)CSc4nncs4	2	440.483	234.93	-0.305698	-4.34181	2	12	2.5	-999	0	0.999987	0	1.25891e-05	7	191.1
ceftibuten	Nc1nc(cs1)C(=CCC(O)=O)C(=O)NC3C2SCC=C(N2C3=O)C(O)=O	2	410.426	216.46	-0.83934	-5.48484	5	10	2.5	2.4	1.2589e-10	0.999977	9.99977e-06	1.2589e-05	6	192
ceftiofur	CON=C(C(=O)NC2C1SCC(=C(N1C2=O)C(O)=O)CSC(=O)c3ccco3)c4csc(N)n4	2	523.565	256.26	1.21823	-2.81606	4	12	2.5	3.5	1.58467e-09	0.999862	0.000125875	1.25875e-05	9	219.7
ceftiolene	CON=C(C(=O)NC2C1SCC(=C(N1C2=O)C(O)=O)C=CSc3n[nH]c(=O)c(=O)n3CC=O)c4csc(N)n4	2	594.603	304.89	0.00873008	-4.02556	5	16	2.5	3.5	1.58467e-09	0.999862	0.000125875	1.25875e-05	10	219.6
ceftioxide	CON=C(C(=O)NC1C2N(C1=O)C(=C(COC(C)=O)CS2=O)C(O)=O)c3csc(N)n3	2	471.466	238.03	-1.26804	-5.30234	4	13	2.5	3.5	1.58467e-09	0.999862	0.000125875	1.25875e-05	8	205.6
ceftizoxime	CON=C(C(=O)NC2C1SCC=C(N1C2=O)C(O)=O)c3csc(=N)[nH]3	2	383.404	194.78	-0.28182	-2.98637	4	10	2.5	7.6	7.71884e-06	0.386858	0.613129	4.87026e-06	5	188.9
ceftizoxime alapivoxil (KY020)	CON=C(C(=O)NC1C2SCC=C(N2C1=O)C(=O)OCOC(=O)C(C)(C)C)c1csc(n1)NC(=O)C(C)N	2	568.624	245.15	-0.215234	-0.860847	4	14	8.6	7.9	0.714655	0.0142592	0.0450917	0.225994	12	233.6
ceftriaxone	CON=C(C(=O)NC2C1SCC(=C(N1C2=O)C(O)=O)CSc3nc(=O)c(=O)[nH]n3C)c4csc(N)n4	2	554.582	287.82	-0.463967	-3.16851	5	15	2.5	7.6	7.71884e-06	0.386858	0.613129	4.87026e-06	8	214.1
cefuracetime	CON=C(C(=O)NC2C1SCC(=C(N1C2=O)C(O)=O)COC(C)=O)c3ccco3	2	423.397	173.04	0.667756	-3.36836	2	11	2.5	-999	0	0.999987	0	1.25891e-05	8	195.8
cefuroxime	CON=C(C(=O)NC2C1SCC(=C(N1C2=O)C(O)=O)COC(N)=O)c3ccco3	2	424.386	199.06	-0.106443	-4.14256	4	12	2.5	-999	0	0.999987	0	1.25891e-05	8	197.6
cefuroxime-axetil	CON=C(C(=O)NC2C1SCC(=C(N1C2=O)C(=O)OC(C)OC(C)=O)COC(N)=O)c3ccco3	2	510.475	214.36	0.381692	0.381692	3	14	999	-999	0	0	0	1	12	215.6
cefuroxime-pivoxetil	CON=C(C(=O)NC1C2SCC(=C(N2C1=O)C(=O)OC(C)OC(=O)C(C)(C)OC)COC(N)=O)c1occc1	2	568.553	223.59	0.680721	0.680721	3	15	999	-999	0	0	0	1	14	228.4
cefuzonam	CON=C(C(=O)NC2C1SCC(=C(N1C2=O)C(O)=O)CSc3cnns3)c4csc(N)n4	2	513.598	280.07	1.34303	-2.69127	4	12	2.5	3.5	1.58467e-09	0.999862	0.000125875	1.25875e-05	8	211.1
celiprolol	CCN(CC)C(=O)Nc1ccc(OCC(O)CNC(C)(C)C)c(c1)C(C)=O	2	379.492	90.9	2.27485	0.303719	3	7	999	9.4	0.990099	0	0	0.00990099	10	198.2
cephacetrile (cefacetrile)	CC(=O)OCC1=C(N2C(SC1)C(NC(=O)CC#N)C2=O)C(O)=O	2	339.324	162.1	-1.27863	-5.31474	2	9	2.5	-999	0	0.999987	0	1.25891e-05	7	178.3
cephaloglycin (cefaloglycin)	CC(=O)OCC1=C(N3C(SC1)C(NC(=O)C(N)c2ccccc2)C3=O)C(O)=O	2	405.425	164.33	-1.69964	-4.53792	4	9	2.5	7.3	5.57305e-06	0.557305	0.442683	7.01605e-06	7	192.5
cephalosporin-c	COC3(NC(=O)C1SC(S1)=C(C#N)C(O)=O)C2SCC(=C(N2C3=O)C(O)=O)CSc4nnnn4C	2	557.607	301.83	1.53885	-3.10726	3	14	2.5	-999	0	0.999987	0	1.25891e-05	9	193.3
cephalothin (cefalotin)	CC(=O)OCC1=C(N3C(SC1)C(NC(=O)Cc2cccs2)C3=O)C(O)=O	2	396.439	166.55	0.276679	-3.75943	2	8	2.5	-999	0	0.999987	0	1.25891e-05	7	190.6
cephapirin (cefapirin)	CC(=O)OCC1=C(N3C(SC1)C(NC(=O)CSc2ccncc2)C3=O)C(O)=O	2	423.465	176.5	-0.0773032	-3.89523	2	9	2.5	5.7	2.46272e-07	0.980425	0.0195621	1.23428e-05	8	188.5
cephradine (cefradine)	CC1=C(N3C(SC1)C(NC(=O)C(N)C2=CCC=CC2)C3=O)C(O)=O	2	349.405	138.03	-0.548898	-3.38718	4	7	2.5	7.3	5.57305e-06	0.557305	0.442683	7.01605e-06	4	182.3
cetirizine	OC(=O)COCCN1CCN(CC1)C(c2ccccc2)c3ccc(Cl)cc3	2	388.887	53.01	2.94607	0.340753	1	5	3.8	7.9	0.000190792	0.240193	0.759556	6.03337e-05	8	200.8
chloroquine	CCN(CC)CCCC(C)Nc1ccnc2cc(Cl)ccc12	2	319.871	28.16	5.19465	2.59529	1	3	999	10	0.997494	0	0	0.00250559	8	178.3
cimetidine	CNC(NCCSCc1nc[nH]c1C)=NC#N	2	252.34	114.19	0.298845	0.201609	3	6	999	6.8	0.20076	0	0	0.79924	8	156.4
clarithromycin	CCC3OC(=O)C(C)C(OC1CC(C)(OC)C(O)C(C)O1)C(C)C(OC2OC(C)CC(C2O)N(C)C)C(C)(CC(C)C(=O)C(C)C(O)C3(C)O)OC	2	747.951	182.91	2.37978	1.15864	4	14	999	8.6	0.940649	0	0	0.0593509	8	267.3
clindamycin	CCCC1CC(N(C)C1)C(=O)NC(C(C)Cl)C2OC(SC)C(O)C(O)C2O	2	424.982	127.56	1.57276	1.09702	4	7	999	7.7	0.666139	0	0	0.333861	7	204.1
clindamycin-phosphate	CCCC1CC(N(C)C1)C(=O)NC(C(C)Cl)C1OC(SC)C(OP(O)(O)=O)C(O)C1O	2	504.962	183.9	0.675122	-1.99583	5	10	1.3	7.7	5.29133e-07	0.33386	0.666139	2.65195e-07	9	206.8
clofazimine	CC(C)N=c4C=C3N(c1ccc(Cl)cc1)c2ccccc2N=C3C=C4Nc5ccc(Cl)cc5	2	473.395	39.99	7.35151	6.0371	1	4	999	8.7	0.952273	0	0	0.0477267	4	216.7
clomocycline	CN(C)C2C1CC4C(=C(O)C1(O)C(=O)C(=C2O)C(=O)NCO)C(=O)c3c(O)ccc(Cl)c3C4(C)O	2	508.904	187.86	0.296869	-2.20979	7	11	3.3	9.2	7.81873e-05	0.0156004	0.98432	1.23919e-06	3	207.5
cloxacillin	Cc2onc(c1ccccc1Cl)c2C(=O)NC4C3SC(C)(C)C(N3C4=O)C(O)=O	2	435.881	138.04	2.69937	-1.32162	2	8	2.6	-999	0	0.999984	0	1.58487e-05	4	200.8
colchicine	COc3cc2CCC(NC(C)=O)c1cc(=O)c(OC)ccc1c2c(OC)c3OC	2	399.436	83.09	0.951069	0.951069	1	7	999	-999	0	0	0	1	5	194.4
cyclacillin	CC3(C)SC2C(NC(=O)C1(N)CCCCC1)C(=O)N2C3C(O)=O	2	341.426	138.03	-0.21438	-2.77621	4	7	2.6	8.2	1.36805e-05	0.136805	0.863179	2.16821e-06	3	181.9
cyclosporina (ciclosporin)	CCC1NC(=O)C(C(O)C(C)CC=CC)N(C)C(=O)C(C(C)C)N(C)C(=O)C(CC(C)C)N(C)C(=O)C(CC(C)C)N(C)C(=O)C(C)NC(=O)C(C)NC(=O)C(CC(C)C)N(C)C(=O)C(NC(=O)C(CC(C)C)N(C)C(=O)CN(C)C1=O)C(C)C	2	1202.61	278.8	1.05976	1.05976	5	23	999	-999	0	0	0	1	15	350.2
dactinomycin	CC(C)C1NC(=O)C(NC(=O)c2ccc(c3c2N=C2C(=C(C)C(=O)C(=C2C(=O)NC2C(C)OC(=O)C(C(C)C)N(C)C(=O)CN(C)C(=O)C4CCCN4C(=O)C(NC2=O)C(C)C)N)O3)C)C(C)OC(=O)C(C(C)C)N(C)C(=O)CN(C)C(=O)C2CCCN2C1=O	2	1255.41	355.54	3.39796	2.70201	6	28	999	8	0.79924	0	0	0.20076	8	341.3
daunorubicin	COc4cccc5C(=O)c3c(O)c2CC(O)(CC(OC1CC(N)C(O)C(C)O1)c2c(O)c3C(=O)c45)C(C)=O	2	527.519	185.84	1.00675	0.228395	6	11	10	8.1	0.831574	0.000416774	0.00208882	0.165921	4	226.2
demecycline	CN(C)C4C3CC2C(O)c1cccc(O)c1C(=O)C2=C(O)C3(O)C(=O)C(=C4O)C(N)=O	2	430.407	181.62	-0.689605	-3.19627	7	10	3.3	9.2	7.81873e-05	0.0156004	0.98432	1.23919e-06	2	195.7
detorubicin	CCOC(OCC)C(=O)OCC(=O)C5(O)CC(OC1CC(N)C(O)C(C)O1)c4c(O)c3C(=O)c2c(OC)cccc2C(=O)c3c(O)c4C5	2	673.659	230.6	1.43856	0.660203	6	15	10	8.1	0.831574	0.000416774	0.00208882	0.165921	12	246.7
dibekacin	NCC1CCC(N)C(O1)OC3C(N)CC(N)C(OC2OC(CO)C(O)C(N)C2O)C3O	2	451.514	247.94	-6.60207	-8.8048	14	13	999	9.6	0.99373	0	0	0.00627001	6	218.4
digoxin	CC1OC(CC(O)C1O)OC2C(O)CC(OC2C)OC8C(O)CC(OC7CCC3(C)C(CCC4C3CC(O)C5(C)C(CCC45O)C6=CC(=O)OC6)C7)OC8C	2	780.936	203.06	1.38156	1.38156	6	14	999	-999	0	0	0	1	7	277.9
dihydrostreptomycin	CNC1C(O)C(O)C(CO)OC1OC2C(OC(C)C2(O)CO)OC3C(O)C(O)C(NC(N)=N)C(O)C3NC(N)=N	2	583.588	334.59	-6.01162	-11.8352	17	19	999	13.7	0.999999	0	0	5.01187e-07	11	228.9
diltiazem	COc1ccc(cc1)C3Sc2ccccc2N(CCN(C)C)C(=O)C3OC(C)=O	2	414.518	84.38	2.83205	1.97033	0	6	999	8.2	0.863193	0	0	0.136807	7	197.7
diosmin	COc1ccc(cc1O)c5cc(=O)c4c(O)cc(OC3OC(COC2OC(C)C(O)C(O)C2O)C(O)C(O)C3O)cc4o5	2	608.543	234.29	-0.628953	-0.726274	8	15	8	-999	0	0.20076	0	0.79924	7	235
dipivefrin (dipivefrine)	CNCC(O)c1ccc(c(c1)OC(=O)C(C)(C)C)OC(=O)C(C)(C)C	2	351.436	84.86	2.47091	0.685318	2	6	999	9.2	0.984398	0	0	0.0156017	9	190.4
diproleandomycin	CCC(=O)OC1C(C)C(C)OC(=O)C(C)C(OC2CC(OC)C(OC(=O)CC)C(C)O2)C(C)C(OC2OC(C)CC(C2O)N(C)C)C(C)CC2(CO2)C(=O)C1C	2	799.982	187.35	5.09478	3.87364	1	15	999	8.6	0.940649	0	0	0.0593509	12	284.6
dipyridamole	OCCN(CCO)c4nc(N1CCCCC1)c3nc(nc(N2CCCCC2)c3n4)N(CCO)CCO	2	504.624	145.44	4.89785	4.85646	4	12	999	6.4	0.0909091	0	0	0.909091	12	223.8
dirithromycin	CCC4OC(=O)C(C)C(OC1CC(C)(OC)C(O)C(C)O1)C(C)C(OC2OC(C)CC(C2O)N(C)C)C(C)(O)CC(C)C3NC(COCCOC)OC(C3C)C4(C)O	2	835.071	196.33	1.83938	0.0328222	5	16	999	9.2	0.984398	0	0	0.0156017	12	284.5
docetaxel	CC(=O)OC12COC1CC(O)C5(C)C2C(OC(=O)c3ccccc3)C6(O)CC(OC(=O)C(O)C(NC(=O)OC(C)(C)C)c4ccccc4)C(=C(C(O)C5=O)C6(C)C)C	2	807.877	224.45	3.60378	3.60378	5	15	999	-999	0	0	0	1	13	276.1
domperidone	Clc5ccc4n(C3CCN(CCCn1c(=O)[nH]c2ccccc12)CC3)c(=O)[nH]c4c5	2	425.91	67.92	4.26643	3.48915	2	7	999	8.1	0.833662	0	0	0.166338	5	201.9
dopamine	NCCc1ccc(O)c(O)c1	2	153.178	66.48	0.324831	-1.08455	4	3	10	8.8	0.959304	9.59304e-05	0.00240966	0.0381906	2	132.3
doxorubicin (epirubicin)	COc4cccc5C(=O)c3c(O)c2CC(O)(CC(OC1CC(N)C(O)C(C)O1)c2c(O)c3C(=O)c45)C(=O)CO	2	543.518	206.07	0.320023	-0.458334	7	12	10	8.1	0.831574	0.000416774	0.00208882	0.165921	5	226.9
efrotomycin	CCC(C(=O)NCC=CC=C(C)C(OC)C(C)C1OC(C=CC=CC=C(C)C(=O)C2=C(O)C=CN(C)C2=O)C(O)C1O)C1(O)OC(C=CC=CC)C(C)(C)C(OC2OC(C)C(OC3OC(C)C(OC)C(O)C3OC)C(OC)C2O)C1O	2	1145.33	300.39	4.96468	1.4839	8	22	3.8	-999	0	0.999749	0	0.000251126	24	325.6
emetine	CCC3CN2CCc1cc(OC)c(OC)cc1C2CC3CC4NCCc5cc(OC)c(OC)cc45	2	480.637	52.19	4.08591	2.47531	1	6	999	9	0.975497	0	0	0.0245034	7	229.1
enoxacin	CCn1cc(C(O)=O)c(=O)c2cc(F)c(nc12)N3CCNCC3	2	320.318	85.77	-0.765034	-3.09051	2	7	6.1	8.8	0.0458994	0.0364592	0.915814	0.00182729	3	176.4
eqvalan (ivermectin-ii)	COC1CC(OC(C)C1O)OC2C(C)OC(CC2OC)OC3C(C)C=CC=C6COC7C(O)C(=CC(C(=O)OC5CC(CC=C3C)OC4(CCC(C)C(O4)C(C)C)C5)C67O)C	2	861.063	170.06	2.76436	2.76436	3	14	999	-999	0	0	0	1	7	300
erythromycin	CCC3OC(=O)C(C)C(OC1CC(C)(OC)C(O)C(C)O1)C(C)C(OC2OC(C)CC(C2O)N(C)C)C(C)(O)CC(C)C(=O)C(C)C(O)C3(C)O	2	733.924	193.91	1.8721	0.650958	5	14	999	8.6	0.940649	0	0	0.0593509	7	263.9
erythromycin-ethylcarbonate	CCOC(=O)OC1C(CC(C)OC1OC1C(C)C(OC2CC(C)(OC)C(O)C(C)O2)C(C)C(=O)OC(CC)C(C)(O)C(O)C(C)C(=O)C(C)CC1(C)O)N(C)C	2	805.987	209.21	2.53976	0.388527	4	16	999	9.6	0.99373	0	0	0.00627001	11	274.5
erythromycin-ethylsuccinate	CCOC(=O)CCC(=O)OC1C(CC(C)OC1OC1C(C)C(OC2CC(C)(OC)C(O)C(C)O2)C(C)C(=O)OC(CC)C(C)(O)C(O)C(C)C(=O)C(C)CC1(C)O)N(C)C	2	862.05	226.28	2.83402	1.79606	4	17	999	8.4	0.909091	0	0	0.0909091	14	284
erythromycin-propionate	CCC1OC(=O)C(C)C(OC2CC(C)(OC)C(O)C(C)O2)C(C)C(OC2OC(C)CC(C2OC(=O)CC)N(C)C)C(C)(O)CC(C)C(=O)C(C)C(O)C1(C)O	2	789.987	199.98	2.72675	1.6888	4	15	999	8.4	0.909091	0	0	0.0909091	10	273.2
estradiol	CC34CCC1C(CCc2cc(O)ccc12)C3CCC4O	2	272.381	40.46	3.93765	3.9371	2	2	10.3	-999	0	0.00125734	0	0.998743	0	172.4
etamocycline	CN(C)C1C2CC3C(=C(O)C2(O)C(=O)C(=C1O)C(=O)NCN(C)CCN(C)CNC(=O)C1=C(O)C(C2CC4C(=C(O)C2(O)C1=O)C(=O)c1c(cccc1C4(C)O)O)N(C)C)C(=O)c1c(cccc1C3(C)O)O	2	1001.04	341.74	-0.0310756	-4.0325	12	22	3.3	9.2	7.81873e-05	0.0156004	0.98432	1.23919e-06	11	305.2
etoposide	COc1cc(cc(OC)c1O)C6C2C(COC2=O)C(OC4OC3COC(C)OC3C(O)C4O)c7cc5OCOc5cc67	2	588.555	160.83	0.43703	0.43594	3	13	10	-999	0	0.00250559	0	0.997494	5	245
felodipine	CCOC(=O)C1=C(C)NC(=C(C1c2cccc(Cl)c2Cl)C(=O)OC)C	2	384.252	64.63	2.91355	2.91355	1	5	999	2	3.98106e-06	0	0	0.999996	6	185
fenbenicillin	CC4(C)SC3C(NC(=O)C(Oc1ccccc1)c2ccccc2)C(=O)C3C4C(O)=O	2	425.498	118	3.41283	0.353877	2	6	4.3	-999	0	0.999206	0	0.000793698	6	208.5
fexofenadine	CC(C)(C(O)=O)c1ccc(cc1)C(O)CCCN2CCC(CC2)C(O)(c3ccccc3)c4ccccc4	2	501.655	81	4.34705	1.83458	3	5	4.3	8.8	0.00076331	0.0382561	0.96095	3.03879e-05	10	228.3
fibracillin	CC4(C)SC3C(NC(=O)C(NC(=O)C(C)(C)Oc1ccc(Cl)cc1)c2ccccc2)C(=O)N3C4C(O)=O	2	546.035	150.34	4.01142	-0.009579	3	9	2.6	-999	0	0.999984	0	1.58487e-05	8	228.4
fleroxacin	CN1CCN(CC1)c3c(F)cc2c(=O)c(cn(CCF)c2c3F)C(O)=O	2	369.338	64.09	-1.55757	-3.24923	1	6	6.1	7.6	0.029263	0.368399	0.583874	0.0184637	4	186.6
flomoxef	COC2(NC(=O)CSC(F)F)C1OCC(=C(N1C2=O)C(O)=O)CSc3nnnn3CCO	2	496.467	219.6	0.529831	-3.50628	3	13	2.5	-999	0	0.999987	0	1.25891e-05	11	195.9
fropenem (faropenem)	CC(O)C2C1SC(=C(N1C2=O)C(O)=O)C3CCCO3	2	285.317	112.37	1.27197	-2.57416	2	6	3.2	-999	0	0.999937	0	6.30918e-05	3	167.5
fumoxicillin	CC4(C)SC3C(NC(=O)C(N=Cc1ccco1)c2ccc(O)cc2)C(=O)N3C4C(O)=O	2	443.473	157.74	1.03924	-3.34283	3	9	2.6	5.1	7.90354e-08	0.994997	0.0049868	1.57696e-05	6	211.6
furbucillin	CC(C)CC(OC(=O)c1ccco1)C(=O)NC3C2SC(C)(C)C(N2C3=O)C(O)=O	2	424.468	151.45	2.37568	-1.64531	2	9	2.6	-999	0	0.999984	0	1.58487e-05	8	197.5
fusidic-acid	CC1C(O)CCC2(C)C1CCC3(C)C2C(O)CC4C(C(CC34C)OC(C)=O)=C(CCC=C(C)C)C(O)=O	2	516.707	104.06	5.55957	2.78012	3	6	4.6	-999	0	0.998418	0	0.00158239	6	217.7
gentamicin	CNC1C(O)C(OCC1(C)O)OC1C(N)CC(N)C(OC2OC(CN)CCC2N)C1O	2	449.541	213.72	-5.44354	-7.64627	12	12	999	9.6	0.99373	0	0	0.00627001	6	212
glibenclamide	COc1ccc(Cl)cc1C(=O)NCCc2ccc(cc2)S(=O)(=O)NC(=O)NC3CCCCC3	2	494.003	121.98	4.02367	1.82638	3	8	5.2	-999	0	0.99373	0	0.00627001	8	215.6
gloximonam	CON=C(C(=O)NC1C(C)N(OCC(=O)OCC(=O)OC(C)(C)C)C1=O)c2csc(N)n2	2	471.485	199.98	1.57809	1.57672	3	13	999	4.9	0.00315231	0	0	0.996848	12	214.8
gramicidin-j2	CC(C)CC(N)C(=O)NC(CCCN)C(=O)NC(C(C)C)C(=O)NC(CCCN)C(=O)N1CCCC1C(=O)NC(Cc1ccccc1)C=O	2	686.883	231.84	-1.8321	-5.03169	10	14	999	10.6	0.999369	0	0	0.000630559	21	264.5
gramicidin-s	CC(C)CC5NC(=O)C(CCCN)NC(=O)C(NC(=O)C1CCCN1C(=O)C(Cc2ccccc2)NC(=O)C(CC(C)C)NC(=O)C(CCCN)NC(=O)C(NC(=O)C3CCCN3C(=O)C(Cc4ccccc4)NC5=O)C(C)C)C(C)C	2	1141.44	325.46	4.74018	1.54673	12	22	999	10.6	0.999369	0	0	0.000630559	16	342.1
gramicidin-s-3	CCC(NC(=O)C1CCCN1C(=O)C(Cc1ccccc1)NC(=O)C(CC(C)C)NC(=O)C(CCCN)NC(=O)C(CC)NC(=O)C1CCCN1C(=O)C(Cc1ccccc1)NC(=O)C(N)CC(C)C)C(=O)NC(CCCN)C=O	2	1115.41	339.45	0.671787	-2.5278	13	22	999	10.6	0.999369	0	0	0.000630559	33	339.9
grepafloxacin	CC12CC(N)C1CN(C2)c4nc3N(C=C(C(O)=O)C(=O)c3cc4F)C5CC5	2	372.393	99.76	-0.0973756	-2.61455	3	7	6.1	10.6	0.0476966	0.000600465	0.951673	3.00945e-05	3	189.5
guamecycline	CN(C)C2C1CC5C(=C(O)C1(O)C(=O)C(=C2O)C(=O)NCN3CCN(CC3)C(=N)NC(N)=N)C(=O)c4c(O)cccc4C5(C)O	2	626.659	259.86	-1.60613	-4.60617	11	16	3.3	12.7	7.94261e-05	5.01145e-06	0.999916	3.98074e-10	7	236.9
hetacillin	CC4(C)SC3C(N1C(=O)C(NC1(C)C)c2ccccc2)C(=O)N3C4C(O)=O	2	389.469	115.25	1.32382	-1.51392	2	7	2.6	7.3	7.01603e-06	0.557303	0.442681	8.83265e-06	3	191.3
hydroxyephedrine	CNC(C)C(O)c1ccc(O)cc1	2	181.231	52.49	0.30896	-0.912698	3	3	10.3	8.6	0.939466	7.46245e-05	0.00118272	0.0592763	3	142
hymecromone	Cc1cc(=O)oc2cc(O)ccc12	2	176.168	46.53	1.56596	1.50207	1	3	8.2	-999	0	0.136807	0	0.863193	0	133.9
idarubicin	CC1OC(CC(N)C1O)OC4CC(O)(Cc5c(O)c3C(=O)c2ccccc2C(=O)c3c(O)c45)C(C)=O	2	497.493	176.61	0.904667	0.12631	6	10	10	8.1	0.831574	0.000416774	0.00208882	0.165921	3	219.7
imipenem	CC(O)C2C1CC(=C(N1C2=O)C(O)=O)SCCNC=N	2	299.346	139.02	0.525602	-1.97573	4	7	3.2	9.9	6.28929e-05	0.00315211	0.996785	1.98885e-07	7	168.5
indinavir	CC(C)(C)NC(=O)C1CN(CCN1CC(O)CC(Cc2ccccc2)C(=O)NC3C(O)Cc4ccccc34)Cc5cccnc5	2	613.788	118.03	2.69036	2.59303	4	9	999	6.8	0.20076	0	0	0.79924	12	245.3
isepamicin (isepamycin)	CNC1C(O)C(OCC1(C)O)OC3C(CC(N)C(OC2OC(CN)C(O)C(O)C2O)C3O)NC(=O)C(O)CN	2	569.601	297.72	-7.15941	-8.0233	15	17	999	8.2	0.863193	0	0	0.136807	9	228.3
itraconazole	CCC(C)n7ncn(c1ccc(cc1)N2CCN(CC2)c6ccc(OCC4COC(Cn3cncn3)(O4)c5ccc(Cl)cc5Cl)cc6)c7=O	2	705.631	100.79	4.32333	4.31901	0	12	999	5.4	0.00990099	0	0	0.990099	11	248.7
ketoconazole	CC(=O)N1CCN(CC1)c5ccc(OCC3COC(Cn2ccnc2)(O3)c4ccc(Cl)cc4Cl)cc5	2	531.429	69.06	4.03971	3.97582	0	8	999	6.6	0.136807	0	0	0.863193	7	216.2
kitasamycin	COC1C(O)CC(=O)OC(C)CC=CC=CC(O)C(C)CC(CC=O)C1OC1OC(C)C(OC2CC(C)(O)C(O)C(C)O2)C(C1O)N(C)C	2	701.84	193.91	0.768628	0.0726766	5	14	999	8	0.79924	0	0	0.20076	8	269.9
lenampicillin	Cc1oc(=O)oc1COC(=O)C2N4C(SC2(C)C)C(NC(=O)C(N)c3ccccc3)C4=O	2	461.488	162.56	-0.334027	-0.587655	3	10	999	7.3	0.442688	0	0	0.557312	7	207.4
lenapenem	CNCCC(O)C1CC(CN1)SC2=C(N3C(C2C)C(C(C)O)C3=O)C(O)=O	2	399.505	147.43	1.03621	-1.46512	5	8	3.2	9.9	6.28929e-05	0.00315211	0.996785	1.98885e-07	8	199.6
leurubicin	COc4cccc5C(=O)c3c(O)c2CC(O)(CC(OC1CC(NC(=O)C(N)CC(C)C)C(O)C(C)O1)c2c(O)c3C(=O)c45)C(=O)CO	2	656.675	235.17	0.0797337	-0.783055	8	14	10	8.2	0.86103	0.000342782	0.00216281	0.136464	9	245.1
levodopa	NC(Cc1ccc(O)c(O)c1)C(O)=O	2	197.188	103.78	-2.46827	-2.47684	5	5	2.1	9.1	4.9138e-06	0.0195622	0.980433	9.80433e-08	3	141.2
levofloxacin	CC2COc3c(N1CCN(C)CC1)c(F)cc4C(=O)C(=CN2c34)C(O)=O	2	361.367	73.32	-0.241613	-2.33745	1	7	6.1	8.3	0.0423901	0.106479	0.845794	0.0053366	2	191.5
lexithromycin	CCC3OC(=O)C(C)C(OC1CC(C)(OC)C(O)C(C)O1)C(C)C(OC2OC(C)CC(C2O)N(C)C)C(C)(O)CC(C)C(=NOC)C(C)C(O)C3(C)O	2	762.965	198.43	3.01689	1.79575	5	15	999	8.6	0.940649	0	0	0.0593509	8	270.3
lincomycin	CCCC1CC(N(C)C1)C(=O)NC(C(C)O)C2OC(SC)C(O)C(O)C2O	2	406.537	147.79	0.719847	0.244099	5	8	999	7.7	0.666139	0	0	0.333861	7	201.1
loracarbef	NC(C(=O)NC2C1CCC(=C(N1C2=O)C(O)=O)Cl)c3ccccc3	2	349.768	112.73	-1.40441	-4.24269	4	7	2.5	7.3	5.57305e-06	0.557305	0.442683	7.01605e-06	4	182.6
losartan	CCCCc1nc(Cl)c(CO)n1Cc2ccc(cc2)c3ccccc3c4nnn[nH]4	2	422.909	92.51	2.85761	0.0174329	2	7	4.5	6.2	7.46245e-05	0.939466	0.0592763	0.00118272	8	205.4
lymecycline	CN(C)C2C1CC4C(=C(O)C1(O)C(=O)C(=C2O)C(=O)NCNCCCCC(N)C(O)=O)C(=O)c3c(O)cccc3C4(C)O	2	602.631	242.98	-4.16736	-4.1687	10	14	2.3	9.9	7.91818e-06	0.00315228	0.99684	2.50395e-08	10	229.2
mecillinam	CC3(C)SC2C(N=CN1CCCCCC1)C(=O)N2C3C(O)=O	2	325.426	98.51	2.58861	0.0754973	1	6	2.6	8.9	1.53629e-05	0.0306529	0.969331	4.85816e-07	3	178
meclocycline	CN(C)C4C3C(O)C2C(=C)c1c(Cl)ccc(O)c1C(=O)C2=C(O)C3(O)C(=O)C(=C4O)C(N)=O	2	476.863	181.62	1.03541	-1.47125	7	10	3.3	9.2	7.81873e-05	0.0156004	0.98432	1.23919e-06	2	202.2
mecloxamine	CC(CN(C)C)OC(C)(c1ccccc1)c2ccc(Cl)cc2	2	317.852	12.47	4.52371	3.11534	0	2	999	8.8	0.961713	0	0	0.0382865	6	174.8
medorubicin	CC1OC(CC(N)C1O)OC4CC(O)(Cc5c(O)c3C(=O)c2ccccc2C(=O)c3c(O)c45)C(=O)CO	2	513.492	196.84	0.217938	-0.560419	7	11	10	8.1	0.831574	0.000416774	0.00208882	0.165921	4	220.6
meropenem	CC(O)C2C1C(C)C(=C(N1C2=O)C(O)=O)SC3CNC(C3)C(=O)N(C)C	2	383.462	135.48	0.0463599	-2.47392	3	8	3.2	8.7	6.00806e-05	0.0477237	0.952213	3.01116e-06	5	193.8
metampicillin	CC3(C)SC2C(NC(=O)C(N=C)c1ccccc1)C(=O)N2C3C(O)=O	2	361.416	124.37	0.212009	-2.42836	2	7	2.6	7.8	1.13358e-05	0.284743	0.715241	4.51287e-06	5	188.1
meticillin (tameticillin)	CCN(CC)CCOC(=O)C1N3C(SC1(C)C)C(NC(=O)c2c(OC)cccc2OC)C3=O	2	479.589	122.71	3.22067	2.18272	1	9	999	8.4	0.909091	0	0	0.0909091	11	217
mezlocillin	CC4(C)SC3C(NC(=O)C(NC(=O)N1CCN(C1=O)S(C)(=O)=O)c2ccccc2)C(=O)N3C4C(O)=O	2	539.583	207.18	0.0496682	-3.97133	3	13	2.6	-999	0	0.999984	0	1.58487e-05	6	222.6
mibefradil	COCC(=O)OC4(CCN(C)CCCc2nc1ccccc1[nH]2)CCc3cc(F)ccc3C4C(C)C	2	495.627	67.45	4.96759	2.36823	1	6	999	10	0.997494	0	0	0.00250559	12	229.1
midecamycin	CCC(=O)OC3CC(=O)OC(C)CC=CC=CC(O)C(C)CC(CC=O)C(OC2OC(C)C(OC1CC(C)(O)C(OC(=O)CC)C(C)O1)C(C2O)N(C)C)C3OC	2	813.966	206.05	3.23898	2.54303	3	16	999	8	0.79924	0	0	0.20076	14	289.3
mikamycin (pristinamycin-ia)	CCC5NC(=O)C(NC(=O)c1ncccc1O)C(C)OC(=O)C(NC(=O)C2CC(=O)CCN2C(=O)C(Cc3ccc(cc3)N(C)C)N(C)C(=O)C4CCCN4C5=O)c6ccccc6	2	866.956	227.96	3.59059	3.4911	4	18	8	5.1	0.00398571	0.199759	0.00100117	0.795254	7	291.1
minocycline	CN(C)C4C3CC2Cc1c(ccc(O)c1C(=O)C2=C(O)C3(O)C(=O)C(=C4O)C(N)=O)N(C)C	2	457.475	164.63	0.923242	-2.08301	6	10	3.3	9.2	7.81873e-05	0.0156004	0.98432	1.23919e-06	3	198.9
mirincamycin	CCCCCC1CNC(C1)C(=O)NC(C(C)Cl)C2OC(SC)C(O)C(O)C2O	2	439.009	136.35	0.785406	-0.076315	5	7	999	8.2	0.863193	0	0	0.136807	9	207.5
mitomycin	COC23C1NC1CN2C4=C(C3COC(N)=O)C(=O)C(=C(C)C4=O)N	2	334.327	158.92	-0.324474	-1.18836	5	9	999	8.2	0.863193	0	0	0.136807	4	169.4
moxalactam (latamoxef)	COC3(NC(=O)C(C(O)=O)c1ccc(O)cc1)C2OCC(=C(N2C3=O)C(O)=O)CSc4nnnn4C	2	520.473	231.6	-1.26614	-6.13295	4	15	2.5	-999	0	0.999987	0	1.25891e-05	9	210.8
nadolol	CC(C)(C)NCC(O)COc1cccc2CC(O)C(O)Cc12	2	309.399	81.95	0.543159	-1.42797	4	5	999	9.4	0.990099	0	0	0.00990099	6	174.7
nalidixic-acid	CCn1cc(C(O)=O)c(=O)c2ccc(C)nc12	2	232.235	70.5	0.768132	-0.552521	1	5	6.1	3.8	1.19854e-05	0.952034	0.00023914	0.0477147	2	148.5
neamine (neomycin)	NCC2OC(OC1C(N)CC(N)C(O)C1O)C(N)C(O)C2O	2	322.357	203.46	-6.15426	-7.86284	12	10	999	9.1	0.980438	0	0	0.0195623	3	177.3
nelfinavir	Cc1c(O)cccc1C(=O)NC(CSc2ccccc2)C(O)CN4CC3CCCCC3CC4C(=O)NC(C)(C)C	2	567.782	127.2	6.35199	6.24399	4	7	9	6.8	0.195841	0.0195841	0.0049193	0.779656	10	223.4
neomycinbas2ethylbutyrate (framycetin)	NCC4OC(OC3C(CO)OC(OC1C(O)C(N)CC(N)C1OC2OC(CN)C(O)C(O)C2N)C3O)C(N)C(O)C4O	2	614.642	353.11	-8.81139	-10.52	19	19	999	9.1	0.980438	0	0	0.0195623	9	240.9
netilmicin	CCNC2CC(N)C(OC1OC(=CCC1N)CN)C(O)C2OC3OCC(C)(O)C(NC)C3O	2	475.578	199.73	-4.44418	-6.15276	11	12	999	9.1	0.980438	0	0	0.0195623	8	215.9
nicardipine	COC(=O)C1=C(C)NC(=C(C1c2cccc(c2)N(=O)=O)C(=O)OCCN(C)Cc3ccccc3)C	2	479.524	113.69	2.34573	2.13329	1	9	999	7.2	0.386863	0	0	0.613137	11	212.7
nifedipine	COC(=O)C1=C(C)NC(=C(C1c2ccccc2N(=O)=O)C(=O)OC)C	2	346.334	110.45	0.590153	0.590151	1	8	999	2	3.98106e-06	0	0	0.999996	6	176.4
nitrocycline	CN(C)C4C3CC2Cc1c(ccc(O)c1C(=O)C2=C(O)C3(O)C(=O)C(=C4O)C(N)=O)N(=O)=O	2	459.405	207.21	0.679652	-1.82701	6	12	3.3	9.2	7.81873e-05	0.0156004	0.98432	1.23919e-06	3	200.9
norfenefrine	NCC(O)c1cccc(O)c1	2	153.178	66.48	-0.430777	-2.21681	4	3	10.3	9.2	0.983161	1.96166e-05	0.00123773	0.015582	2	133.6
novobiocin	COC4C(OC(N)=O)C(O)C(Oc3ccc2c(O)c(NC(=O)c1ccc(O)c(CC=C(C)C)c1)c(=O)oc2c3C)OC4(C)C	2	612.623	196.1	2.29333	-0.801585	6	13	4.3	-999	0	0.999206	0	0.000793698	9	235.1
oleandomycin	COC1CC(OC(C)C1O)OC4C(C)C(OC2OC(C)CC(C2O)N(C)C)C(C)CC3(CO3)C(=O)C(C)C(O)C(C)C(C)OC(=O)C4C	2	687.856	175.21	2.48704	1.2659	3	13	999	8.6	0.940649	0	0	0.0593509	6	266.8
oximonam	CON=C(C(=O)NC1C(C)N(OCC(O)=O)C1=O)c2csc(N)n2	2	357.343	184.68	0.00893777	-3.76493	4	11	3.3	4.9	2.50377e-07	0.996769	0.00315206	7.91761e-05	7	186.9
oxytetracycline	CN(C)C2C1C(O)C4C(=C(O)C1(O)C(=O)C(=C2O)C(N)=O)C(=O)c3c(O)cccc3C4(C)O	2	460.433	201.85	-1.16082	-3.66748	8	11	3.3	9.2	7.81873e-05	0.0156004	0.98432	1.23919e-06	2	203.1
paclitaxel	CC(=O)OC6C(=O)C2(C)C(O)CC1OCC1(OC(C)=O)C2C(OC(=O)c3ccccc3)C7(O)CC(OC(=O)C(O)C(NC(=O)c4ccccc4)c5ccccc5)C(=C6C7(C)C)C	2	853.904	221.29	3.94587	3.94587	4	15	999	-999	0	0	0	1	14	279
pecocycline	CN(C)C2C1CC5C(=C(O)C1(O)C(=O)C(=C2O)C(=O)NCN3CCCC(C3)C(O)=O)C(=O)c4c(O)cccc4C5(C)O	2	585.601	208.17	-0.361469	-3.36778	7	13	3.3	9.2	7.81873e-05	0.0156004	0.98432	1.23919e-06	5	226.8
penamecillin	CC(=O)OCOC(=O)C1N3C(SC1(C)C)C(NC(=O)Cc2ccccc2)C3=O	2	406.453	127.31	2.59327	2.59327	1	8	999	-999	0	0	0	1	8	195.1
penicillin G (benzylpenicillin)	CC3(C)SC2C(NC(=O)Cc1ccccc1)C(=O)N2C3C(O)=O	2	334.39	112.01	1.85349	-2.16751	2	6	2.6	-999	0	0.999984	0	1.58487e-05	4	179.9
penimocycline	CN(C)C2C1CC7C(=C(O)C1(O)C(=O)C(=C2O)C(=O)NCNC(C(=O)NC4C3SC(C)(C)C(N3C4=O)C(O)=O)c5ccccc5)C(=O)c6c(O)cccc6C7(C)O	2	805.849	291.67	-1.18341	-4.19013	9	17	2.6	9.2	1.56014e-05	0.0156014	0.984383	2.47266e-07	9	265.2
pipacycline	CN(C)C2C1CC5C(=C(O)C1(O)C(=O)C(=C2O)C(=O)NCN3CCN(CCO)CC3)C(=O)c4c(O)cccc4C5(C)O	2	586.632	194.34	-0.877574	-3.8801	7	13	3.3	9.6	7.89285e-05	0.00626951	0.993651	4.98005e-07	6	233.3
piperacillin	CCN4CCN(C(=O)NC(C(=O)NC2C1SC(C)(C)C(N1C2=O)C(O)=O)c3ccccc3)C(=O)C4=O	2	517.555	181.73	1.11899	-2.90201	3	12	2.6	-999	0	0.999984	0	1.58487e-05	6	221.4
pirarubicin	COc5cccc6C(=O)c4c(O)c3CC(O)(CC(OC2CC(N)C(OC1CCCCO1)C(C)O2)c3c(O)c4C(=O)c56)C(=O)CO	2	627.634	204.3	1.51826	0.739906	6	13	10	8.1	0.831574	0.000416774	0.00208882	0.165921	7	248.3
pirbenicillin	CC4(C)SC3C(NC(=O)C(NC(=O)CNC(=N)c1ccncc1)c2ccccc2)C(=O)N3C4C(O)=O	2	510.565	189.88	1.22883	-1.2795	5	11	2.6	9.1	1.55386e-05	0.019562	0.980422	3.10037e-07	9	227.6
piridicillin	CC5(C)SC4C(NC(=O)C(NC(=O)c1ccc([nH]c1=O)c2ccc(cc2)S(=O)(=O)N(CCO)CCO)c3ccc(O)cc3)C(=O)N4C5C(O)=O	2	729.778	276.66	-0.58027	-5.16783	7	16	2.6	-999	0	0.999984	0	1.58487e-05	13	244.2
piroxicillin	CC5(C)SC4C(NC(=O)C(NC(=O)Nc2cnc(Nc1ccc(cc1)S(N)(=O)=O)nc2O)c3ccc(O)cc3)C(=O)N4C5C(O)=O	2	672.69	299.95	1.4131	-3.38148	9	17	2.6	2.9	5.01163e-10	0.999953	3.16213e-05	1.58482e-05	9	235.3
pivampicillin	CC(C)(C)C(=O)OCOC(=O)C1N3C(SC1(C)C)C(NC(=O)C(N)c2ccccc2)C3=O	2	463.547	153.33	1.4906	1.23697	3	9	999	7.3	0.442688	0	0	0.557312	9	216.7
pivenfrine	CNCC(O)c1cccc(OC(=O)C(C)(C)C)c1	2	251.321	58.56	1.62332	-0.162271	2	4	999	9.2	0.984398	0	0	0.0156017	6	161.2
prazocillin	Cc1cnn(c1C(=O)NC3C2SC(C)(C)C(N2C3=O)C(O)=O)c4c(Cl)cccc4Cl	2	469.341	129.31	2.92026	-1.10071	2	8	2.6	1.6	2.51184e-11	0.999983	1.58487e-06	1.58487e-05	4	204.9
propikacin	NCC3OC(OC2C(N)CC(NC(CO)CO)C(OC1OC(CO)C(O)C(N)C1O)C2O)C(N)C(O)C3O	2	557.591	314.87	-8.21282	-9.9214	17	17	999	9.1	0.980438	0	0	0.0195623	10	227.5
propranolol	CC(C)NCC(O)COc1cccc2ccccc12	2	259.343	41.49	3.03917	0.887936	2	3	999	9.6	0.99373	0	0	0.00627001	6	161.6
quinacillin	CC4(C)SC3C(NC(=O)c2nc1ccccc1nc2C(O)=O)C(=O)N3C4C(O)=O	2	416.408	175.09	2.23742	-2.71099	3	10	1.5	1.8	3.16227e-12	0.999996	2.51188e-06	1.25892e-06	4	193
rifabutin	COC6C=COC5(C)Oc4c(C)c(O)c3C(=O)C(=C2NC1(CCN(CC1)CC(C)C)N=C2c3c4C5=O)NC(=O)C(=CC=CC(C)C(O)C(C)C(O)C(C)C(OC(C)=O)C6C)C	2	847.002	205.55	4.43872	1.85978	5	15	8	10	0.797237	0.000503023	0.200257	0.00200257	5	280.3
rifametane	CCN(CC)C(C)=NN=Cc1c(O)c2c3C(=O)C4(C)OC=CC(OC)C(C)C(OC(C)=O)C(C)C(O)C(C)C(O)C(C)C=CC=C(C)C(=O)Nc1c(O)c2c(O)c(C)c3O4	2	836.964	229.27	3.58872	2.79681	6	16	8	8	0.638785	0.0403046	0.160455	0.160455	8	287.9
rifamexil	CCN(CC)c1nc3c(s1)c2NC(=O)C(=CC=CC(C)C(O)C(C)C(O)C(C)C(OC(C)=O)C(C)C(OC)C=COC5(C)Oc4c(C)c(O)c(c2O)c3c4C5=O)C	2	809.963	225.45	5.44876	5.35143	5	14	8	2.4	7.99232e-06	0.200758	2.00758e-06	0.799232	6	275.5
rifamide	CCN(CC)C(=O)COc2cc1NC(=O)C(=CC=CC(C)C(O)C(C)C(O)C(C)C(OC(C)=O)C(C)C(OC)C=COC4(C)Oc3c(C)c(O)c(c1O)c2c3C4=O)C	2	810.924	210.62	1.57479	1.47746	5	15	8	-999	0	0.20076	0	0.79924	8	278.4
rifampin (rifampicin)	COC1C=COC5(C)Oc4c(C)c(O)c3c(O)c(NC(=O)C(=CC=CC(C)C(O)C(C)C(O)C(C)C(OC(C)=O)C1C)C)c(C=NN2CCN(C)CC2)c(O)c3c4C5=O	2	822.938	220.15	2.39382	-0.261629	6	16	8	10	0.797237	0.000503023	0.200257	0.00200257	5	287
rifamycin	COC1C=COC4(C)Oc3c(C)c(O)c2c(O)c(NC(=O)C(=CC=CC(C)C(O)C(C)C(O)C(C)C(OC(C)=O)C1C)C)cc(O)c2c3C4=O	2	697.767	201.31	1.30282	1.2055	6	13	8	-999	0	0.20076	0	0.79924	3	263
rifapentine	COC1C=COC6(C)Oc5c(C)c(O)c4c(O)c(NC(=O)C(=CC=CC(C)C(O)C(C)C(O)C(C)C(OC(C)=O)C1C)C)c(C=NN2CCN(CC2)C3CCCC3)c(O)c4c5C6=O	2	877.028	220.15	3.84115	1.1857	6	16	8	10	0.797237	0.000503023	0.200257	0.00200257	6	296.5
rifaximin	COC1C=COC6(C)Oc5c(C)c(O)c4c(O)c(NC(=O)C(=CC=CC(C)C(O)C(C)C(O)C(C)C(OC(C)=O)C1C)C)c2c(nc3cc(C)ccn23)c4c5C6=O	2	785.876	198.9	4.46446	4.36541	5	14	8	5	0.00316921	0.199964	0.000796071	0.796071	3	262.4
ritipenem	CC(O)C1C2SC(=C(N2C1=O)C(O)=O)COC(N)=O	2	288.278	155.46	0.0302642	-3.81586	4	8	3.2	-999	0	0.999937	0	6.30918e-05	5	161
ritonavir	CC(C)C(NC(=O)N(C)Cc1csc(n1)C(C)C)C(=O)NC(CC(O)C(Cc2ccccc2)NC(=O)OCc3cncs3)Cc4ccccc4	2	720.944	202.26	5.64027	5.64005	4	11	999	4.1	0.000500936	0	0	0.999499	18	251.7
rodorubicin	CCC8(O)CC(OC4CC(C(OC3CC2OC1CC(=O)C(C)OC1OC2C(C)O3)C(C)O4)N(C)C)c7c(O)c6C(=O)c5c(O)cccc5C(=O)c6c(O)c7C8OC9CC(C(O)C(C)O9)N(C)C	2	941.022	241.91	4.13414	3.87915	5	19	10	7.3	0.441579	0.0013964	0.0011092	0.555915	9	307.5
rolitetracycline	CN(C)C2C1CC5C(=C(O)C1(O)C(=O)C(=C2O)C(=O)NCN3CCCC3)C(=O)c4c(O)cccc4C5(C)O	2	527.565	170.87	0.510325	-2.49592	6	11	3.3	9.2	7.81873e-05	0.0156004	0.98432	1.23919e-06	4	221.9
rotamicillin	CC5(C)SC4C(NC(=O)C(NC(=O)Cc1ccc(cc1)C2=NCCCN2)c3ccccc3)C(=O)N4C5C(O)=O	2	549.641	165.5	2.45374	-0.0462627	4	10	2.6	12.8	1.58486e-05	3.98099e-06	0.99998	6.30945e-11	8	233
roxithromycin	CCC3OC(=O)C(C)C(OC1CC(C)(OC)C(O)C(C)O1)C(C)C(OC2OC(C)CC(C2O)N(C)C)C(C)(O)CC(C)C(=NOCOCCOC)C(C)C(O)C3(C)O	2	837.043	216.89	2.21907	0.997935	5	17	999	8.6	0.940649	0	0	0.0593509	13	282.7
saquinavir	CC(C)(C)NC(=O)C2CC1CCCCC1CN2CC(O)C(Cc3ccccc3)NC(=O)C(CC(N)=O)NC(=O)c5ccc4ccccc4n5	2	670.839	166.75	3.77224	3.67491	6	11	999	6.8	0.20076	0	0	0.79924	13	230.2
sarmoxicillin	COCOC(=O)C1N4C(SC1(C)C)C(N2C(=O)C(NC2(C)C)c3ccc(O)cc3)C4=O	2	449.521	133.71	0.923358	0.669185	2	9	10.3	7.3	0.442132	0.000700732	0.000556611	0.556611	6	202.4
sarpicillin	COCOC(=O)C1N4C(SC1(C)C)C(N2C(=O)C(NC2(C)C)c3ccccc3)C4=O	2	433.521	113.48	1.5448	1.29117	1	8	999	7.3	0.442688	0	0	0.557312	6	197.3
sedecamycin	CC2C1CC(OC(C)=O)C=CC(=CCC(O)C=CC(=CC(NC(=O)C(C)=O)C(C)(C(=O)O1)C2=O)C)C	2	501.567	136.07	0.227342	0.227342	2	9	999	-999	0	0	0	1	4	228.5
sisomicin	CNC1C(O)C(OCC1(C)O)OC3C(N)CC(N)C(OC2OC(=CCC2N)CN)C3O	2	447.525	213.72	-5.41497	-7.12355	12	12	999	9.1	0.980438	0	0	0.0195623	6	210.1
spiramycin	COC1C(O)CC(=O)OC(C)CC=CC=CC(OC2CCC(C(C)O2)N(C)C)C(C)CC(CC=O)C1OC1OC(C)C(OC2CC(C)(O)C(O)C(C)O2)C(C1O)N(C)C	2	843.05	195.38	1.76649	0.445338	4	16	999	8.7	0.952273	0	0	0.0477267	11	303.1
streptomycin	CNC1C(O)C(O)C(CO)OC1OC2C(OC(C)C2(O)C=O)OC3C(O)C(O)C(NC(N)=N)C(O)C3NC(N)=N	2	581.572	331.43	-6.08822	-11.9118	16	19	999	13.7	0.999999	0	0	5.01187e-07	11	228.2
sulbenicillin	CC3(C)SC2C(NC(=O)C(c1ccccc1)S(O)(=O)=O)C(=O)N2C3C(O)=O	2	414.455	174.76	-0.0573329	-5.05733	3	9	-3	-999	0	1	0	3.98107e-11	5	190.8
sulopenem	CC(O)C2C1SC(=C(N1C2=O)C(O)=O)F	2	233.218	103.14	0.342501	-3.50362	2	5	3.2	-999	0	0.999937	0	6.30918e-05	2	144
sultamicillin	CC3(C)SC2C(NC(=O)C(N)c1ccccc1)C(=O)N2C3C(=O)OCOC(=O)C5N4C(CC4=O)S(=O)(=O)C5(C)C	2	594.658	216.16	1.60416	1.35053	3	13	999	7.3	0.442688	0	0	0.557312	9	219.4
suncillin	CC3(C)SC2C(NC(=O)C(NS(O)(=O)=O)c1ccccc1)C(=O)N2C3C(O)=O	2	429.469	186.79	0.138434	-4.85299	4	10	0.7	-999	0	1	0	1.99526e-07	6	195.5
tacrolimus	COC1CC(CCC1O)C=C(C)C3OC(=O)C2CCCCN2C(=O)C(=O)C4(O)OC(C(CC(C)CC(=CC(CC=C)C(=O)CC(O)C3C)C)OC)C(CC4C)OC	2	804.015	178.36	4.45305	4.45305	3	13	999	-999	0	0	0	1	7	289.1
talampicillin	CC3(C)SC2C(NC(=O)C(N)c1ccccc1)C(=O)N2C3C(=O)OC4OC(=O)c5ccccc45	2	481.521	153.33	1.18327	0.929641	3	9	999	7.3	0.442688	0	0	0.557312	6	214.9
tazobactam	CC3(Cn1ccnn1)C(N2C(CC2=O)S3(=O)=O)C(O)=O	2	300.292	130.84	0.357048	-3.59742	1	9	2.9	1.2	1.9952e-11	0.999968	6.30937e-07	3.16218e-05	3	161.2
teicoplanin	COC(=O)C1NC(=O)C2NC(=O)C(NC(=O)C3NC(=O)C4NC(=O)C(NC(=O)C(N)c5ccc(c(c5)Oc5cc4cc(c5C)O)O)C(O)c4ccc(c(c4)Cl)Oc4cc3cc(c4O)Oc3ccc(cc3Cl)C2OC2OC(CO)C(O)C(O)C2NC(C)=O)c2ccc(c(c2)c2c(cc(cc21)O)O)O	2	1446.16	504.47	-0.963691	-1.42907	19	32	7.6	7.3	0.271429	0.215603	0.17126	0.341708	6	313.2
teniposide	COc1cc(cc(OC)c1OC)C7C2C(COC2=O)C(OC4OC3COC(OC3C(O)C4O)c5cccs5)c8cc6OCOc6cc78	2	670.68	178.07	1.72491	1.72491	2	13	999	-999	0	0	0	1	7	267.6
terfenadine	CC(C)(C)c1ccc(cc1)C(O)CCCN2CCC(CC2)C(O)(c3ccccc3)c4ccccc4	2	471.672	43.7	5.90034	4.49197	2	3	999	8.8	0.961713	0	0	0.0382865	9	225.1
theodrenaline	Cn3c(=O)n(C)c2ncn(CCNCC(O)c1ccc(O)c(O)c1)c2c3=O	2	375.378	131.16	-0.491875	-1.6218	4	10	10	8.5	0.924091	0.00018438	0.00232121	0.0734032	6	190.5
thiphencillin (tifencillin)	CC3(C)SC2C(NC(=O)CSc1ccccc1)C(=O)N2C3C(O)=O	2	366.456	137.31	2.28594	-1.73506	2	6	2.6	-999	0	0.999984	0	1.58487e-05	5	183.4
tigemonam	CC2(C)C(NCC(=NOCC(O)=O)c1csc(N)n1)C(=O)N2OS(O)(=O)=O	2	423.423	230.36	-2.98452	-6.08075	5	13	-3	8	3.18183e-11	0.20076	0.79924	7.9924e-12	9	192.9
tobicillin	CC(C)C(=O)OCc1cccc(c1)OC(=O)C1N2C(SC1(C)C)C(NC(=O)Cc1ccccc1)C2=O	2	510.602	127.31	4.92092	4.92092	1	8	999	-999	0	0	0	1	10	224.8
tobramycin	NCC3OC(OC2C(N)CC(N)C(OC1OC(CO)C(O)C(N)C1O)C2O)C(N)CC3O	2	467.513	268.17	-7.75704	-10.2584	15	14	999	9.9	0.996848	0	0	0.00315231	6	217.7
tolcapone	Cc1ccc(cc1)C(=O)c2cc(O)c(O)c(c2)N(=O)=O	2	273.24	103.35	3.22738	3.13006	2	6	8	-999	0	0.20076	0	0.79924	3	156.4
topotecan	CCC1(O)C(=O)OCc5c1cc3n(Cc4cc2c(CN(C)C)c(O)ccc2nc34)c5=O	2	421.445	103.2	0.287592	-0.951743	2	8	8.9	8.6	0.911815	0.00181931	0.0288341	0.0575316	3	203.4
troleandomycin	COC1CC(OC(C)C1OC(C)=O)OC4C(C)C(OC2OC(C)CC(C2OC(C)=O)N(C)C)C(C)CC3(CO3)C(=O)C(C)C(OC(C)=O)C(C)C(C)OC(=O)C4C	2	813.966	193.42	4.4935	3.45555	0	16	999	8.4	0.909091	0	0	0.0909091	12	285.2
trospectomycin	CCCCC3CC(=O)C2(O)OC1C(NC)C(O)C(NC)C(O)C1OC2O3	2	374.428	129.51	0.863362	-0.553483	5	9	999	8.8	0.961713	0	0	0.0382865	5	188.3
tymazoline	CC(C)c1ccc(C)cc1OCC2=NCCN2	2	232.321	33.62	4.07752	1.45326	1	3	999	10.2	0.998418	0	0	0.00158239	4	155.8
valinomycin	CC(C)C1NC(=O)C(C)OC(=O)C(NC(=O)C(C)COC(=O)C(NC(=O)C(C)OC(=O)C(NC(=O)C(OC(=O)C(NC(=O)C(C)OC(=O)C(NC(=O)C(C)COC1=O)C(C)C)C(C)C)C(C)C)C(C)C)C(C)C)C(C)C	2	1083.27	332.4	-5.03993	-5.03993	6	24	999	-999	0	0	0	1	7	328.8
vancomycin	CNC(CC(C)C)C(=O)NC1C(O)c2ccc(c(c2)Cl)Oc2cc3cc(c2OC2OC(CO)C(O)C(O)C2OC2CC(C)(N)C(O)C(C)O2)Oc2ccc(cc2Cl)C(O)C2NC(=O)C(NC(=O)C3NC(=O)C(CC(N)=O)NC1=O)c1ccc(c(c1)c1c(cc(cc1C(NC2=O)C(O)=O)O)O)O	2	1449.25	530.49	-2.11547	-5.17506	21	33	3.2	8.2	5.44604e-05	0.136798	0.863139	8.63139e-06	13	322
verapamil	COc2ccc(CCN(C)CCCC(C#N)(C(C)C)c1ccc(OC)c(OC)c1)cc2OC	2	454.6	63.95	4.85847	3.16684	0	6	999	9.1	0.980438	0	0	0.0195623	14	210.3
vinblastine	CCC9(O)CC3CN(CCc1c([nH]c2ccccc12)C(C3)(C(=O)OC)c4cc5c(cc4OC)N(C)C6C(O)(C(OC(C)=O)C7(CC)C=CCN8CCC56C78)C(=O)OC)C9	2	810.972	154.1	5.42231	5.12128	3	13	999	7.4	0.5	0	0	0.5	10	279.7
vincristine	CCC9(O)CC3CN(CCc1c([nH]c2ccccc12)C(C3)(C(=O)OC)c4cc5c(cc4OC)N(C=O)C6C(O)(C(OC(C)=O)C7(CC)C=CCN8CCC56C78)C(=O)OC)C9	2	824.955	171.17	3.70955	3.40853	3	14	999	7.4	0.5	0	0	0.5	10	280.2
vindesine	CCC9(O)CC3CN(CCc1c([nH]c2ccccc12)C(C3)(C(=O)OC)c4cc5c(cc4OC)N(C)C6C(O)(C(O)C7(CC)C=CCN8CCC56C78)C(N)=O)C9	2	753.924	164.82	3.429	3.12797	6	12	999	7.4	0.5	0	0	0.5	7	278.2
virginiamycin-factor-m1	CC(C)C1OC(=O)C2=CCCN2C(=O)c2coc(n2)CC(=O)CC(O)C=C(C)C=CCNC(=O)C=CC1C	2	525.592	139.04	2.33299	2.33299	2	10	999	-999	0	0	0	1	1	224.2
virginiamycin-factor-s1	CCC1NC(=O)C(NC(=O)c2ncccc2O)C(C)OC(=O)C(NC(=O)C2CC(=O)CCN2C(=O)C(Cc2ccccc2)N(C)C(=O)C2CCCN2C1=O)c1ccccc1	2	823.888	224.72	3.31147	3.21415	4	17	8	2.2	5.04283e-06	0.200759	1.2667e-06	0.799235	6	283.6
xantocillin	Oc2ccc(C=C(C#N)C(=Cc1ccc(O)cc1)C#N)cc2	2	288.3	88.04	2.55267	2.54924	2	4	9.5	-999	0	0.00788068	0	0.992119	5	185.5
zorubicin	COc4cccc5C(=O)c3c(O)c2CC(O)(CC(OC1CC(N)C(O)C(C)O1)c2c(O)c3C(=O)c45)C(C)=NNC(=O)c6ccccc6	2	645.654	210.23	3.99512	3.21505	7	13	10	8.1	0.831574	0.000416774	0.00208882	0.165921	6	248.7
acepromazine	CN(C)CCCN2c1ccccc1Sc3ccc(cc23)C(C)=O	1	326.456	48.85	4.49971	2.52859	0	3	999	9.4	0.990099	0	0	0.00990099	5	175
aceprometazine	CC(CN2c1ccccc1Sc3ccc(cc23)C(C)=O)N(C)C	1	326.456	48.85	4.14354	2.26468	0	3	999	9.3	0.987567	0	0	0.0124327	4	173.6
acetophenazine	CC(=O)c4ccc3Sc1ccccc1N(CCCN2CCN(CCO)CC2)c3c4	1	411.56	72.32	3.59114	3.04562	1	5	999	7.8	0.715253	0	0	0.284747	7	196.1
adinazolam	CN(C)Cc3nnc4CN=C(c1ccccc1)c2cc(Cl)ccc2n34	1	351.832	45.79	3.24054	2.01397	0	5	999	8.6	0.940649	0	0	0.0593509	3	183.5
albutoin	CC(C)CC1NC(=S)N(CC=C)C1=O	1	212.312	64.43	1.80372	1.80372	1	3	999	-999	0	0	0	1	4	146
alclometasone	CC4CC3C2C(Cl)CC1=CC(=O)C=CC1(C)C2C(O)CC3(C)C4(O)C(=O)CO	1	408.914	94.83	2.09537	2.09537	3	5	999	-999	0	0	0	1	2	191.9
aletamine (alfetamine)	NC(CC=C)Cc1ccccc1	1	161.243	26.02	2.39953	0.161254	2	1	999	9.7	0.995013	0	0	0.00498688	4	137.9
algestone	CC(=O)C3(O)C(O)CC4C2CCC1=CC(=O)CCC1(C)C2CCC34C	1	346.459	74.6	2.15742	2.15742	2	4	999	-999	0	0	0	1	1	185.1
alimemazine	CC(CN(C)C)CN2c1ccccc1Sc3ccccc23	1	298.446	31.78	4.8375	2.86638	0	2	999	9.4	0.990099	0	0	0.00990099	4	168.2
allobarbital (allobarbitol)	C=CCC1(CC=C)C(=O)NC(=O)NC1=O	1	208.213	75.27	1.15843	1.03911	2	5	7.9	-999	0	0.240253	0	0.759747	4	143
alpertine	CCOC(=O)c2[nH]c1cc(OC)c(OC)cc1c2CCN3CCN(CC3)c4ccccc4	1	437.53	67.03	4.68002	4.26759	1	7	999	7.6	0.613137	0	0	0.386863	9	212.6
alphaprodine (betaprodine)	CCC(=O)OC1(CCN(C)CC1C)c2ccccc2	1	261.358	29.54	2.57247	1.35133	0	3	999	8.6	0.940649	0	0	0.0593509	4	162.4
alpidem	CCCN(CCC)C(=O)Cc1c(nc2ccc(Cl)cn12)c3ccc(Cl)cc3	1	404.331	38.13	5.09966	5.04821	0	4	999	6.5	0.111816	0	0	0.888184	7	195.1
alprazolam	Cc3nnc4CN=C(c1ccccc1)c2cc(Cl)ccc2n34	1	308.764	42.55	3.49264	3.49263	0	4	999	2.8	2.51182e-05	0	0	0.999975	1	171.8
amantadine	NC23CC1CC(CC(C1)C2)C3	1	151.248	26.02	2.20973	-0.636643	2	1	999	10.6	0.999369	0	0	0.000630559	0	143.2
amebucort	CCCC(=O)OC3(CCC4C2CC(C)C1=CC(=O)CCC1(C)C2C(O)CC34C)C(=O)COC(C)=O	1	488.611	106.97	3.82611	3.82611	1	7	999	-999	0	0	0	1	8	218
amedalin	CNCCCC2(C)C(=O)N(c1ccccc1)c3ccccc23	1	294.39	32.34	2.36664	-0.479737	1	3	999	10.6	0.999369	0	0	0.000630559	5	170.7
amfonelic-acid	CCn2cc(C(O)=O)c(=O)c3ccc(Cc1ccccc1)nc23	1	308.331	70.5	2.52877	1.20812	1	5	6.1	3.8	1.19854e-05	0.952034	0.00023914	0.0477147	4	175.4
amiflamine	CC(N)Cc1ccc(cc1C)N(C)C	1	192.3	29.26	2.35035	0.247457	2	2	999	9.5	0.992119	0	0	0.00788068	3	147.9
aminoglutethimide	CCC1(CCC(=O)NC1=O)c2ccc(N)cc2	1	232.278	72.19	0.89228	0.884081	3	4	9.2	4.9	0.00310313	0.0155525	4.91813e-05	0.981295	2	157.7
aminopromazine	CN(C)CC(CN2c1ccccc1Sc3ccccc23)N(C)C	1	327.487	35.02	3.82958	2.21898	0	3	999	9	0.975497	0	0	0.0245034	5	174.9
amiperone	CN(C)C(=O)C2(CCN(CCCC(=O)c1ccc(F)cc1)CC2)c3ccc(Cl)cc3	1	430.941	40.62	3.17729	0.695535	0	4	999	10	0.997494	0	0	0.00250559	7	206.8
amitriptyline	CN(C)CCC=C2c1ccccc1CCc3ccccc23	1	277.402	3.24	5.39651	3.70489	0	1	999	9.1	0.980438	0	0	0.0195623	3	165.9
amobarbital	CCC1(CCC(C)C)C(=O)NC(=O)NC1=O	1	226.272	75.27	1.87736	1.75804	2	5	7.9	-999	0	0.240253	0	0.759747	4	151.2
amoxapine	Clc4ccc3Oc1ccccc1N=C(N2CCNCC2)c3c4	1	313.781	36.86	3.07371	2.71981	1	4	999	7.5	0.557312	0	0	0.442688	1	171
anisopirol	COc1ccccc1N3CCN(CCCC(O)c2ccc(F)cc2)CC3	1	358.449	35.94	3.08253	2.6701	1	4	999	7.6	0.613137	0	0	0.386863	7	192.2
aptazapine	CN1CCN3C(C1)c2cccn2Cc4ccccc34	1	253.341	11.41	2.23115	2.05472	0	3	999	7.1	0.333861	0	0	0.666139	0	160.2
arfendazam	CCOC(=O)N2CCC(=O)N(c1ccccc1)c3cc(Cl)ccc23	1	344.791	49.85	4.76348	4.76348	0	5	999	-999	0	0	0	1	3	174.7
asimadoline	CN(C(CN1CCC(O)C1)c2ccccc2)C(=O)C(c3ccccc3)c4ccccc4	1	414.538	43.78	3.38516	1.23392	1	4	999	9.6	0.99373	0	0	0.00627001	7	207.5
atibeprone	CC(C)c3nnc(COc2ccc1c(C)c(C)c(=O)oc1c2)s3	1	330.402	89.55	3.83692	3.83692	0	5	999	1	3.98107e-07	0	0	1	4	177
atropine (hyoscyamine)	CN1C2CCC1CC(C2)OC(=O)C(CO)c3ccccc3	1	289.368	49.77	1.32855	-0.909733	1	4	999	9.7	0.995013	0	0	0.00498688	5	170.1
bazinaprine	N#Cc1cc(nnc1NCCN2CCOCC2)c3ccccc3	1	309.365	74.07	2.04859	1.74756	1	6	999	7.4	0.5	0	0	0.5	6	169
beclomethasonedipropionate (beclometasone-dipropionate)	CCC(=O)OCC(=O)C3(OC(=O)CC)C(C)CC4C2CCC1=CC(=O)C=CC1(C)C2(Cl)C(O)CC34C	1	521.04	106.97	4.00801	4.00801	1	7	999	-999	0	0	0	1	8	217.8
befuraline	O=C(N1CCN(CC1)Cc2ccccc2)c4cc3ccccc3o4	1	320.384	36.69	2.8159	2.80239	0	4	999	5.9	0.0306534	0	0	0.969347	3	180.7
beloxepin	CN1CCC3(O)C(C1)c2cccc(C)c2Oc4ccccc34	1	295.375	32.7	2.62116	0.929535	1	3	999	9.1	0.980438	0	0	0.0195623	0	166.3
benmoxin	CC(NNC(=O)c1ccccc1)c2ccccc2	1	240.3	41.13	2.41105	2.41103	2	3	999	2.9	3.16218e-05	0	0	0.999968	4	155.8
benzobarbital	CCC2(C(=O)NC(=O)N(C(=O)c1ccccc1)C2=O)c3ccccc3	1	336.341	83.55	2.4947	2.28228	1	6	7.6	-999	0	0.386863	0	0.613137	3	184.8
benzoclidine	O=C(OC1CN2CCC1CC2)c3ccccc3	1	231.29	29.54	2.16685	1.1289	0	3	999	8.4	0.909091	0	0	0.0909091	3	146.7
benzoctamine	CNCC13CCC(c2ccccc12)c4ccccc34	1	249.349	12.03	4.32227	3.62632	1	1	999	8	0.79924	0	0	0.20076	2	155.8
benzphetamine (benzfetamine)	CC(Cc1ccccc1)N(C)Cc1ccccc1	1	239.355	3.24	4.23719	2.63994	0	1	999	9	0.975497	0	0	0.0245034	5	157.6
besipirdine	CCCN(c1ccncc1)n2ccc3ccccc23	1	251.326	21.06	3.36861	2.75037	0	3	999	7.9	0.759747	0	0	0.240253	4	159.4
betamethadol	CCC(O)C(CC(C)N(C)C)(c1ccccc1)c2ccccc2	1	311.46	23.47	3.9205	2.13491	1	2	999	9.2	0.984398	0	0	0.0156017	7	177.5
betamethasone-acetate (dexamethasone-acetate)	CC4CC3C2CCC1=CC(=O)C=CC1(C)C2(F)C(O)CC3(C)C4(O)C(=O)COC(C)=O	1	434.497	100.9	2.54269	2.54269	2	6	999	-999	0	0	0	1	4	200.6
betamethasone-dipropionate (dexamethasone-dipropionate)	CCC(=O)OCC(=O)C3(OC(=O)CC)C(C)CC4C2CCC1=CC(=O)C=CC1(C)C2(F)C(O)CC34C	1	504.586	106.97	3.64327	3.64327	1	7	999	-999	0	0	0	1	8	218
betamethasone-valerate	CCCCC(=O)OC3(C(C)CC4C2CCC1=CC(=O)C=CC1(C)C2(F)C(O)CC34C)C(=O)CO	1	476.576	100.9	3.38662	3.38662	2	6	999	-999	0	0	0	1	7	212.8
bifemelane	CNCCCCOc1ccccc1Cc2ccccc2	1	269.38	21.26	4.44904	1.60267	1	2	999	10.6	0.999369	0	0	0.000630559	8	164.7
binedaline	CN(C)CCN(C)n2cc(c1ccccc1)c3ccccc23	1	293.405	11.41	3.7527	1.15333	0	3	999	10	0.997494	0	0	0.00250559	5	172.4
brallobarbital	BrC(=C)CC1(CC=C)C(=O)NC(=O)NC1=O	1	287.11	75.27	1.41169	1.29237	2	5	7.9	-999	0	0.240253	0	0.759747	4	153.5
brifentanil	CCn3nnn(CCN1CCC(C(C)C1)N(C(=O)COC)c2ccccc2F)c3=O	1	420.48	81.05	1.47808	1.42663	0	9	999	6.5	0.111816	0	0	0.888184	8	199.8
brofaromine	COc2cc(Br)c1oc(cc1c2)C3CCNCC3	1	310.186	34.4	3.11444	0.559111	1	3	999	10.1	0.998009	0	0	0.00199129	2	165.2
bromamid	CN(C)C(=O)CCNc1ccc(Br)cc1	1	271.153	32.34	3.15057	3.15049	1	3	999	3.7	0.000199486	0	0	0.999801	4	151.1
bromodiphenhydramine (bromazine)	CN(C)CCOC(c1ccccc1)c2ccc(Br)cc2	1	334.25	12.47	4.01625	2.60787	0	2	999	8.8	0.961713	0	0	0.0382865	6	164.9
bromopride	CCN(CC)CCNC(=O)c1cc(Br)c(N)cc1OC	1	344.247	67.59	2.64931	0.744219	3	5	999	9.3	0.987567	0	0	0.0124327	7	173.5
bromperidol-decanoate	CCCCCCCCCC(=O)OC2(CCN(CCCC(=O)c1ccc(F)cc1)CC2)c3ccc(Br)cc3	1	574.563	46.61	8.24947	7.02833	0	4	999	8.6	0.940649	0	0	0.0593509	16	232.2
budesonide	CCCC5OC4CC3C2CCC1=CC(=O)C=CC1(C)C2C(O)CC3(C)C4(O5)C(=O)CO	1	430.533	93.06	2.62304	2.62304	2	6	999	-999	0	0	0	1	4	203.1
budipine	CC(C)(C)N1CCC(CC1)(c2ccccc2)c3ccccc3	1	293.445	3.24	4.93012	3.14453	0	1	999	9.2	0.984398	0	0	0.0156017	3	173.8
bufenadrine	CN(C)CCOC(c1ccccc1)c2ccccc2C(C)(C)C	1	311.46	12.47	4.85185	3.44347	0	2	999	8.8	0.961713	0	0	0.0382865	7	178.6
buspirone	O=C2CC1(CCCC1)CC(=O)N2CCCCN3CCN(CC3)c4ncccn4	1	385.502	69.64	2.18469	1.77225	0	7	999	7.6	0.613137	0	0	0.386863	6	199.2
butabarbital (secbutabarbital)	CCC(C)C1(CC)C(=O)NC(=O)NC1=O	1	212.245	75.27	1.39205	1.27273	2	5	7.9	-999	0	0.240253	0	0.759747	3	146.7
butalbital	CC(C)CC1(CC=C)C(=O)NC(=O)NC1=O	1	224.256	75.27	1.64503	1.52571	2	5	7.9	-999	0	0.240253	0	0.759747	4	149.5
butamoxane	CCCCNCC2COc1ccccc1O2	1	221.295	30.49	3.34114	2.02673	1	3	999	8.7	0.952273	0	0	0.0477267	5	153.2
butriptyline	CC(CC2c1ccccc1CCc3ccccc23)CN(C)C	1	293.445	3.24	5.70803	3.22628	0	1	999	10	0.997494	0	0	0.00250559	4	169.7
carbenzide	CCOC(=O)NNC(C)c1ccccc1	1	208.256	50.36	1.85331	1.8533	2	4	999	2.8	2.51182e-05	0	0	0.999975	5	150
carbocloral	CCOC(=O)NC(O)C(Cl)(Cl)Cl	1	236.48	58.56	1.83722	1.83722	2	4	999	-999	0	0	0	1	4	145.6
carbromal	CCC(Br)(CC)C(=O)NC(N)=O	1	237.094	72.19	1.75638	1.75621	3	4	10.8	-999	0	0.000397949	0	0.999602	3	143.5
carfentanil	CCC(=O)N(c1ccccc1)C3(CCN(CCc2ccccc2)CC3)C(=O)OC	1	394.505	49.85	3.93285	3.15557	0	5	999	8.1	0.833662	0	0	0.166338	8	200.3
carpipramine	NC(=O)C4(CCN(CCCN2c1ccccc1CCc3ccccc23)CC4)N5CCCCC5	1	446.626	52.81	4.70269	2.6988	2	5	999	9.4	0.990099	0	0	0.00990099	6	210.2
cartazolate	CCCCNc1c(cnc2n(CC)ncc12)C(=O)OCC	1	290.36	69.04	3.84195	3.22263	1	6	999	7.9	0.759747	0	0	0.240253	8	171.2
carvotroline	Fc4ccc3[nH]c2CCN(CCc1ccncc1)Cc2c3c4	1	295.353	31.92	2.7725	1.546	1	3	999	8.6	0.940649	0	0	0.0593509	3	170.5
cericlamine	CN(C)C(C)(CO)Cc1ccc(Cl)c(Cl)c1	1	262.174	23.47	3.00909	1.78795	1	2	999	8.6	0.940649	0	0	0.0593509	4	155.1
chlorcyclizine	CN1CCN(CC1)C(c2ccccc2)c3ccc(Cl)cc3	1	300.825	6.48	3.24821	2.62889	0	2	999	7.9	0.759747	0	0	0.240253	3	174.2
chlorobutanol	CC(C)(O)C(Cl)(Cl)Cl	1	177.456	20.23	2.06447	2.06447	1	1	999	-999	0	0	0	1	1	127.6
chloroprednisone	CC13C=CC(=O)C=C1C(Cl)CC4C2CCC(O)(C(=O)CO)C2(C)CC(=O)C34	1	392.872	91.67	1.90047	1.90047	2	5	999	-999	0	0	0	1	2	189.2
chloroserpidine	COC5C(CC4CN3CCc1c([nH]c2ccc(Cl)cc12)C3CC4C5C(=O)OC)OC(=O)c6cc(OC)c(OC)c(OC)c6	1	613.096	108.55	4.26499	4.11958	1	10	999	7	0.284747	0	0	0.715253	9	243.2
chlorphenesin-carbamate	NC(=O)OCC(O)COc1ccc(Cl)cc1	1	245.659	81.78	1.54041	1.54041	3	5	999	-999	0	0	0	1	6	152.6
chlorphenoxamine	CN(C)CCOC(C)(c1ccccc1)c2ccc(Cl)cc2	1	303.825	12.47	4.26945	2.86108	0	2	999	8.8	0.961713	0	0	0.0382865	6	170.1
chlorpromazine	CN(C)CCCN2c1ccccc1Sc3ccc(Cl)cc23	1	318.864	31.78	5.3155	3.34437	0	2	999	9.4	0.990099	0	0	0.00990099	4	170.1
chlorprothixene	CN(C)CCC=C2c1ccccc1Sc3ccc(Cl)cc23	1	315.86	28.54	5.30471	3.61308	0	1	999	9.1	0.980438	0	0	0.0195623	3	169.7
chlorthenoxazine	ClCCC2NC(=O)c1ccccc1O2	1	211.644	38.33	2.55215	2.55215	1	3	999	-999	0	0	0	1	2	142.9
cianopramine	CN(C)CCCN2c1ccccc1CCc3ccc(C#N)cc23	1	305.416	30.27	4.2972	2.32608	0	3	999	9.4	0.990099	0	0	0.00990099	5	185.7
ciclazindol	OC2(C1=NCCCN1c3ccccc23)c4ccccc4Cl	1	298.766	35.83	3.52638	2.11801	1	3	999	8.8	0.961713	0	0	0.0382865	1	170.2
ciclopramine	CNC2CCN3c1ccccc1CCc4cccc2c34	1	264.364	15.27	3.16115	1.5639	1	2	999	9	0.975497	0	0	0.0245034	1	164.1
cidoxepin	CN(C)CCC=C2c1ccccc1COc3ccccc23	1	279.375	12.47	4.96523	3.27361	0	2	999	9.1	0.980438	0	0	0.0195623	3	164.2
ciladopa	COc1ccc(cc1OC)C(O)CN2CCN(CC2)c3cccccc3=O	1	370.441	62.24	1.47429	-0.332261	1	6	999	9.2	0.984398	0	0	0.0156017	6	187.8
cinfenine	CN(CCOC(c1ccccc1)c2ccccc2)CC=Cc3ccccc3	1	357.487	12.47	5.75285	4.53171	0	2	999	8.6	0.940649	0	0	0.0593509	9	193.1
cinitapride	CCOc1cc(N)c(cc1C(=O)NC2CCN(CC2)CC3CCC=CC3)N(=O)=O	1	402.486	113.41	3.30362	1.20073	3	8	999	9.5	0.992119	0	0	0.00788068	7	195.5
cinperene	O=C3CCC(C1CCN(CC1)CC=Cc2ccccc2)(C(=O)N3)c4ccccc4	1	388.501	49.41	3.95568	2.72805	1	4	9.2	8.6	0.925973	0.000925973	0.0146757	0.058425	5	202.2
cinromide	CCNC(=O)C=Cc1cccc(Br)c1	1	254.123	29.1	2.89309	2.89309	1	2	999	-999	0	0	0	1	3	148.6
cintriamide (cintramide)	COc1cc(cc(c1OC)OC)C=CC(N)=O	1	237.251	70.78	0.933771	0.933771	2	5	999	-999	0	0	0	1	5	153.6
cinuperone	Fc1ccc(cc1)C(=O)CCCN2CCN(CC2)c4cc3ccccc3cn4	1	377.454	36.44	4.195	3.78257	0	4	999	7.6	0.613137	0	0	0.386863	6	196.2
citalopram	CN(C)CCCC1(OCc2cc(C#N)ccc12)c3ccc(F)cc3	1	324.391	36.26	2.95862	0.987491	0	3	999	9.4	0.990099	0	0	0.00990099	6	179
citenamide	NC(=O)C2c1ccccc1C=Cc3ccccc23	1	235.28	43.09	2.89427	2.89427	2	2	999	-999	0	0	0	1	1	149.9
clazolam	CN3C(=O)CN2CCc1ccccc1C2c4cc(Cl)ccc34	1	312.792	23.55	3.95856	3.34032	0	3	999	7.9	0.759747	0	0	0.240253	0	170.6
clemeprol	CN(C)CC(O)C(c1ccccc1)c2cccc(Cl)c2	1	289.799	23.47	3.30574	1.15451	1	2	999	9.6	0.99373	0	0	0.00627001	5	166.6
climazolam	Cc3ncc4CN=C(c1ccccc1Cl)c2cc(Cl)ccc2n34	1	342.221	29.66	4.8039	4.7707	0	3	999	6.3	0.0735876	0	0	0.926412	1	173.4
clobetasol	CC4CC3C2CCC1=CC(=O)C=CC1(C)C2(F)C(O)CC3(C)C4(O)C(=O)CCl	1	410.905	74.6	2.89501	2.89501	2	4	999	-999	0	0	0	1	2	190.1
clobetasol-propionate	CCC(=O)OC3(C(C)CC4C2CCC1=CC(=O)C=CC1(C)C2(F)C(O)CC34C)C(=O)CCl	1	466.968	80.67	3.51028	3.51028	1	5	999	-999	0	0	0	1	5	205.2
clofexamide	CCN(CC)CCNC(=O)COc1ccc(Cl)cc1	1	284.781	41.57	2.47633	0.597469	1	4	999	9.3	0.987567	0	0	0.0124327	8	167.9
clomacran	CN(C)CCCC2c1ccccc1Nc3ccc(Cl)cc23	1	300.825	15.27	4.32541	1.84365	1	2	999	10	0.997494	0	0	0.00250559	4	168.9
clomipramine	CN(C)CCCN2c1ccccc1CCc3ccc(Cl)cc23	1	314.851	6.48	5.17736	3.20624	0	2	999	9.4	0.990099	0	0	0.00990099	4	173.6
clonazepam	Clc1ccccc1C2=NCC(=O)Nc3ccc(cc23)N(=O)=O	1	315.711	87.28	2.50484	2.50484	1	6	999	1.8	2.51188e-06	0	0	0.999997	2	168.5
clopipazan	CN1CCC(CC1)=C3c2ccccc2Oc4ccc(Cl)cc34	1	311.804	12.47	5.12897	3.90783	0	2	999	8.6	0.940649	0	0	0.0593509	0	174.9
clothiapine (clotiapine)	CN1CCN(CC1)C1=Nc2ccccc2Sc2ccc(cc12)Cl	1	343.874	44.14	3.89797	3.54407	0	3	999	7.5	0.557312	0	0	0.442688	1	181.8
clovoxamine	COCCCCC(=NOCCN)c1ccc(Cl)cc1	1	284.781	56.84	3.14742	1.83302	2	4	999	8.7	0.952273	0	0	0.0477267	9	168.7
cloxazolam	Clc4ccc3NC(=O)CN1CCOC1(c2ccccc2Cl)c3c4	1	349.21	41.57	3.62169	3.00345	1	4	999	7.9	0.759747	0	0	0.240253	1	166.4
cloxypendyl	OCCN4CCN(CCCN2c1ccccc1Sc3cc(Cl)cnc23)CC4	1	404.956	68.14	3.1935	2.64796	1	5	999	7.8	0.715253	0	0	0.284747	6	190.2
codeine	COc1ccc2CC5C3C=CC(O)C4Oc1c2C34CCN5C	1	299.363	41.93	1.24489	0.467604	1	4	999	8.1	0.833662	0	0	0.166338	1	168.3
cormethasoneacetate (cormetasone-acetate)	CC4CC3C2CC(F)(F)C1=CC(=O)C=CC1(C)C2(F)C(O)CC3(C)C4(O)C(=O)COC(C)=O	1	470.478	100.9	2.22614	2.22614	2	6	999	-999	0	0	0	1	4	198.1
cortisone	CC13CCC(=O)C=C1CCC4C2CCC(O)(C(=O)CO)C2(C)CC(=O)C34	1	360.443	91.67	1.25586	1.25586	2	5	999	-999	0	0	0	1	2	187.9
cropropamide	CCCN(C(CC)C(=O)N(C)C)C(=O)C=CC	1	240.341	40.62	1.44947	1.44947	0	4	999	-999	0	0	0	1	6	156.7
cyamemazine	CC(CN(C)C)CN2c1ccccc1Sc3ccc(C#N)cc23	1	323.455	55.57	4.88102	2.90989	0	3	999	9.4	0.990099	0	0	0.00990099	5	185.4
cyclazodone	O=C2N=C(NC1CC1)OC2c3ccccc3	1	216.235	50.69	1.97039	1.97039	1	4	999	1.3	7.94328e-07	0	0	0.999999	3	147.6
cyclopropane	C1CC1	1	42.0795	0	1.61939	1.61939	0	0	999	-999	0	0	0	1	0	116.3
cypenamine	NC1CCCC1c2ccccc2	1	161.243	26.02	2.27198	0.0337016	2	1	999	9.7	0.995013	0	0	0.00498688	1	134
cyprazepam	Clc3ccc2N=C(CN(=C(c1ccccc1)c2c3)=O)NCC4CC4	1	339.818	41.46	5.71196	3.8331	1	4	999	9.3	0.987567	0	0	0.0124327	4	173
dabelotine	CN2CCCc3cccc(OCC1CNCCO1)c23	1	262.346	33.73	1.50016	0.458811	1	4	999	8.4	0.909091	0	0	0.0909091	3	164.4
daledalin	CNCCCC2(C)CN(c1ccccc1)c3ccccc23	1	280.406	15.27	4.21401	1.36763	1	2	999	10.6	0.999369	0	0	0.000630559	5	167.9
damotepine	CN(C)CC2=Cc1ccccc1Sc3ccccc23	1	267.389	28.54	4.10534	3.40938	0	1	999	8	0.79924	0	0	0.20076	2	159.5
danitracen	CN1CCC(CC1)=C3c2ccccc2C(O)c4ccccc34	1	291.386	23.47	3.33535	2.11421	1	2	999	8.6	0.940649	0	0	0.0593509	0	171.2
dapoxetine	CN(C)C(CCOc1cccc2ccccc12)c3ccccc3	1	305.413	12.47	5.35736	3.66574	0	2	999	9.1	0.980438	0	0	0.0195623	6	174.6
darvon (dextropropoxyphene and levopropoxyphene)	CCC(=O)OC(Cc1ccccc1)(C(C)CN(C)C)c2ccccc2	1	339.47	29.54	4.57758	3.35644	0	3	999	8.6	0.940649	0	0	0.0593509	9	184.8
dazepinil	CN2C(Cc1ccccc1N=C2C)c3ccccc3	1	250.338	15.6	3.43275	1.55389	0	2	999	9.3	0.987567	0	0	0.0124327	1	159.4
declenperone	Fc1ccc(cc1)C(=O)C4CCN(CCCn2c(=O)[nH]c3ccccc23)CC4	1	381.442	52.65	3.38071	0.898951	1	5	999	10	0.997494	0	0	0.00250559	6	195.7
deflazacort	CC(=O)OCC(=O)C14N=C(C)OC1CC5C3CCC2=CC(=O)C=CC2(C)C3C(O)CC45C	1	441.515	102.26	3.37737	3.3666	1	7	999	5.8	0.0245034	0	0	0.975497	4	207.5
delergotrile	CN1CC(CC#N)CC2C1Cc3c[nH]c4cccc2c34	1	265.352	42.82	2.1157	1.07774	1	3	999	8.4	0.909091	0	0	0.0909091	2	176.5
delorazepam	Clc3ccc2NC(=O)CN=C(c1ccccc1Cl)c2c3	1	305.158	41.46	3.33445	3.33445	1	3	999	1.8	2.51188e-06	0	0	0.999997	1	164.2
demexiptiline	CNCCON=c2c1ccccc1ccc3ccccc23	1	278.348	33.62	4.83048	3.51608	1	3	999	8.7	0.952273	0	0	0.0477267	4	165.6
denzimol	OC(Cn1ccnc1)c3ccc(CCc2ccccc2)cc3	1	292.374	38.05	3.56547	3.50163	1	3	999	6.6	0.136807	0	0	0.863193	6	173.3
depramine	CN(C)CCCN2c1ccccc1C=Cc3ccccc23	1	278.39	6.48	4.54598	2.57486	0	2	999	9.4	0.990099	0	0	0.00990099	4	165.5
desflurane	FC(F)OC(F)C(F)(F)F	1	168.038	9.23	1.72438	1.72438	0	1	999	-999	0	0	0	1	3	126.5
desipramine	CNCCCN2c1ccccc1CCc3ccccc23	1	266.38	15.27	4.19491	1.57065	1	2	999	10.2	0.998418	0	0	0.00158239	4	163.4
desomorphine	CN2CCC14C3CCCC1C2Cc5ccc(O)c(O3)c45	1	271.353	32.7	2.25101	1.11951	1	3	9.6	8.5	0.920604	0.000461395	0.00580862	0.0731262	0	161.2
dexclamol	CC(C)C3(O)CCN2CC4c1ccccc1CCc5cccc(C2C3)c45	1	347.492	23.47	4.57871	2.88709	1	2	999	9.1	0.980438	0	0	0.0195623	1	181.9
dextromethorphan (levomethorphan and racemethorphan)	COc4ccc3CC2C1CCCCC1(CCN2C)c3c4	1	271.396	12.47	3.69968	2.57081	0	2	999	8.5	0.926412	0	0	0.0735876	1	166.6
dextromoramide (levomoramide and racemoramide)	CC(CN1CCOCC1)C(C(=O)N2CCCC2)(c3ccccc3)c4ccccc4	1	392.533	32.78	3.06741	2.76672	0	4	999	7.4	0.5	0	0	0.5	6	202.4
dextrorphan	CN2CCC13CCCCC1C2Cc4ccc(O)cc34	1	257.37	23.47	3.118	1.9886	1	2	10.3	8.5	0.925248	9.25248e-05	0.00116482	0.073495	0	162.8
dezinamide	NC(=O)N1CC(C1)Oc2cccc(c2)C(F)(F)F	1	260.212	55.56	1.61934	1.61934	2	4	999	-999	0	0	0	1	3	160.9
dezocine	CC13CCCCCC(Cc2ccc(O)cc12)C3N	1	245.359	46.25	3.15057	1.08818	3	2	10.3	9.5	0.990872	9.90872e-06	0.00124743	0.00787078	0	168.3
diacetylnalorphine	CC(=O)OC1C=CC2C3Cc4ccc(c5c4C2(CCN3CC=C)C1O5)OC(C)=O	1	395.447	65.07	2.44772	1.82947	0	6	999	7.9	0.759747	0	0	0.240253	6	193
diazepam	CN2C(=O)CN=C(c1ccccc1)c3cc(Cl)ccc23	1	284.739	32.67	2.84345	2.84342	0	3	999	3.2	6.30918e-05	0	0	0.999937	1	163.6
dibenzepin	CN(C)CCN2C(=O)c1ccccc1N(C)c3ccccc23	1	295.378	26.79	2.03607	1.17435	0	4	999	8.2	0.863193	0	0	0.136807	3	168.9
dicarbine	CN3CCC2Nc1ccc(C)cc1C2C3	1	202.295	15.27	1.85187	0.143508	1	2	999	9.1	0.980438	0	0	0.0195623	0	148.3
dichlormezanone	CN2C(c1ccc(Cl)c(Cl)c1)S(=O)(=O)CCC2=O	1	308.181	62.83	0.945472	0.945472	0	4	999	-999	0	0	0	1	1	162.2
diclofensine	COc2ccc1C(CN(C)Cc1c2)c3ccc(Cl)c(Cl)c3	1	322.228	12.47	4.50997	3.28883	0	2	999	8.6	0.940649	0	0	0.0593509	2	169.6
diethazine	CCN(CC)CCN2c1ccccc1Sc3ccccc23	1	298.446	31.78	4.94343	3.44069	0	2	999	8.9	0.969347	0	0	0.0306534	5	168.5
diethylether	CCOCC	1	74.1212	9.23	1.11229	1.11229	0	1	999	-999	0	0	0	1	2	113.8
difencloxazine	Clc1ccc(cc1)C(OCCN2CCOCC2)c3ccccc3	1	331.835	21.7	3.67345	3.66488	0	3	999	5.7	0.0195623	0	0	0.980438	6	183.2
diflorasone-diacetate	CC4CC3C2CC(F)C1=CC(=O)C=CC1(C)C2(F)C(O)CC3(C)C4(OC(C)=O)C(=O)COC(C)=O	1	494.524	106.97	2.37125	2.37125	1	7	999	-999	0	0	0	1	6	210.5
difluprednate	CCCC(=O)OC3(CCC4C2CC(F)C1=CC(=O)C=CC1(C)C2(F)C(O)CC34C)C(=O)COC(C)=O	1	508.55	106.97	2.95358	2.95358	1	7	999	-999	0	0	0	1	8	217.2
dimemorfan	CN2CCC13CCCCC1C2Cc4ccc(C)cc34	1	255.397	3.24	4.14941	3.02054	0	1	999	8.5	0.926412	0	0	0.0735876	0	163.1
dimeprozan	COc3ccc2Oc1ccccc1C(=CCCN(C)C)c2c3	1	295.375	21.7	4.31982	2.62819	0	3	999	9.1	0.980438	0	0	0.0195623	4	169.7
dimesone	CC4CC3C2CCC1=CC(=O)C=CC1(C)C2(F)C(O)CC3(C)C4(C)C(=O)CO	1	390.487	74.6	2.76865	2.76865	2	4	999	-999	0	0	0	1	2	190.9
dimetacrine	CN(C)CCCN2c1ccccc1C(C)(C)c3ccccc23	1	294.433	6.48	4.92758	2.95645	0	2	999	9.4	0.990099	0	0	0.00990099	4	175.6
dinazafone	CN(C(=O)CNCC(C)=C)c1ccc(Cl)cc1C(=O)c2ccccc2	1	356.845	49.41	2.32961	1.71136	1	4	999	7.9	0.759747	0	0	0.240253	7	184.1
disulfiram	CCN(CC)C(=S)SSC(=S)N(CC)CC	1	296.542	121.26	4.36491	4.36491	0	2	999	-999	0	0	0	1	9	162.4
doliracetam	NC(=O)CN2C(=O)C(c1ccccc1)c3ccccc23	1	266.294	63.4	1.78854	1.78854	2	4	999	-999	0	0	0	1	3	161.4
dosulepin	CN(C)CCC=C2c1ccccc1CSc3ccccc23	1	295.442	28.54	4.81342	3.12179	0	1	999	9.1	0.980438	0	0	0.0195623	3	167.4
doxefazepam	OCCN2C(=O)C(O)N=C(c1ccccc1F)c3cc(Cl)ccc23	1	348.755	73.13	1.86266	1.86266	2	5	999	1.5	1.25892e-06	0	0	0.999999	3	173.5
doxenitoin	O=C1NCNC1(c2ccccc2)c3ccccc3	1	238.284	41.13	-0.624981	-1.75385	2	3	999	8.5	0.926412	0	0	0.0735876	2	152.8
doxepin	CN(C)CCC=C2c1ccccc1COc3ccccc23	1	279.375	12.47	4.96523	3.27361	0	2	999	9.1	0.980438	0	0	0.0195623	3	164.2
doxibetasol	CC4CC3C2CCC1=CC(=O)C=CC1(C)C2(F)C(O)CC3(C)C4(O)C(C)=O	1	376.461	74.6	2.48747	2.48747	2	4	999	-999	0	0	0	1	1	186.9
doxylamine	CN(C)CCOC(C)(c1ccccc1)c2ccccn2	1	270.368	25.36	2.3269	0.910057	0	3	999	8.8	0.961713	0	0	0.0382865	6	163.9
drocinonide	CC5(C)OC4CC3C2CCC1CC(=O)CCC1(C)C2(F)C(O)CC3(C)C4(O5)C(=O)CO	1	438.528	93.06	2.58511	2.58511	2	6	999	-999	0	0	0	1	2	200.4
droperidol	Fc1ccc(cc1)C(=O)CCCN2CCC(=CC2)n3c(=O)[nH]c4ccccc34	1	379.426	52.65	3.39211	2.61483	1	5	999	8.1	0.833662	0	0	0.166338	6	194.7
dulozafone	CN(C(=O)CN(CCO)CCO)c1ccc(Cl)cc1C(=O)c2ccccc2Cl	1	425.304	81.08	2.31102	1.69278	2	6	999	7.9	0.759747	0	0	0.240253	9	198
enpiprazole	Cn3cc(CCN1CCN(CC1)c2ccccc2Cl)cn3	1	304.817	24.3	2.13281	1.72036	0	4	999	7.6	0.613137	0	0	0.386863	4	174.7
enprazepine	CN(C)CCCN2Cc1ccccc1C(=C)c3ccccc23	1	292.417	6.48	4.72374	2.12438	0	2	999	10	0.997494	0	0	0.00250559	4	170.3
eprobemide	Clc1ccc(cc1)C(=O)NCCCN2CCOCC2	1	282.765	41.57	1.91524	1.61455	1	4	999	7.4	0.5	0	0	0.5	5	167.6
eptazocine	CN1CCC2(C)CC(C1)Cc3ccc(O)cc23	1	231.333	23.47	2.36083	-0.120949	1	2	10.3	10	0.99624	3.15039e-06	0.00125419	0.00250244	0	149.8
etaqualone	CCc1ccccc1n3c(C)nc2ccccc2c3=O	1	264.321	32.67	3.48151	3.48151	0	3	999	2.3	7.94322e-06	0	0	0.999992	2	160.4
eterobarb	CCC1(C(=O)N(COC)C(=O)N(COC)C1=O)c2ccccc2	1	320.34	76.15	0.894595	0.894595	0	7	999	-999	0	0	0	1	6	172.6
ethinamate	NC(=O)OC1(CCCCC1)C#C	1	167.204	52.32	1.37034	1.37034	2	3	999	-999	0	0	0	1	3	129.9
ethosuximide	CCC1(C)CC(=O)NC1=O	1	141.167	46.17	0.378326	0.372893	1	3	9.3	-999	0	0.0124327	0	0.987567	1	124.6
ethotoin	CCN1C(=O)NC(C1=O)c2ccccc2	1	204.225	49.41	1.18478	1.13329	1	4	8.3	-999	0	0.111816	0	0.888184	2	147.4
ethyl-chloride	CCCl	1	64.5136	0	1.46426	1.46426	0	0	999	-999	0	0	0	1	0	109
etizolam	CCc3cc2C(=NCc1nnc(C)n1c2s3)c4ccccc4Cl	1	342.846	70.79	4.52863	4.52863	0	4	999	2	3.98106e-06	0	0	0.999996	2	177.5
etomidate	CCOC(=O)c1cncn1C(C)c2ccccc2	1	244.288	44.12	2.73225	2.73053	0	4	999	5	0.00396529	0	0	0.996035	5	156.4
etrabamine	CNC2CCc1ncsc1C2	1	168.26	53.16	0.797322	-1.30557	1	2	999	9.5	0.992119	0	0	0.00788068	1	134.9
etryptamine	CCC(N)Cc1c[nH]c2ccccc12	1	188.268	41.81	2.22693	0.164891	3	2	999	9.5	0.992119	0	0	0.00788068	3	143.1
fenaclon	ClCCC(=O)NCCc1ccccc1	1	211.687	29.1	2.14664	2.14664	1	2	999	-999	0	0	0	1	5	146.9
fenadiazole	Oc1ccccc1c2nnco2	1	162.145	59.15	1.7087	1.70697	1	4	9.8	-999	0	0.00396529	0	0.996035	1	132
fentanyl	CCC(=O)N(C1CCN(CC1)CCc2ccccc2)c3ccccc3	1	336.469	23.55	4.1206	3.34332	0	3	999	8.1	0.833662	0	0	0.166338	6	186
fezolamine	CN(C)CCCn2cc(c1ccccc1)c(n2)c3ccccc3	1	305.416	21.06	3.65415	1.65027	0	3	999	9.4	0.990099	0	0	0.00990099	6	176.1
fletazepam	Fc1ccccc1C2=NCCN(CC(F)(F)F)c3ccc(Cl)cc23	1	356.744	15.6	4.73431	4.70773	0	2	999	6.2	0.0593509	0	0	0.940649	3	169.6
fluanisone	COc1ccccc1N3CCN(CCCC(=O)c2ccc(F)cc2)CC3	1	356.433	32.78	3.5666	3.15417	0	4	999	7.6	0.613137	0	0	0.386863	7	190.1
flucindol	CN(C)C3CCc2[nH]c1c(F)cc(F)cc1c2C3	1	250.286	19.03	3.07615	0.92492	1	2	999	9.6	0.99373	0	0	0.00627001	1	155.8
fluciprazine	OC(COC1(CCCCC1)C#C)CN2CCN(CC2)c3ccc(F)cc3	1	360.464	35.94	3.30874	3.0963	1	4	999	7.2	0.386863	0	0	0.613137	7	179.4
fludiazepam	CN2C(=O)CN=C(c1ccccc1F)c3cc(Cl)ccc23	1	302.73	32.67	2.89955	2.89955	0	3	999	1.8	2.51188e-06	0	0	0.999997	1	164.2
flumethasone (flumetasone and diflorasone)	CC4CC3C2CC(F)C1=CC(=O)C=CC1(C)C2(F)C(O)CC3(C)C4(O)C(=O)CO	1	410.45	94.83	1.49933	1.49933	3	5	999	-999	0	0	0	1	2	191.4
flumethasone21pivalate (flumetasone-pivalate)	CC4CC3C2CC(F)C1=CC(=O)C=CC1(C)C2(F)C(O)CC3(C)C4(O)C(=O)COC(=O)C(C)(C)C	1	494.567	100.9	3.45501	3.45501	2	6	999	-999	0	0	0	1	5	216.9
flunisolide	CC5(C)OC4CC3C2CC(F)C1=CC(=O)C=CC1(C)C2C(O)CC3(C)C4(O5)C(=O)CO	1	434.497	93.06	1.66054	1.66054	2	6	999	-999	0	0	0	1	2	200.2
flunisolide-acetate	CC(=O)OCC(=O)C14OC(C)(C)OC1CC5C3CC(F)C2=CC(=O)C=CC2(C)C3C(O)CC45C	1	476.533	99.13	2.40249	2.40249	1	7	999	-999	0	0	0	1	4	212.7
flunitrazepam	CN2C(=O)CN=C(c1ccccc1F)c3cc(ccc23)N(=O)=O	1	313.283	78.49	2.21135	2.21135	0	6	999	1.8	2.51188e-06	0	0	0.999997	2	168.7
fluocinolone	CC12CC(O)C3(F)C(CC(F)C4=CC(=O)C=CC43C)C2CC(O)C1(O)C(=O)CO	1	412.423	115.06	0.201325	0.201325	4	6	999	-999	0	0	0	1	2	190.8
fluocinolone-acetonide	CC5(C)OC4CC3C2CC(F)C1=CC(=O)C=CC1(C)C2(F)C(O)CC3(C)C4(O5)C(=O)CO	1	452.487	93.06	1.55229	1.55229	2	6	999	-999	0	0	0	1	2	199.6
fluocortin-butyl	CCCCOC(=O)C(=O)C3C(C)CC4C2CC(F)C1=CC(=O)C=CC1(C)C2C(O)CC34C	1	446.55	80.67	3.55287	3.55287	1	5	999	-999	0	0	0	1	6	209.3
fluocortolone	CC4CC3C2CC(F)C1=CC(=O)C=CC1(C)C2C(O)CC3(C)C4C(=O)CO	1	376.461	74.6	2.22792	2.22792	2	4	999	-999	0	0	0	1	2	190.4
fluorometholone	CC3CC2C1CCC(O)(C(C)=O)C1(C)CC(O)C2(F)C4(C)C=CC(=O)C=C34	1	376.461	74.6	2.48747	2.48747	2	4	999	-999	0	0	0	1	1	186.9
fluperlapine	CN1CCN(CC1)C3=Nc2cc(F)ccc2Cc4ccccc34	1	309.38	18.84	3.95182	3.59792	0	3	999	7.5	0.557312	0	0	0.442688	1	173
fluperolone (fluperolone-acetate)	CC(OC(C)=O)C(=O)C3(O)CCC4C2CCC1=CC(=O)C=CC1(C)C2(F)C(O)CC34C	1	434.497	100.9	2.40867	2.40867	2	6	999	-999	0	0	0	1	4	201.3
fluphenazine	OCCN4CCN(CCCN2c1ccccc1Sc3ccc(cc23)C(F)(F)F)CC4	1	437.522	55.25	4.63113	4.0856	1	4	999	7.8	0.715253	0	0	0.284747	7	198
fluprednidene	CC34CC(O)C1(F)C(CCC2=CC(=O)C=CC12C)C3CC(=C)C4(O)C(=O)CO	1	390.444	94.83	1.64602	1.64602	3	5	999	-999	0	0	0	1	2	189.6
fluprednisolone	CC13C=CC(=O)C=C1C(F)CC4C2CCC(O)(C(=O)CO)C2(C)CC(O)C34	1	378.433	94.83	1.21929	1.21929	3	5	999	-999	0	0	0	1	2	189.4
fluprednisolone-valerate	CCCCC(=O)OC3(CCC4C2CC(F)C1=CC(=O)C=CC1(C)C2C(O)CC34C)C(=O)CO	1	462.55	100.9	2.80518	2.80518	2	6	999	-999	0	0	0	1	7	212.7
fluradoline	CNCCSC2=Cc1ccccc1Oc3ccc(F)cc23	1	301.379	46.56	5.08941	3.02736	1	2	999	9.5	0.992119	0	0	0.00788068	4	164.5
flurandrenolide (fludroxycortide)	CC5(C)OC4CC3C2CC(F)C1=CC(=O)CCC1(C)C2C(O)CC3(C)C4(O5)C(=O)CO	1	436.512	93.06	1.69707	1.69707	2	6	999	-999	0	0	0	1	2	201.4
fluroxene	FC(F)(F)COC=C	1	126.077	9.23	1.45048	1.45048	0	1	999	-999	0	0	0	1	3	119.3
fluspiperone	Fc1ccc(cc1)N2CNC(=O)C24CCN(CCCC(=O)c3ccc(F)cc3)CC4	1	413.459	52.65	3.20496	0.605598	1	5	999	10	0.997494	0	0	0.00250559	6	203.5
flutoprazepam	Fc1ccccc1C3=NCC(=O)N(CC2CC2)c4ccc(Cl)cc34	1	342.794	32.67	4.05059	4.05059	0	3	999	1.8	2.51188e-06	0	0	0.999997	3	171.4
furfenorex	CC(Cc1ccccc1)N(C)Cc2ccco2	1	229.317	16.38	3.37824	2.24937	0	2	999	8.5	0.926412	0	0	0.0735876	5	154.9
galantamine	COc2ccc3CN(C)CCC14C=CC(O)CC1Oc2c34	1	287.353	41.93	1.29946	0.0783243	1	4	999	8.6	0.940649	0	0	0.0593509	1	168.3
gamfexine	CN(C)CCC(C1CCCCC1)c2ccccc2	1	245.402	3.24	4.60114	2.11938	0	1	999	10	0.997494	0	0	0.00250559	5	160.8
ganciclovir	Nc2nc1n(COC(CO)CO)cnc1c(=O)[nH]2	1	255.23	134.99	-2.08697	-2.09129	5	9	9.4	2.2	6.24706e-06	0.00990093	6.24706e-08	0.990093	5	151
glutethimide	CCC1(CCC(=O)NC1=O)c2ccccc2	1	217.263	46.17	1.96245	1.95563	1	3	9.2	-999	0	0.0156017	0	0.984398	2	153.1
guanoxyfen	NC(=N)NCCCOc1ccccc1	1	193.245	71.13	1.37015	-1.72958	4	4	999	13.7	0.999999	0	0	5.01187e-07	6	145.3
halazepam	FC(F)(F)CN2C(=O)CN=C(c1ccccc1)c3cc(Cl)ccc23	1	352.737	32.67	3.35096	3.35093	0	3	999	3.2	6.30918e-05	0	0	0.999937	3	170.4
halometasone	CC4CC3C2CC(F)C1=CC(=O)C(=CC1(C)C2(F)C(O)CC3(C)C4(O)C(=O)CO)Cl	1	444.895	94.83	2.57799	2.57799	3	5	999	-999	0	0	0	1	2	191.7
haloperidol	OC2(CCN(CCCC(=O)c1ccc(F)cc1)CC2)c3ccc(Cl)cc3	1	375.863	40.54	3.31318	2.1843	1	3	999	8.5	0.926412	0	0	0.0735876	6	192.8
heptabarb	CCC1(C(=O)NC(=O)NC1=O)C2=CCCCCC2	1	250.293	75.27	2.35217	2.23285	2	5	7.9	-999	0	0.240253	0	0.759747	2	155.1
hepzidine	CN1CCC(CC1)OC3c2ccccc2CCc4ccccc34	1	307.428	12.47	4.91028	3.50191	0	2	999	8.8	0.961713	0	0	0.0382865	2	177.7
hexobarbital	CN2C(=O)NC(=O)C(C)(C1=CCCCC1)C2=O	1	236.266	66.48	1.97963	1.90062	1	5	8.1	-999	0	0.166338	0	0.833662	1	156.4
homochlorcyclizine	CN1CCCN(CC1)C(c2ccccc2)c3ccc(Cl)cc3	1	314.851	6.48	3.58012	0.386676	0	2	999	10.6	0.999369	0	0	0.000630559	3	178.8
homofenazine (homophenazine)	OCCN4CCCN(CCCN2c1ccccc1Sc3ccc(cc23)C(F)(F)F)CC4	1	451.548	55.25	4.96304	3.35244	1	4	999	9	0.975497	0	0	0.0245034	7	198.7
hydrocodone	COc1ccc2CC5C3CCC(=O)C4Oc1c2C34CCN5C	1	299.363	38.77	0.59261	-0.536264	0	4	999	8.5	0.926412	0	0	0.0735876	1	167.9
hydrocortisone-acetate	CC(=O)OCC(=O)C3(O)CCC4C2CCC1=CC(=O)CCC1(C)C2C(O)CC34C	1	404.495	100.9	2.33725	2.33725	2	6	999	-999	0	0	0	1	4	198.5
hydrocortisone-buteprate	CCCC(=O)OC3(CCC4C2CCC1=CC(=O)CCC1(C)C2C(O)CC34C)C(=O)COC(=O)CC	1	488.611	106.97	3.92313	3.92313	1	7	999	-999	0	0	0	1	9	220.4
hydrocortisone-butyrate	CCCC(=O)OC3(CCC4C2CCC1=CC(=O)CCC1(C)C2C(O)CC34C)C(=O)CO	1	432.548	100.9	2.69587	2.69587	2	6	999	-999	0	0	0	1	6	207.1
hydromorphone	CN2CCC14C3CCC(=O)C1Oc5c(O)ccc(CC23)c45	1	285.337	49.77	0.123879	-1.00762	1	4	9.6	8.5	0.920604	0.000461395	0.00580862	0.0731262	0	163.6
hydroxypethidine	CCOC(=O)C1(CCN(C)CC1)c2cccc(O)c2	1	263.331	49.77	1.56275	0.524261	1	4	10.3	8.4	0.907948	0.000114304	0.00114304	0.0907948	4	162.3
hydroxyphenamate (oxyfenamate)	CCC(O)(COC(N)=O)c1ccccc1	1	209.241	72.55	1.42676	1.42676	3	4	999	-999	0	0	0	1	5	147.6
hydroxyzine (hydroxizine)	OCCOCCN1CCN(CC1)C(c2ccccc2)c3ccc(Cl)cc3	1	374.903	35.94	2.55694	1.93763	1	4	999	7.9	0.759747	0	0	0.240253	8	194.1
icometasone-enbutate	CCCC(=O)OC3(C(C)CC4C2CCC1=CC(=O)C=CC1(C)C2(Cl)C(O)CC34C)C(=O)COC(C)=O	1	521.04	106.97	4.00801	4.00801	1	7	999	-999	0	0	0	1	8	217.8
iminophenimide	CCC1(NCC(=O)NC1=O)c2ccccc2	1	218.251	58.2	-0.999909	-1.90486	2	4	7.6	8	0.490043	0.0776667	0.309197	0.123093	2	147.8
imipramine	CN(C)CCCN2c1ccccc1CCc3ccccc23	1	280.406	6.48	4.58252	2.61139	0	2	999	9.4	0.990099	0	0	0.00990099	4	166.6
indalpine	C1CC(CCN1)CCc2c[nH]c3ccccc23	1	228.332	27.82	3.28035	0.299575	2	2	999	11	0.999749	0	0	0.000251126	3	155
intriptyline	CN(C)CC#CC=C2c1ccccc1C=Cc3ccccc23	1	285.382	3.24	5.45741	4.76146	0	1	999	8	0.79924	0	0	0.20076	3	182.4
iprindole	CN(C)CCCn2c1CCCCCCc1c3ccccc23	1	284.438	8.17	5.30447	3.33335	0	2	999	9.4	0.990099	0	0	0.00990099	4	163.1
iproniazid	CC(C)NNC(=O)c1ccncc1	1	179.219	54.02	0.149015	0.148905	2	4	999	3.8	0.000251126	0	0	0.999749	3	141.8
isoflurane	FC(F)OC(Cl)C(F)(F)F	1	184.492	9.23	2.25944	2.25944	0	1	999	-999	0	0	0	1	3	123.2
isomethadone	CCC(=O)C(C(C)CN(C)C)(c1ccccc1)c2ccccc2	1	309.444	20.31	4.47048	2.49936	0	2	999	9.4	0.990099	0	0	0.00990099	7	175.8
isoprednidene	CC13CCC(=O)C=C1C=CC4C2CC(=C)C(O)(C(=O)CO)C2(C)CC(O)C34	1	372.454	94.83	1.79232	1.79232	3	5	999	-999	0	0	0	1	2	189.4
isothamine (profenamine)	CCN(CC)C(C)CN1c2ccccc2Sc2ccccc12	1	312.472	31.78	5.19769	3.31883	0	2	999	9.3	0.987567	0	0	0.0124327	5	172.9
ketipramine (ketimipramine)	CN(C)CCCN1c2ccccc2CC(=O)c2ccccc12	1	294.39	23.55	2.67287	0.701747	0	3	999	9.4	0.990099	0	0	0.00990099	4	169
ketorfanol	Oc4cccc5CC2C1CCC(=O)CC1(CCN2CC3CC3)c45	1	311.417	40.54	2.01275	0.883714	1	3	10.8	8.5	0.926044	2.92841e-05	0.000368665	0.0735583	2	186.5
levomepromazine	COc3ccc2Sc1ccccc1N(CC(C)CN(C)C)c2c3	1	328.472	41.01	5.01148	3.04035	0	3	999	9.4	0.990099	0	0	0.00990099	5	176.6
levoprotiline (oxaprotiline)	CNCC(O)CC13CCC(c2ccccc12)c4ccccc34	1	293.402	32.26	3.79829	1.64705	2	2	999	9.6	0.99373	0	0	0.00627001	4	168.3
levorphanol (racemorphan)	CN2CCC13CCCCC1C2Cc4ccc(O)cc34	1	257.37	23.47	3.118	1.9886	1	2	10.3	8.5	0.925248	9.25248e-05	0.00116482	0.073495	0	162.8
lirequinil	CCOC1CCN(C1)C(=O)c4cc(c2ccccc2)c(=O)n5CCc3ccc(Cl)cc3c45	1	448.94	49.85	7.67231	7.67231	0	5	999	-999	0	0	0	1	4	211.7
litoxetine	C1CC(CCN1)OCc3ccc2ccccc2c3	1	241.327	21.26	3.22425	1.81587	1	2	999	8.8	0.961713	0	0	0.0382865	3	156.4
lobeline	CN1C(CCCC1CC(=O)c2ccccc2)CC(O)c3ccccc3	1	337.454	40.54	3.76398	0.96466	1	3	999	10.5	0.999206	0	0	0.000793698	6	186.4
lodaxaprine	OC1CCN(CC1)c2ccc(nn2)c3ccccc3Cl	1	289.759	49.25	2.28623	2.2862	1	4	999	3.2	6.30918e-05	0	0	0.999937	2	166.9
lorazepam	OC3N=C(c1ccccc1Cl)c2cc(Cl)ccc2NC3=O	1	321.157	61.69	2.89658	2.89657	2	4	999	1.5	1.25892e-06	0	0	0.999999	1	165.8
lorcinadol	Clc1ccc(nn1)N2CCN(CC2)CC=Cc3ccccc3	1	314.812	32.26	2.91311	1.68661	0	4	999	8.6	0.940649	0	0	0.0593509	4	175.9
loreclezole	ClC(=Cn1cncn1)c2ccc(Cl)cc2Cl	1	274.533	30.71	2.95659	2.95659	0	3	999	2.3	7.94322e-06	0	0	0.999992	2	157.9
losindole	CN3CC2Cc1ccc(Cl)cc1C(C2C3)c4ccccc4	1	297.821	3.24	4.35103	2.56544	0	1	999	9.2	0.984398	0	0	0.0156017	1	172.1
maprotiline	CNCCCC13CCC(c2ccccc12)c4ccccc34	1	277.402	12.03	5.09733	2.25096	1	1	999	10.6	0.999369	0	0	0.000630559	4	164.3
maroxepin	CN1CCC3=C(CC1)c2ccccc2Oc4ccccc34	1	277.36	12.47	4.22203	1.74027	0	2	999	10	0.997494	0	0	0.00250559	0	172.7
mazapertine	CC(C)Oc1ccccc1N2CCN(CC2)Cc3cccc(c3)C(=O)N4CCCCC4	1	421.574	36.02	3.37739	2.15088	0	5	999	8.6	0.940649	0	0	0.0593509	6	213.6
medifoxamine	CN(C)CC(Oc1ccccc1)Oc2ccccc2	1	257.327	21.7	3.19599	0.714233	0	3	999	10	0.997494	0	0	0.00250559	6	159.6
mefeclorazine	COc3ccc(CCN1CCN(CC1)c2ccccc2Cl)cc3OC	1	360.876	24.94	3.97865	3.56621	0	4	999	7.6	0.613137	0	0	0.386863	6	188.3
menitrazepam	CN2C(=O)CN=C(C1=CCCCC1)c3cc(ccc23)N(=O)=O	1	299.324	78.49	2.67412	2.67195	0	6	999	5.1	0.00498688	0	0	0.995013	2	168.6
mephenytoin	CCC1(NC(=O)N(C)C1=O)c2ccccc2	1	218.251	49.41	1.53235	1.48086	1	4	8.3	-999	0	0.111816	0	0.888184	2	147.8
mephobarbital (methylphenobarbital)	CCC1(C(=O)NC(=O)N(C)C1=O)c1ccccc1	1	246.261	66.48	1.89868	1.81967	1	5	8.1	-999	0	0.166338	0	0.833662	2	157.4
mepiprazole	Cc3cc(CCN1CCN(CC1)c2cccc(Cl)c2)n[nH]3	1	304.817	35.16	3.04205	2.62961	1	4	999	7.6	0.613137	0	0	0.386863	4	174.8
meprednisone	CC4CC3C2CCC1=CC(=O)C=CC1(C)C2C(=O)CC3(C)C4(O)C(=O)CO	1	372.454	91.67	1.78859	1.78859	2	5	999	-999	0	0	0	1	2	189.6
meprobamate	CCCC(C)(COC(N)=O)COC(N)=O	1	218.25	104.64	1.07146	1.07146	4	6	999	-999	0	0	0	1	8	147.9
metaclazepam	COCC3CN=C(c1ccccc1Cl)c2cc(Br)ccc2N3C	1	393.704	24.83	4.37883	4.35226	0	3	999	6.2	0.0593509	0	0	0.940649	3	174.7
metamfepramone	CC(N(C)C)C(=O)c1ccccc1	1	177.242	20.31	1.60208	1.19018	0	2	999	7.6	0.613137	0	0	0.386863	3	139.3
metapramine	CNC2Cc1ccccc1N(C)c3ccccc23	1	238.327	15.27	2.92648	1.32922	1	2	999	9	0.975497	0	0	0.0245034	1	155.3
metaxalone	Cc2cc(C)cc(OCC1CNC(=O)O1)c2	1	221.252	47.56	2.30467	2.30467	1	4	999	-999	0	0	0	1	3	148.3
metazocine	CC2C3Cc1ccc(O)cc1C2(C)CCN3C	1	231.333	23.47	2.44975	1.32035	1	2	10.3	8.5	0.925248	9.25248e-05	0.00116482	0.073495	0	154.2
metetoin	CCC1(N(C)C(=O)NC1=O)c1ccccc1	1	218.251	49.41	1.21811	1.00569	1	4	7.6	-999	0	0.386863	0	0.613137	2	147.8
methadone (levomethadone)	CCC(=O)C(CC(C)N(C)C)(c1ccccc1)c2ccccc2	1	309.444	20.31	4.47048	3.24934	0	2	999	8.6	0.940649	0	0	0.0593509	7	175.8
methaqualone	Cc1ccccc1n3c(C)nc2ccccc2c3=O	1	250.295	32.67	2.9962	2.9962	0	3	999	2.3	7.94322e-06	0	0	0.999992	1	155.4
methastyridone	CC1(C)NC(=O)C(O1)C=Cc2ccccc2	1	217.263	38.33	1.70313	1.70313	1	3	999	-999	0	0	0	1	2	144.7
methiomeprazine (levometiomeprazine)	CSc3ccc2Sc1ccccc1N(CC(C)CN(C)C)c2c3	1	344.538	57.08	5.58332	3.61219	0	2	999	9.4	0.990099	0	0	0.00990099	5	177.9
methopromazine	COc3ccc2Sc1ccccc1N(CCCN(C)C)c2c3	1	314.445	41.01	4.75722	2.78609	0	3	999	9.4	0.990099	0	0	0.00990099	5	172.7
methsuximide (mesuximide)	CN1C(=O)CC(C)(C1=O)c1ccccc1	1	203.237	37.38	1.12096	1.12096	0	3	999	-999	0	0	0	1	1	138.8
methylphenidate	COC(=O)C(C1CCCCN1)c2ccccc2	1	233.305	38.33	1.68389	0.181143	1	3	999	8.9	0.969347	0	0	0.0306534	4	156.2
methylprednisolone	CC3CC2C1CCC(O)(C(=O)CO)C1(C)CC(O)C2C4(C)C=CC(=O)C=C34	1	374.469	94.83	1.94704	1.94704	3	5	999	-999	0	0	0	1	2	190
methylprednisolone-aceponate	CCC(=O)OC3(CCC4C2CC(C)C1=CC(=O)C=CC1(C)C2C(O)CC34C)C(=O)COC(C)=O	1	472.569	106.97	3.30426	3.30426	1	7	999	-999	0	0	0	1	7	213.2
methylprednisolone-acetate	CC3CC2C1CCC(O)(C(=O)COC(C)=O)C1(C)CC(O)C2C4(C)C=CC(=O)C=C34	1	416.506	100.9	2.68899	2.68899	2	6	999	-999	0	0	0	1	4	200.1
methyprylon	CCC1(CC)C(=O)NCC(C)C1=O	1	183.247	46.17	0.856827	0.856827	1	3	999	-999	0	0	0	1	2	137
metitepine (methiothepin)	CSc1ccc2c(c1)C(Cc1ccccc1S2)N1CCN(C)CC1	1	356.549	57.08	3.69568	3.28324	0	2	999	7.6	0.613137	0	0	0.386863	2	186.4
metomidate	COC(=O)c1cncn1C(C)c2ccccc2	1	230.262	44.12	2.24694	2.24522	0	4	999	5	0.00396529	0	0	0.996035	4	151.6
mexiletine	CC(N)COc1c(C)cccc1C	1	179.258	35.25	2.25038	0.935972	2	2	999	8.7	0.952273	0	0	0.0477267	3	141.7
mezepine	CNCCCN2Cc1ccccc1Cc3ccccc23	1	266.38	15.27	4.10256	0.909115	1	2	999	10.6	0.999369	0	0	0.000630559	4	163.4
midazolam (midazolammaleate)	Cc3ncc4CN=C(c1ccccc1F)c2cc(Cl)ccc2n34	1	325.767	29.66	4.285	4.2518	0	3	999	6.3	0.0735876	0	0	0.926412	1	172.8
milenperone	Fc1ccc(cc1)C(=O)C4CCN(CCCn2c(=O)[nH]c3cc(Cl)ccc23)CC4	1	415.887	52.65	4.51934	2.03759	1	5	999	10	0.997494	0	0	0.00250559	6	200.1
milipertine	COc4cc3[nH]c(C)c(CCN1CCN(CC1)c2ccccc2OC)c3cc4OC	1	409.52	49.96	4.38608	3.97364	1	6	999	7.6	0.613137	0	0	0.386863	7	206.4
milnacipran	CCN(CC)C(=O)C1(CC1CN)c2ccccc2	1	246.347	46.33	1.52681	-1.31956	2	3	999	10.6	0.999369	0	0	0.000630559	5	153.4
mindoperone	COc4ccc3c(C2CCN(CCCC(=O)c1ccc(F)cc1)CC2)c(C)[nH]c3c4	1	408.507	45.33	4.95998	2.47822	1	4	999	10	0.997494	0	0	0.00250559	7	206.8
mirfentanil	O=C(N(C1CCN(CC1)CCc2ccccc2)c3cnccn3)c4ccco4	1	376.451	62.47	2.27522	1.49621	0	6	999	8.1	0.833662	0	0	0.166338	6	194.7
modaline	Cc1nccnc1N2CCCCC2	1	177.246	29.02	2.43099	2.43096	0	3	999	3.3	7.94265e-05	0	0	0.999921	1	140.1
mofegiline	NCC(CCc1ccc(F)cc1)=CF	1	197.224	26.02	2.57579	1.87984	2	1	999	8	0.79924	0	0	0.20076	4	145.5
molindone	CCc2c(C)[nH]c3CCC(CN1CCOCC1)C(=O)c23	1	276.373	45.33	2.8857	2.83424	1	4	999	6.5	0.111816	0	0	0.888184	3	170.2
nafenodone (dexnafenodone)	CN(C)CCC2(CCc1ccccc1C2=O)c3ccccc3	1	293.402	20.31	3.71198	1.23022	0	2	999	10	0.997494	0	0	0.00250559	4	171.7
naloxone	Oc1ccc2CC4N(CCC35C(Oc1c23)C(=O)CCC45O)CC=C	1	327.373	70	-0.0118593	-0.632805	2	5	9.6	7.9	0.754983	0.00150639	0.00476362	0.238747	2	172.5
napitane	C5CC(CN1CCC(C1)c2ccccc2)c4ccc3OCOc3c4C5	1	335.438	21.7	5.58955	3.89792	0	3	999	9.1	0.980438	0	0	0.0195623	3	183.3
naranol	CC1CN(C)CC2Cc3c(OC12O)ccc4ccccc34	1	283.364	32.7	3.27054	0.788779	1	3	999	10	0.997494	0	0	0.00250559	0	167.9
nealbarbital	CC(C)(C)CC1(CC=C)C(=O)NC(=O)NC1=O	1	238.282	75.27	2.11919	1.99987	2	5	7.9	-999	0	0.240253	0	0.759747	4	155.3
nebracetam	NCC2CN(Cc1ccccc1)C(=O)C2	1	204.268	46.33	-0.184146	-2.24619	2	3	999	9.5	0.992119	0	0	0.00788068	3	145.5
nefopam	CN3CCOC(c1ccccc1)c2ccccc2C3	1	253.338	12.47	2.87518	1.4668	0	2	999	8.8	0.961713	0	0	0.0382865	1	157.5
nemonapride	CNc1cc(OC)c(cc1Cl)C(=O)NC3CCN(Cc2ccccc2)C3C	1	387.902	53.6	3.81636	2.108	2	5	999	9.1	0.980438	0	0	0.0195623	6	194.5
nerisopam	COc3cc2CC(=NN=C(c1ccc(N)cc1)c2cc3OC)C	1	309.362	69.2	2.61636	2.61633	2	5	999	3.2	6.30918e-05	0	0	0.999937	3	173.5
nicodicodine	COc2ccc3CC6C4CCC(OC(=O)c1cccnc1)C5Oc2c3C45CCN6C	1	406.473	60.89	2.37164	1.2385	0	6	999	8.5	0.926412	0	0	0.0735876	4	197
nitrazepam	O=C3CN=C(c1ccccc1)c2cc(ccc2N3)N(=O)=O	1	281.266	87.28	1.92984	1.92982	1	6	999	3.2	6.30918e-05	0	0	0.999937	2	163.8
nonaperone	Fc1ccc(cc1)C(=O)CCCN3CC2CCC(CC2)C3	1	289.387	20.31	4.09865	1.61689	0	2	999	10	0.997494	0	0	0.00250559	5	176
norcodeine	COc1ccc2CC4NCCC35C(Oc1c23)C(O)C=CC45	1	285.337	50.72	1.24384	-0.541752	2	4	999	9.2	0.984398	0	0	0.0156017	1	162.6
normethadone	CCC(=O)C(CCN(C)C)(c1ccccc1)c2ccccc2	1	295.418	20.31	4.21622	2.2451	0	2	999	9.4	0.990099	0	0	0.00990099	7	171.6
ocfentanil	COCC(=O)N(C1CCN(CC1)CCc2ccccc2)c3ccccc3F	1	370.459	32.78	3.41525	2.63797	0	4	999	8.1	0.833662	0	0	0.166338	7	192.8
odapipam	CN2CCc1cc(Cl)c(O)cc1C(C2)c3cccc4CCOc34	1	329.82	32.7	4.43766	2.71807	1	3	8.5	9.1	0.90829	0.00143954	0.072148	0.0181228	1	173.8
olanzapine	CN1CCN(CC1)C3=Nc2ccccc2Nc4sc(C)cc34	1	312.433	59.11	4.40497	4.05107	1	4	999	7.5	0.557312	0	0	0.442688	1	175.4
opipramol	OCCN4CCN(CCCN2c1ccccc1C=Cc3ccccc23)CC4	1	363.495	29.95	3.63741	3.09188	1	4	999	7.8	0.715253	0	0	0.284747	6	190.2
oxaflumazine	FC(F)(F)c5ccc4Sc1ccccc1N(CCCN3CCN(CCC2OCCCO2)CC3)c4c5	1	507.611	53.48	7.0216	6.24261	0	5	999	8.1	0.833662	0	0	0.166338	8	216.9
oxanamide	CCCC1OC1(CC)C(N)=O	1	157.21	64.85	0.678617	0.678617	2	3	999	-999	0	0	0	1	4	129.7
oxazolam	CC3CN2CC(=O)Nc1ccc(Cl)cc1C2(O3)c4ccccc4	1	328.792	41.57	3.44282	2.82458	1	4	999	7.9	0.759747	0	0	0.240253	1	170.1
oxilorphan	Oc4ccc3CC1N(CCC2(CCCCC12O)c3c4)CC5CC5	1	313.433	43.7	2.99607	2.04677	2	3	10.3	8.3	0.887067	0.000140591	0.00111675	0.111675	2	185
oxomemazine	CC(CN(C)C)CN2c1ccccc1S(=O)(=O)c3ccccc23	1	330.445	49	2.89918	0.928051	0	4	999	9.4	0.990099	0	0	0.00990099	4	174.9
oxypertine	COc4cc3[nH]c(C)c(CCN1CCN(CC1)c2ccccc2)c3cc4OC	1	379.494	40.73	4.51455	4.10211	1	5	999	7.6	0.613137	0	0	0.386863	6	198.4
oxyridazine	COc4ccc3Sc1ccccc1N(CCC2CCCCN2C)c3c4	1	354.509	41.01	5.56825	3.59712	0	3	999	9.4	0.990099	0	0	0.00990099	4	183.1
paracetamol (acetaminophen)	CC(=O)Nc1ccc(O)cc1	1	151.162	49.33	0.233791	0.233103	2	3	10.2	-999	0	0.00158239	0	0.998418	1	133.3
paramethadione	CCC1(C)OC(=O)N(C)C1=O	1	157.167	46.61	0.202267	0.202267	0	4	999	-999	0	0	0	1	1	124.3
paramethasone	CC4CC3C2CC(F)C1=CC(=O)C=CC1(C)C2C(O)CC3(C)C4(O)C(=O)CO	1	392.46	94.83	1.60758	1.60758	3	5	999	-999	0	0	0	1	2	191.9
parapropamol	CCC(=O)Nc1ccc(O)cc1	1	165.189	49.33	0.7191	0.718412	2	3	10.2	-999	0	0.00158239	0	0.998418	2	137.9
paraxazone	NC(=O)CN1C(=O)COc2ccccc12	1	206.198	72.63	0.486878	0.486878	2	5	999	-999	0	0	0	1	2	142.1
pecazine	CN1CCCC(C1)CN3c2ccccc2Sc4ccccc34	1	310.457	31.78	4.90897	2.93784	0	2	999	9.4	0.990099	0	0	0.00990099	2	169.6
penciclovir	Nc2nc1n(CCC(CO)CO)cnc1c(=O)[nH]2	1	253.257	125.76	-1.4883	-1.49265	5	8	9.4	3.2	6.24671e-05	0.00990037	6.24671e-07	0.990037	5	153.2
pentamoxane	CC(C)CCNCC2COc1ccccc1O2	1	235.321	30.49	3.5954	2.28099	1	3	999	8.7	0.952273	0	0	0.0477267	5	158.5
pentobarbital	CCCC(C)C1(CC)C(=O)NC(=O)NC1=O	1	226.272	75.27	1.87736	1.75804	2	5	7.9	-999	0	0.240253	0	0.759747	4	151.2
pentylenetetrazole (pentetrazol)	C1CCn2nnnc2CC1	1	138.17	43.6	1.38718	1.38718	0	4	999	-999	0	0	0	1	0	124.6
periciazine	OC4CCN(CCCN2c1ccccc1Sc3ccc(C#N)cc23)CC4	1	365.492	75.8	4.13372	2.72535	1	4	999	8.8	0.961713	0	0	0.0382865	5	186.5
perimetazine	COc4ccc3Sc1ccccc1N(CC(C)CN2CCC(O)CC2)c3c4	1	384.535	61.24	4.51844	3.11007	1	4	999	8.8	0.961713	0	0	0.0382865	5	191
perisoxal	OC(CN1CCCCC1)c2cc(on2)c3ccccc3	1	272.341	49.5	1.57821	-0.207382	1	4	999	9.2	0.984398	0	0	0.0156017	4	165.9
perlapine	CN1CCN(CC1)C3=Nc2ccccc2Cc4ccccc34	1	291.389	18.84	3.75214	3.39824	0	3	999	7.5	0.557312	0	0	0.442688	1	172.2
phacetoperane	CC(=O)OC(C1CCCCN1)c2ccccc2	1	233.305	38.33	1.68389	-1.29689	1	3	999	11	0.999749	0	0	0.000251126	4	156.2
phenaglycodol	CC(C)(O)C(C)(O)c1ccc(Cl)cc1	1	214.688	40.46	1.89526	1.89526	2	2	999	-999	0	0	0	1	2	147.4
phencyclidine	C1CCN(CC1)C2(CCCCC2)c3ccccc3	1	243.386	3.24	4.30991	2.61828	0	1	999	9.1	0.980438	0	0	0.0195623	2	159.4
phendimetrazine	CC1C(OCCN1C)c2ccccc2	1	191.269	12.47	1.96663	1.713	0	2	999	7.3	0.442688	0	0	0.557312	1	142.2
phenelzine	NNCCc1ccccc1	1	136.194	38.05	0.940201	0.528304	3	2	999	7.6	0.613137	0	0	0.386863	3	128.3
pheniprazine	CC(Cc1ccccc1)NN	1	150.22	38.05	1.19446	0.782563	3	2	999	7.6	0.613137	0	0	0.386863	3	134.2
phenobarbital	CCC1(C(=O)NC(=O)NC1=O)c2ccccc2	1	232.235	75.27	1.39512	1.14124	2	5	7.5	-999	0	0.442688	0	0.557312	2	153.3
phenomorphan	Oc5ccc4CC2C1CCCCC1(CCN2CCc3ccccc3)c4c5	1	347.492	23.47	5.39947	4.27007	1	2	10.3	8.5	0.925248	9.25248e-05	0.00116482	0.073495	3	191.2
phenprobamate	NC(=O)OCCCc1ccccc1	1	179.215	52.32	2.16471	2.16471	2	3	999	-999	0	0	0	1	5	140.9
pimethixene	CN1CCC(CC1)=C3c2ccccc2Sc4ccccc34	1	293.426	28.54	4.51818	3.29704	0	1	999	8.6	0.940649	0	0	0.0593509	0	167
piminodine	CCOC(=O)C2(CCN(CCCNc1ccccc1)CC2)c3ccccc3	1	366.495	41.57	4.54063	3.49928	1	4	999	8.4	0.909091	0	0	0.0909091	9	193.9
pinazepam	Clc3ccc2N(CC#C)C(=O)CN=C(c1ccccc1)c2c3	1	308.761	32.67	3.02164	3.02161	0	3	999	3.2	6.30918e-05	0	0	0.999937	3	180.6
pinoxepin	OCCN4CCN(CCC=C2c1ccccc1COc3ccc(Cl)cc23)CC4	1	398.924	35.94	4.66104	4.18462	1	4	999	7.7	0.666139	0	0	0.333861	5	193.2
pipotiazine	CN(C)S(=O)(=O)c4ccc3Sc1ccccc1N(CCCN2CCC(CCO)CC2)c3c4	1	475.668	97.77	4.24243	2.2713	1	6	999	9.4	0.990099	0	0	0.00990099	8	205.2
pipradrol	OC(C1CCCCN1)(c2ccccc2)c3ccccc3	1	267.365	32.26	3.20104	0.220262	2	2	999	11	0.999749	0	0	0.000251126	3	163
piribedil	C4Oc3ccc(CN1CCN(CC1)c2ncccn2)cc3O4	1	298.339	50.72	1.99101	0.764444	0	6	999	8.6	0.940649	0	0	0.0593509	3	172.2
pizotifen	CN1CCC(CC1)=C3c2ccccc2CCc4sccc34	1	295.442	31.48	4.97446	3.75333	0	1	999	8.6	0.940649	0	0	0.0593509	0	175.3
prazepam	Clc4ccc3N(CC1CC1)C(=O)CN=C(c2ccccc2)c3c4	1	324.803	32.67	3.99449	3.99446	0	3	999	3.2	6.30918e-05	0	0	0.999937	3	170.4
prazepine	CN(C)CCCN2Cc1ccccc1Cc3ccccc23	1	280.406	6.48	4.49017	1.89081	0	2	999	10	0.997494	0	0	0.00250559	4	166.6
prednisolone	CC13C=CC(=O)C=C1CCC4C2CCC(O)(C(=O)CO)C2(C)CC(O)C34	1	360.443	94.83	1.55876	1.55876	3	5	999	-999	0	0	0	1	2	187.3
prednisolone-acetate	CC(=O)OCC(=O)C3(O)CCC4C2CCC1=CC(=O)C=CC1(C)C2C(O)CC34C	1	402.479	100.9	2.30071	2.30071	2	6	999	-999	0	0	0	1	4	197.7
prednisolone-hemisuccinate	CC34CC(O)C1C(CCC2=CC(=O)C=CC12C)C3CCC4(O)C(=O)COC(=O)CCC(O)=O	1	460.515	138.2	1.75086	-0.739738	3	8	4.9	-999	0	0.996848	0	0.00315231	7	208.3
prednival	CCCCC(=O)OC3(CCC4C2CCC1=CC(=O)C=CC1(C)C2C(O)CC34C)C(=O)CO	1	444.559	100.9	3.14464	3.14464	2	6	999	-999	0	0	0	1	7	210.8
pregnanolone (Eltanolone)	CC(=O)C3CCC4C2CCC1CC(O)CCC1(C)C2CCC34C	1	318.492	37.3	4.40757	4.40757	1	2	999	-999	0	0	0	1	1	182.1
premazepam	Cc2c1C(=NCC(=O)Nc1cn2C)c3ccccc3	1	253.298	46.39	2.42332	2.42329	1	4	999	3.2	6.30918e-05	0	0	0.999937	1	158
prideperone	COc1ccc(C#N)cc1C(=O)NCCN2CCC(CC2)C(=O)c3ccc(F)cc3	1	409.452	82.43	2.55365	0.67479	1	6	999	9.3	0.987567	0	0	0.0124327	8	200.2
primidone	CCC1(C(=O)NCNC1=O)c2ccccc2	1	218.251	58.2	1.00193	1.00193	2	4	999	-999	0	0	0	1	2	147.8
procinonide	CCC(=O)OCC(=O)C14OC(C)(C)OC1CC5C3CC(F)C2=CC(=O)C=CC2(C)C3(F)C(O)CC45C	1	508.55	99.13	2.77956	2.77956	1	7	999	-999	0	0	0	1	5	215.8
profexalone	CCCNC(=O)N1CC(OC1=O)c2ccccc2	1	248.277	58.64	1.82963	1.82963	1	5	999	-999	0	0	0	1	3	157.5
promazine	CN(C)CCCN2c1ccccc1Sc3ccccc23	1	284.419	31.78	4.58325	2.61212	0	2	999	9.4	0.990099	0	0	0.00990099	4	163.8
promethazine	CC(CN2c1ccccc1Sc3ccccc23)N(C)C	1	284.419	31.78	4.22707	2.34821	0	2	999	9.3	0.987567	0	0	0.0124327	3	163.5
propiomazine	CCC(=O)c3ccc2Sc1ccccc1N(CC(C)N(C)C)c2c3	1	340.482	48.85	4.62885	2.74999	0	3	999	9.3	0.987567	0	0	0.0124327	5	178.3
propoxate	CCCOC(=O)c1cncn1C(C)c2ccccc2	1	258.315	44.12	3.21756	3.21584	0	4	999	5	0.00396529	0	0	0.996035	6	161.3
prosulpride	CCCN1CCCC1CNC(=O)c2cc(ccc2OC)S(N)(=O)=O	1	355.452	110.11	1.08769	-0.792832	3	7	9.7	9.3	0.982642	6.20005e-05	0.00492488	0.0123707	7	187.8
prothipendyl	CN(C)CCCN2c1ccccc1Sc3cccnc23	1	285.407	44.67	3.84185	1.83757	0	3	999	9.4	0.990099	0	0	0.00990099	4	162.3
protriptyline (protriptylene)	CNCCCC2c1ccccc1C=Cc3ccccc23	1	263.376	12.03	4.9067	2.06032	1	1	999	10.6	0.999369	0	0	0.000630559	4	162.7
pyrithyldione	CCC1(CC)C(=O)NC=CC1=O	1	167.204	46.17	0.0667669	0.0667669	1	3	999	-999	0	0	0	1	2	132.7
pyrovalerone	CCCC(N1CCCC1)C(=O)c2ccc(C)cc2	1	245.359	20.31	3.49993	3.08803	0	2	999	7.6	0.613137	0	0	0.386863	5	160.6
quazepam	Fc1ccccc1C2=NCC(=S)N(CC(F)(F)F)c3ccc(Cl)cc23	1	386.795	47.69	4.15505	4.15504	0	2	999	1.8	2.51188e-06	0	0	0.999997	3	174.7
quinupramine	C1CN2CCC1C(C2)N4c3ccccc3CCc5ccccc45	1	304.428	6.48	4.41347	2.91073	0	2	999	8.9	0.969347	0	0	0.0306534	1	162.1
ralitoline	CN1C(=O)CSC1=CC(=O)Nc2c(C)cccc2Cl	1	296.773	74.71	2.21256	2.21256	1	4	999	-999	0	0	0	1	2	166.8
razobazam	CN2C(=O)CC(=O)N(c1ccccc1)c3c(C)n[nH]c23	1	270.286	69.3	2.25444	-0.138705	1	6	5	1.6	6.28454e-09	0.996033	1.57861e-06	0.00396528	1	166.4
reboxetine	CCOc1ccccc1OC(C2CNCCO2)c3ccccc3	1	313.39	39.72	3.14413	2.10617	1	4	999	8.4	0.909091	0	0	0.0909091	6	178.7
remoxipride	CCN1CCCC1CNC(=O)c2c(OC)ccc(Br)c2OC	1	371.269	50.8	2.56136	0.682496	1	5	999	9.3	0.987567	0	0	0.0124327	6	182.4
revospirone	O=C3N(CCCN1CCN(CC1)c2ncccn2)S(=O)(=O)c4ccccc34	1	387.456	95.09	1.20584	0.793403	0	8	999	7.6	0.613137	0	0	0.386863	5	182.8
rilapine	CN1CCN(CC1)C3=Cc2cc(Cl)ccc2C(=CC#N)c4ccccc34	1	361.866	30.27	3.84738	1.24802	0	3	999	10	0.997494	0	0	0.00250559	2	191.2
riluzole	Nc2nc1ccc(OC(F)(F)F)cc1s2	1	234.199	76.38	3.1348	3.1348	2	3	999	2.4	9.9999e-06	0	0	0.99999	2	146
roflurane	COC(F)(F)C(F)Br	1	192.962	9.23	1.55064	1.55064	0	1	999	-999	0	0	0	1	2	133.6
roletamide	COc1cc(cc(OC)c1OC)C(=O)C=CN2CC=CC2	1	289.326	48	1.33166	0.635712	0	5	999	8	0.79924	0	0	0.20076	6	166.8
rolziracetam	O=C1CCC2CCC(=O)N12	1	139.151	37.38	0.766471	0.766471	0	3	999	-999	0	0	0	1	0	132.5
ropizine	Cc4cccc(C=NN1CCN(CC1)C(c2ccccc2)c3ccccc3)n4	1	370.489	31.73	4.80133	4.10401	0	4	999	8	0.79924	0	0	0.20076	5	196.8
rufinamide	NC(=O)c2cn(Cc1c(F)cccc1F)nn2	1	238.193	73.8	0.446251	0.446251	2	5	999	0.3	7.94328e-08	0	0	1	3	148.7
sabeluzole	CN(C1CCN(CC1)CC(O)COc2ccc(F)cc2)c4nc3ccccc3s4	1	415.524	77.07	4.82699	3.87552	1	5	999	8.3	0.888184	0	0	0.111816	7	198.6
secobarbital	CCCC(C)C1(CC=C)C(=O)NC(=O)NC1=O	1	238.282	75.27	2.13034	2.01102	2	5	7.9	-999	0	0.240253	0	0.759747	5	153.9
seproxetine	NCCC(Oc1ccc(cc1)C(F)(F)F)c2ccccc2	1	295.299	35.25	4.42258	2.01853	2	2	999	9.9	0.996848	0	0	0.00315231	6	167.8
sertraline	CNC2CCC(c1ccc(Cl)c(Cl)c1)c3ccccc23	1	306.228	12.03	4.90037	2.83833	1	1	999	9.5	0.992119	0	0	0.00788068	2	164.2
setoperone	Cc2nc1SCCn1c(=O)c2CCN3CCC(CC3)C(=O)c4ccc(F)cc4	1	401.498	78.28	4.3812	1.78183	0	5	999	10	0.997494	0	0	0.00250559	5	194.2
sipatrigine	CN1CCN(CC1)c2ncc(c(N)n2)c3cc(Cl)cc(Cl)c3Cl	1	372.678	58.28	1.69554	1.2831	2	5	999	7.6	0.613137	0	0	0.386863	2	184.9
spiclamine	Clc1ccc(cc1)C3C2CCC(C2)C34CCC(=N4)N5CCOCC5	1	344.877	24.83	5.54416	2.44959	0	3	999	12.4	0.99999	0	0	9.9999e-06	2	183.5
spiroxatrine	O=C2NCN(c1ccccc1)C23CCN(CC3)CC5COc4ccccc4O5	1	379.451	54.04	4.07901	2.75786	1	6	999	8.7	0.952273	0	0	0.0477267	3	196.3
sufentanil	CCC(=O)N(c1ccccc1)C3(CCN(CCc2cccs2)CC3)COC	1	386.551	61.02	3.04771	2.27043	0	4	999	8.1	0.833662	0	0	0.166338	8	192.6
sulazepam	CN2C(=S)CN=C(c1ccccc1)c3cc(Cl)ccc23	1	300.806	47.69	3.37884	3.37883	0	2	999	2.8	2.51182e-05	0	0	0.999975	1	168.3
sulfamethoxazole	Cc2cc(NS(=O)(=O)c1ccc(N)cc1)no2	1	253.278	106.6	0.861746	-0.942913	3	6	5.6	1.8	3.91895e-08	0.984396	2.47269e-06	0.0156016	3	158.4
sulfonethylmethane	CCC(C)(S(=O)(=O)CC)S(=O)(=O)CC	1	242.357	85.04	0.166039	0.166039	0	4	999	-999	0	0	0	1	5	150.3
sulforidazine	CN1CCCCC1CCN3c2ccccc2Sc4ccc(cc34)S(C)(=O)=O	1	402.574	74.3	4.48621	2.51509	0	4	999	9.4	0.990099	0	0	0.00990099	4	190.2
sulpiride	CCN1CCCC1CNC(=O)c2cc(ccc2OC)S(N)(=O)=O	1	341.426	110.11	0.602376	-1.27814	3	7	9.7	9.3	0.982642	6.20005e-05	0.00492488	0.0123707	6	183.5
supidimide	O=C1NCCCC1N3C(=O)c2ccccc2S3(=O)=O	1	280.3	91.93	0.389266	0.389266	1	6	999	-999	0	0	0	1	1	157
taclamine	C3CCN2CC4c1ccccc1CCc5cccc(C2C3)c45	1	289.413	3.24	4.72513	3.03351	0	1	999	9.1	0.980438	0	0	0.0195623	0	170.3
talbutal	CCC(C)C1(CC=C)C(=O)NC(=O)NC1=O	1	224.256	75.27	1.64503	1.52571	2	5	7.9	-999	0	0.240253	0	0.759747	4	149.5
temazepam	CN2C(=O)C(O)N=C(c1ccccc1)c3cc(Cl)ccc23	1	300.739	52.9	2.31957	2.31957	1	4	999	1.5	1.25892e-06	0	0	0.999999	1	165.9
tenilapine	CN1CCN(CC1)C3=Nc2cscc2C(=CC#N)c4cscc34	1	340.467	99.11	2.18658	1.83269	0	4	999	7.5	0.557312	0	0	0.442688	2	187.1
teniloxazine	C1COC(CN1)COc2ccccc2Cc3cccs3	1	289.393	58.73	2.88924	1.85128	1	3	999	8.4	0.909091	0	0	0.0909091	5	166.7
tetrazepam	CN2C(=O)CN=C(C1=CCCCC1)c3cc(Cl)ccc23	1	288.771	32.67	3.36232	3.36015	0	3	999	5.1	0.00498688	0	0	0.995013	1	165
thiotetrabarbital	CCCC(CC)C1(CC)C(=O)NC(=S)NC1=O	1	256.365	90.29	3.14835	2.89448	2	4	7.5	-999	0	0.442688	0	0.557312	5	159.7
tiapride	CCN(CC)CCNC(=O)c1cc(ccc1OC)S(C)(=O)=O	1	328.427	84.09	0.976076	-0.902785	1	6	999	9.3	0.987567	0	0	0.0124327	8	179.1
ticabesone (ticabesone-propionate)	CCC(=O)OC3(C(C)CC4C2CC(F)C1=CC(=O)C=CC1(C)C2(F)C(O)CC34C)C(=O)SC	1	482.58	105.97	2.59526	2.59526	1	5	999	-999	0	0	0	1	5	203.7
tienopramine	CN(C)CCCN2c1ccccc1C=Cc3sccc23	1	284.419	34.72	4.62541	2.65428	0	2	999	9.4	0.990099	0	0	0.00990099	4	168.3
tiflucarbine	CCN4CCc3[nH]c2cc(F)c1scc(C)c1c2c3C4	1	288.383	47.27	4.37601	3.15487	1	2	999	8.6	0.940649	0	0	0.0593509	1	165.2
tiletamine	CCNC1(CCCCC1=O)c2cccs2	1	223.335	57.34	2.12157	1.7681	1	2	999	7.5	0.557312	0	0	0.442688	3	146.2
timobesone	CSC(=O)C3(O)C(C)CC4C2CCC1=CC(=O)C=CC1(C)C2(F)C(O)CC34C	1	408.526	99.9	2.10452	2.10452	2	4	999	-999	0	0	0	1	2	188.4
tolboxane	CCCC1(C)COB(OC1)c2ccc(C)cc2	1	232.125	18.46	4.48019	4.48019	0	2	999	-999	0	0	0	1	3	152.5
toloxatone	Cc1cccc(c1)N2CC(CO)OC2=O	1	207.225	49.77	1.16657	1.16657	1	4	999	-999	0	0	0	1	2	143.6
tomoxetine	CNCCC(Oc1ccccc1C)c2ccccc2	1	255.354	21.26	4.29434	1.89029	1	2	999	9.9	0.996848	0	0	0.00315231	6	160.7
toprilidine	Cc1ccccc1N3CCN(CCCOc2ccccn2)CC3	1	311.42	28.6	4.5068	4.09436	0	4	999	7.6	0.613137	0	0	0.386863	6	179.1
trepipam (trimopam)	COc1cc2c(cc1OC)C(CN(C)CC2)c1ccccc1	1	297.39	21.7	3.6673	1.97568	0	3	999	9.1	0.980438	0	0	0.0195623	3	170.5
triamcinolone-acetonide	CC5(C)OC4CC3C2CCC1=CC(=O)C=CC1(C)C2(F)C(O)CC3(C)C4(O5)C(=O)CO	1	434.497	93.06	1.8537	1.8537	2	6	999	-999	0	0	0	1	2	197.2
triamcinolone-diacetate	CC(=O)OCC(=O)C3(O)C(CC4C2CCC1=CC(=O)C=CC1(C)C2(F)C(O)CC34C)OC(C)=O	1	478.506	127.2	1.98856	1.98856	2	8	999	-999	0	0	0	1	6	208.9
triamcinolone-hexacetonide	CC(C)(C)CC(=O)OCC(=O)C14OC(C)(C)OC1CC5C3CC2=CC(=O)C=CC2(C)C3(F)C(O)CC45C	1	518.613	99.13	3.90389	3.90389	1	7	999	-999	0	0	0	1	6	231.4
triazolam	Cc3nnc4CN=C(c1ccccc1Cl)c2cc(Cl)ccc2n34	1	343.209	42.55	4.06764	4.06764	0	4	999	2	3.98106e-06	0	0	0.999996	1	173.7
triclacetamol	Oc1ccc(NC(=O)C(Cl)(Cl)Cl)cc1	1	254.497	49.33	2.54886	2.54817	2	3	10.2	-999	0	0.00158239	0	0.998418	2	150
triflubazam	CN2C(=O)CC(=O)N(c1ccccc1)c3cc(ccc23)C(F)(F)F	1	334.292	40.62	3.52539	1.13224	0	4	5	-999	0	0.996035	0	0.00396529	2	169.8
trifluomeprazine	CC(CN(C)C)CN2c1ccccc1Sc3ccc(cc23)C(F)(F)F	1	366.444	31.78	5.79395	3.82283	0	2	999	9.4	0.990099	0	0	0.00990099	5	183.4
trifluoperazine	CN4CCN(CCCN2c1ccccc1Sc3ccc(cc23)C(F)(F)F)CC4	1	407.496	35.02	5.15371	4.37473	0	3	999	8.1	0.833662	0	0	0.166338	5	189.5
trifluperidol	OC2(CCN(CCCC(=O)c1ccc(F)cc1)CC2)c3cccc(c3)C(F)(F)F	1	409.416	40.54	3.70248	2.5736	1	3	999	8.5	0.926412	0	0	0.0735876	7	199.6
triflupromazine	CN(C)CCCN2c1ccccc1Sc3ccc(cc23)C(F)(F)F	1	352.417	31.78	5.53969	3.56857	0	2	999	9.4	0.990099	0	0	0.00990099	5	179.4
trimethadione	CN1C(=O)OC(C)(C)C1=O	1	143.14	46.61	-0.283042	-0.283042	0	4	999	-999	0	0	0	1	0	120
trimethoprim	COc2cc(Cc1cnc(N)nc1N)cc(OC)c2OC	1	290.317	105.51	0.963258	0.70963	4	7	999	7.3	0.442688	0	0	0.557312	5	168.6
trimipramine	CC(CN(C)C)CN2c1ccccc1CCc3ccccc23	1	294.433	6.48	4.83678	2.86565	0	2	999	9.4	0.990099	0	0	0.00990099	4	169.2
tropapride	COc4cccc(C(=O)NC1CC2CCC(C1)N2Cc3ccccc3)c4OC	1	380.479	50.8	2.45133	0.759705	1	5	999	9.1	0.980438	0	0	0.0195623	6	195.2
tuclazepam	CN2C(CO)CN=C(c1ccccc1Cl)c3cc(Cl)ccc23	1	335.226	35.83	4.25705	4.23048	1	3	999	6.2	0.0593509	0	0	0.940649	2	172.1
tybamate	CCCCNC(=O)OCC(C)(CCC)COC(N)=O	1	274.356	90.65	3.07469	3.07469	3	6	999	-999	0	0	0	1	11	166.2
ulobetasol	CC4CC3C2CC(F)C1=CC(=O)C=CC1(C)C2(F)C(O)CC3(C)C4(O)C(=O)CCl	1	428.896	74.6	2.59361	2.59361	2	4	999	-999	0	0	0	1	2	191.4
valdetamide	CCC(CC)(CC=C)C(N)=O	1	155.237	43.09	1.86448	1.86448	2	2	999	-999	0	0	0	1	5	135.9
valnoctamide	CCC(C)C(CC)C(N)=O	1	143.226	43.09	1.39161	1.39161	2	2	999	-999	0	0	0	1	4	136
valperinol	COC3OC2OC4(CN1CCCCC1)C(O)CC(C2C)C34	1	297.389	51.16	-0.0309701	-0.892691	1	5	999	8.2	0.863193	0	0	0.136807	3	163.4
valpromide	CCCC(CCC)C(N)=O	1	143.226	43.09	1.62266	1.62266	2	2	999	-999	0	0	0	1	5	135.6
vinbarbital	CCC=C(C)C1(CC)C(=O)NC(=O)NC1=O	1	224.256	75.27	1.6486	1.52928	2	5	7.9	-999	0	0.240253	0	0.759747	3	150.3
vinylbital	CCCC(C)C1(C=C)C(=O)NC(=O)NC1=O	1	224.256	75.27	1.64503	1.52571	2	5	7.9	-999	0	0.240253	0	0.759747	4	149.5
viqualine	COc3ccc2nccc(CCCC1CCNCC1C=C)c2c3	1	310.432	34.15	4.21074	1.0173	1	3	999	10.6	0.999369	0	0	0.000630559	6	179.4
xanomeline	CCCCCCOc1nsnc1C2=CCCN(C)C2	1	281.417	66.49	4.11613	2.4245	0	4	999	9.1	0.980438	0	0	0.0195623	7	165
zaleplon	CCN(C(C)=O)c1cccc(c1)c2ccnc3c(C#N)cnn23	1	305.333	74.28	1.15303	1.15303	0	6	999	1.6	1.58489e-06	0	0	0.999998	4	173.6
zimeldine	CN(C)CC=C(c1ccc(Br)cc1)c2cccnc2	1	317.223	16.13	3.47795	1.6714	0	2	999	9.2	0.984398	0	0	0.0156017	4	159.5
zolpidem	CN(C)C(=O)Cc1c(nc2ccc(C)cn12)c3ccc(C)cc3	1	307.389	38.13	2.17049	2.11904	0	4	999	6.5	0.111816	0	0	0.888184	3	175.6
zomebazam	CN2C(=O)CC(=O)N(c1ccccc1)c3c(C)nn(C)c23	1	284.312	58.44	2.4629	0.0697556	0	6	5	1.6	6.28454e-09	0.996033	1.57861e-06	0.00396528	1	171
zometapine	Cc2nn(C)c3NCCN=C(c1cccc(Cl)c1)c23	1	274.748	42.21	3.60558	3.60557	1	4	999	2.8	2.51182e-05	0	0	0.999975	1	160.4
amdinocillinpivoxil (pivmecillinam)	CC(C)(C)C(=O)OCOC(=O)C1N3C(SC1(C)C)C(N=CN2CCCCCC2)C3=O	2	439.568	113.81	4.60153	3.09878	0	8	999	8.9	0.969347	0	0	0.0306534	8	200.9
amicycline	CN(C)C4C3CC2Cc1ccc(N)c(O)c1C(=O)C2=C(O)C3(O)C(=O)C(=C4O)C(N)=O	2	429.422	187.41	0.162016	-2.84423	8	10	3.3	9.2	7.81873e-05	0.0156004	0.98432	1.23919e-06	2	195.1
amoxicillin	CC3(C)SC2C(NC(=O)C(N)c1ccc(O)cc1)C(=O)N2C3C(O)=O	2	365.404	158.26	-1.08435	-3.93381	5	8	2.6	7.3	7.01603e-06	0.557303	0.442681	8.83265e-06	4	188.8
ampicillin	CC3(C)SC2C(NC(=O)C(N)c1ccccc1)C(=O)N2C3C(O)=O	2	349.405	138.03	-0.46291	-3.30065	4	7	2.6	7.3	7.01603e-06	0.557303	0.442681	8.83265e-06	4	186.3
amrubicin	CC(=O)C5(N)CC(OC1CC(O)C(O)CO1)c4c(O)c3C(=O)c2ccccc2C(=O)c3c(O)c4C5	2	483.466	176.61	0.297632	-0.115348	6	10	10	7.6	0.611601	0.000969322	0.00153627	0.385894	3	215.2
butikacin	NCCC(O)CNC2CC(N)C(OC1OC(CN)C(O)C(O)C1O)C(O)C2OC3OC(CO)C(O)C(N)C3O	2	571.617	314.87	-8.17841	-10.6798	17	17	999	9.9	0.996848	0	0	0.00315231	11	230.6
cefalexin	CC1=C(N3C(SC1)C(NC(=O)C(N)c2ccccc2)C3=O)C(=O)OCC(=O)OC(C)(C)C	2	461.531	153.33	0.338642	0.0850143	3	9	999	7.3	0.442688	0	0	0.557312	9	209.9
cefaloram	CC(=O)OCC1=C(N3C(SC1)C(NC(=O)Cc2ccccc2)C3=O)C(O)=O	2	390.411	138.31	0.616758	-3.41936	2	8	2.5	-999	0	0.999987	0	1.25891e-05	7	187.9
cefazolin	Cc4nnc(SCC1=C(N3C(SC1)C(NC(=O)Cn2cnnn2)C3=O)C(O)=O)s4	2	454.51	234.93	-1.07381	-5.10992	2	12	2.5	-999	0	0.999987	0	1.25891e-05	7	193.6
cefcapene	CCC=C(C(=O)NC2C1SCC(=C(N1C2=O)C(O)=O)COC(N)=O)c3csc(N)n3	2	453.494	231.48	-0.0909255	-4.12689	6	11	2.5	2.4	1.2589e-10	0.999977	9.99977e-06	1.2589e-05	8	203.7
cefedrolor	CC1=C(N3C(SC1)C(NC(=O)C(N)c2ccc(O)c(Cl)c2)C3=O)C(O)=O	2	397.833	158.26	-1.09295	-3.94297	5	8	2.5	7.3	5.57305e-06	0.557305	0.442683	7.01605e-06	4	185.9
cefoxazole	CC(=O)OCC1=C(N4C(SC1)C(NC(=O)c2c(C)onc2c3ccccc3Cl)C4=O)C(O)=O	2	491.901	164.34	1.46264	-2.57347	2	10	2.5	-999	0	0.999987	0	1.25891e-05	7	208.6
cefoxitin	COC3(NC(=O)Cc1cccs1)C2SCC(=C(N2C3=O)C(O)=O)COC(N)=O	2	427.453	201.8	-0.0399333	-4.07605	4	10	2.5	-999	0	0.999987	0	1.25891e-05	8	197.5
cetocycline	CC(=O)C4=C(O)C(N)C3Cc2c(C)c1ccc(C)c(O)c1c(O)c2C(=O)C3(O)C4=O	2	411.404	158.15	1.53815	-1.05064	6	8	3.8	8	0.00020071	0.20071	0.799039	5.0416e-05	1	198.8
chlortetracycline	CN(C)C2C1CC4C(=C(O)C1(O)C(=O)C(=C2O)C(N)=O)C(=O)c3c(O)ccc(Cl)c3C4(C)O	2	478.878	181.62	0.60445	-1.90221	7	10	3.3	9.2	7.81873e-05	0.0156004	0.98432	1.23919e-06	2	202.4
clometocillin	COC(C(=O)NC2C1SC(C)(C)C(N1C2=O)C(O)=O)c3ccc(Cl)c(Cl)c3	2	433.306	121.24	2.4231	-1.59789	2	7	2.6	-999	0	0.999984	0	1.58487e-05	5	194.1
demeclocycline	CN(C)C4C3CC2C(O)c1c(Cl)ccc(O)c1C(=O)C2=C(O)C3(O)C(=O)C(=C4O)C(N)=O	2	464.852	181.62	0.256876	-2.24978	7	10	3.3	9.2	7.81873e-05	0.0156004	0.98432	1.23919e-06	2	199.1
dicloxacillin	Cc1onc(c1C(=O)NC3C2SC(C)(C)C(N2C3=O)C(O)=O)c4c(Cl)cccc4Cl	2	470.326	138.04	3.4279	-0.593098	2	8	2.6	-999	0	0.999984	0	1.58487e-05	4	203.7
doxycycline	CC3C2C(O)C1C(N(C)C)C(=C(C(N)=O)C(=O)C1(O)C(=C2C(=O)c4c(O)cccc34)O)O	2	444.434	181.62	0.119568	-2.38709	7	10	3.3	9.2	7.81873e-05	0.0156004	0.98432	1.23919e-06	2	199.3
epicillin	CC3(C)SC2C(NC(=O)C(N)C1=CCC=CC1)C(=O)N2C3C(O)=O	2	351.421	138.03	0.0971515	-2.74059	4	7	2.6	7.3	7.01603e-06	0.557303	0.442681	8.83265e-06	4	186.7
esorubicin	COc4cccc5C(=O)c3c(O)c2CC(O)(CC(OC1CC(N)CC(C)O1)c2c(O)c3C(=O)c45)C(=O)CO	2	527.519	185.84	1.12604	-1.27823	6	11	10	9.9	0.99435	7.8984e-06	0.00249769	0.00314441	5	225.3
etilefrine	CCNCC(O)c1cccc(O)c1	2	181.231	52.49	0.540011	-1.24602	3	3	10.3	9.2	0.983161	1.96166e-05	0.00123773	0.015582	4	141.6
fenoxazoline	CC(C)c1ccccc1OCC2=NCCN2	2	218.294	33.62	3.66754	1.04329	1	3	999	10.2	0.998418	0	0	0.00158239	4	151.7
flucloxacillin	Cc1onc(c1C(=O)NC3C2SC(C)(C)C(N2C3=O)C(O)=O)c4c(F)cccc4Cl	2	453.872	138.04	2.77141	-1.24959	2	8	2.6	-999	0	0.999984	0	1.58487e-05	4	202.1
flurithromycin	CCC3OC(=O)C(C)C(OC1CC(C)(OC)C(O)C(C)O1)C(C)C(OC2OC(C)CC(C2O)N(C)C)C(C)(O)CC(C)(F)C(=O)C(C)C(O)C3(C)O	2	751.915	193.91	1.98537	0.764236	5	14	999	8.6	0.940649	0	0	0.0593509	7	260.8
gramicidin-s-2	CCC1NC(=O)C2CCCN2C(=O)C(Cc2ccccc2)NC(=O)C(CC(C)C)NC(=O)C(CCCN)NC(=O)C(NC(=O)C2CCCN2C(=O)C(Cc2ccccc2)NC(=O)C(CC(C)C)NC(=O)C(CCCN)NC1=O)C(C)C	2	1127.42	325.46	4.48592	1.29247	12	22	999	10.6	0.999369	0	0	0.000630559	16	340.2
hydroxyamphetamine	CC(N)Cc1ccc(O)cc1	2	151.205	46.25	1.03981	-1.02258	3	2	10.3	9.5	0.990872	9.90872e-06	0.00124743	0.00787078	2	134
isopropicillin	CC3(C)SC2C(NC(=O)C(C)(C)Oc1ccccc1)C(=O)N2C3C(O)=O	2	378.443	121.24	2.5198	-1.5012	2	7	2.6	-999	0	0.999984	0	1.58487e-05	5	190.9
josamycin	COC1C(CC(=O)OC(C)CC=CC=CC(O)C(C)CC(CC=O)C1OC3OC(C)C(OC2CC(C)(O)C(OC(=O)CC(C)C)C(C)O2)C(C3O)N(C)C)OC(C)=O	2	827.992	206.05	3.49324	2.79729	3	16	999	8	0.79924	0	0	0.20076	14	292.1
kanamycin	NCC3OC(OC2C(N)CC(N)C(OC1OC(CO)C(O)C(N)C1O)C2O)C(O)C(O)C3O	2	484.497	282.61	-7.60293	-8.55443	15	15	999	8.3	0.888184	0	0	0.111816	6	215.1
lidocaine	CCN(CC)CC(=O)Nc1c(C)cccc1C	2	234.336	32.34	3.05619	2.43795	1	3	999	7.9	0.759747	0	0	0.240253	5	158.6
methacycline (metacycline)	CN(C)C4C3C(O)C2C(=C)c1cccc(O)c1C(=O)C2=C(O)C3(O)C(=O)C(=C4O)C(N)=O	2	442.418	181.62	0.0889249	-2.41774	7	10	3.3	9.2	7.81873e-05	0.0156004	0.98432	1.23919e-06	2	198.5
methotrexate	CN(Cc2cnc1nc(N)nc(N)c1n2)c3ccc(cc3)C(=O)NC(CCC(O)=O)C(O)=O	2	454.438	210.54	-1.55375	-5.47893	7	13	3.4	5.4	9.9e-07	0.99	0.0099	9.9e-05	9	199.5
methoxyphedrine	CNC(C)C(=O)c1ccc(OC)cc1	2	193.242	38.33	1.49962	1.08773	1	3	999	7.6	0.613137	0	0	0.386863	4	143.1
nafcillin	CCOc2ccc1ccccc1c2C(=O)NC4C3SC(C)(C)C(N3C4=O)C(O)=O	2	414.475	121.24	3.44509	-0.575907	2	7	2.6	-999	0	0.999984	0	1.58487e-05	5	198.2
nitrendipine	CCOC(=O)C1=C(C)NC(=C(C1c2cccc(c2)N(=O)=O)C(=O)OC)C	2	360.36	110.45	1.07546	1.07546	1	8	999	2	3.98106e-06	0	0	0.999996	7	181.8
norfloxacin	CCn1cc(C(O)=O)c(=O)c2cc(F)c(cc12)N3CCNCC3	2	319.33	72.88	-0.881099	-3.20658	2	6	6.1	8.8	0.0458994	0.0364592	0.915814	0.00182729	3	176.1
orphenadrine	CN(C)CCOC(c1ccccc1)c2ccccc2C	2	269.38	12.47	3.63812	2.22975	0	2	999	8.8	0.961713	0	0	0.0382865	6	165.3
oxacillin	Cc2onc(c1ccccc1)c2C(=O)NC4C3SC(C)(C)C(N3C4=O)C(O)=O	2	401.437	138.04	1.968	-2.053	2	8	2.6	-999	0	0.999984	0	1.58487e-05	4	198.2
oxetacillin	CC4(C)SC3C(N1C(=O)C(NC1(C)C)c2ccc(O)cc2)C(=O)N3C4C(O)=O	2	405.468	135.48	0.702383	-2.14708	3	8	2.6	7.3	7.01603e-06	0.557303	0.442681	8.83265e-06	3	194.5
phenethicillin (pheneticillin)	CC(Oc1ccccc1)C(=O)NC3C2SC(C)(C)C(N2C3=O)C(O)=O	2	364.416	121.24	2.04564	-1.97535	2	7	2.6	-999	0	0.999984	0	1.58487e-05	5	186.9
pristinamycin-ic	CC1OC(=O)C(NC(=O)C2CC(=O)CCN2C(=O)C(Cc2ccc(cc2)N(C)C)N(C)C(=O)C2CCCN2C(=O)C(C)NC(=O)C1NC(=O)c1ncccc1O)c1ccccc1	2	852.929	227.96	3.10528	3.00579	4	18	8	5.1	0.00398571	0.199759	0.00100117	0.795254	6	288.2
propafenone	CCCNCC(O)COc1ccccc1C(=O)CCc2ccccc2	2	341.443	58.56	3.41255	1.26131	2	4	999	9.6	0.99373	0	0	0.00627001	11	186.3
propicillin	CCC(Oc1ccccc1)C(=O)NC3C2SC(C)(C)C(N2C3=O)C(O)=O	2	378.443	121.24	2.53095	-1.49004	2	7	2.6	-999	0	0.999984	0	1.58487e-05	6	190.9
sanfetrinem	COC2CCCC3C1C(C(C)O)C(=O)N1C(=C23)C=O	2	265.304	66.84	1.20964	1.20964	1	5	999	-999	0	0	0	1	3	160.9
tamoxifen	CCC(=C(c1ccccc1)c2ccc(OCCN(C)C)cc2)c3ccccc3	2	371.513	12.47	6.51811	5.2037	0	2	999	8.7	0.952273	0	0	0.0477267	8	196.9
temocillin	COC3(NC(=O)C(C(O)=O)c1ccsc1)C2SC(C)(C)C(N2C3=O)C(O)=O	2	414.455	186.78	0.82996	-3.7576	3	9	2.6	-999	0	0.999984	0	1.58487e-05	6	192.2
tetracycline	CN(C)C2C1CC4C(=C(O)C1(O)C(=O)C(=C2O)C(N)=O)C(=O)c3c(O)cccc3C4(C)O	2	444.434	181.62	-0.342031	-2.84869	7	10	3.3	9.2	7.81873e-05	0.0156004	0.98432	1.23919e-06	2	200.7
ticarcillin	CC3(C)SC2C(NC(=O)C(C(O)=O)c1ccsc1)C(=O)N2C3C(O)=O	2	384.429	177.55	-0.0937893	-4.68135	3	8	2.6	-999	0	0.999984	0	1.58487e-05	5	187.2

## Sheet: Li Set
Name	SMILES	CCS	Formel	MW	TPSA	Consensus logP	WlogP	XlogP	BBB Literature	BBB SwissADME	Prediction CCS
4	CN(Cc1ccc(o1)CSCCNc1[nH]cc(c(=O)n1)Cc1ccc2c(c1)cccc2)C	208.3	C25H28N4O2S	448.58	99.46	3.77	4.02	3.98	0	0	0
35	OCC(c1onc(n1)c1ncn2c1CN(C)C(=O)c1c2cccc1Cl)(O)C	182.6	C17H16ClN5O4	389.79	117.51	0.86	0.72	-0.03	0	0	1
1-47	NCCc1nc2n(c1)cccc2	132.6	C9H11N3	161.2	43.32	0.9	0.84	0.59	0	1	1
5-62	NCCc1scc(n1)c1ccccc1	142	C11H12N2S	204.29	67.15	2.34	2.31	2.22	0	1	1
8-5	CN(Cc1ccc(o1)CSCCNC1=NCC(=CN1)Cc1ccc(nc1)C)C	195.5	C21H29N5OS	399.55	90.99	2.59	1.89	1.95	0	0	1
aldosterone	OCC(=O)C1CCC2C31CC(OC3O)C1C2CCC2=CC(=O)CCC12C	181.8	C21H28O5	360.44	83.83	1.91	2	1.08	0	0	1
Amifostine	NCCCNCCSP(=O)(O)O	146.8	C5H15N2O3PS	214.22	130.69	-1.4	-0.25	-4.45	0	0	0
Aminosalicylicacid	Nc1ccc(c(c1)O)C(=O)O	131	C7H7NO3	153.14	83.55	0.43	0.68	1.32	0	0	1
AmphotericinB	OC1CCC(O)C(O)CC2(O)OC(CC(C=CC=CC=CC=CC=CC=CC=CC(C(C(C(OC(=O)CC(CC(C1)O)O)C)C)O)C)OC1OC(C)C(C(C1O)N)O)C(C(C2)O)C(=O)O	311.8	C47H73NO17	924.08	319.61	-0.28	0.71	0	0	0	0
astemizole	COc1ccc(cc1)CCN1CCC(CC1)Nc1nc2c(n1Cc1ccc(cc1)F)cccc2	215.3	C28H31FN4O	458.57	42.32	5.01	5.2	5.97	0	1	0
Atenolol	OC(COc1ccc(cc1)CC(=O)N)CNC(C)C	165.9	C14H22N2O3	266.34	84.58	0.97	0.45	0.16	0	0	1
Atovaquone	Clc1ccc(cc1)C1CCC(CC1)C1=C(O)C(=O)c2c(C1=O)cccc2	186.2	C22H19ClO3	366.84	54.37	4.64	5.51	5.68	0	1	1
Azelaicacid	OC(=O)CCCCCCCC(=O)O	144.4	C9H16O4	188.22	74.6	1.49	1.89	1.57	0	1	1
Azithromycin	CCC1OC(=O)C(C)C(OC2OC(C)C(C(C2)(C)OC)O)C(C)C(OC2OC(C)CC(C2O)N(C)C)C(CC(CN(C(C(C1(C)O)O)C)C)C)(C)O	268.6	C38H72N2O12	748.98	180.08	2.13	1.52	4.02	0	0	0
Bacitracin	NCCCC1NC(=O)C(CCCCNC(=O)C(C(CC)C)NC(=O)C(NC(=O)C(NC(=O)C2CSC(=N2)C(C(CC)C)N)CC(C)C)CCC(=O)O)NC(=O)C(CC(=O)N)NC(=O)C(CC(=O)O)NC(=O)C(NC(=O)C(NC(=O)C(NC1=O)C(CC)C)Cc1ccccc1)Cc1nc[nH]c1	368.3	C66H103N17O16S	1422.69	556.17	-1.63	-4.72	-4.09	0	0	0
BBcpd10	CN(c1nccc(c1)c1n[nH]c(n1)N)C	145.6	C9H12N6	204.23	83.72	0.49	0.52	0.69	0	0	1
Bis-hydroxylated-L-663581	OCC(c1onc(n1)c1ncn2c1CN(C)C(=O)c1c2cccc1Cl)(CO)C	185.8	C18H18ClN5O4	403.82	117.51	1.23	0.87	0.55	0	0	1
BRL52974	O=C(N1CCc2c(C1CN1CCCC1)nc[nH]2)Cc1ccc(c(c1)Cl)Cl	191.7	C19H22Cl2N4O	393.31	52.23	2.95	2.39	2.87	0	1	1
Bromocriptine	CC(CC1C(=O)N2CCCC2C2(N1C(=O)C(O2)(NC(=O)C1CN(C)C2C(=C1)c1cccc3c1c(C2)c([nH]3)Br)C(C)C)O)C	249.7	C32H40BrN5O5	654.59	118.21	3.11	2.05	4.78	0	0	0
Carbidopa	NNC(C(=O)O)(Cc1ccc(c(c1)O)O)C	151.2	C10H14N2O4	226.23	115.81	-0.86	-0.05	-2.17	0	0	0
carebastine	OC(=O)C(c1ccc(cc1)C(=O)CCCN1CCC(CC1)OC(c1ccccc1)c1ccccc1)(C)C	228.6	C32H37NO4	499.64	66.84	4.66	5.58	3.64	0	0	0
Cefradine	O=C(C(C1=CCC=CC1)N)NC1C(=O)N2C1SCC(=C2C(=O)O)C	182.8	C16H19N3O4S	349.4	138.03	0.5	-0.03	0.45	0	0	1
cetirizine	OC(=O)COCCN1CCN(CC1)C(c1ccc(cc1)Cl)c1ccccc1	194.8	C21H25ClN2O3	388.89	53.01	2.56	2.06	1.7	0	1	1
Chlorambucil	ClCCN(c1ccc(cc1)CCCC(=O)O)CCCl	168.8	C14H19Cl2NO2	304.21	40.54	2.96	3.38	1.7	0	1	1
Chlorothiazide	Clc1cc2N=CNS(=O)(=O)c2cc1S(=O)(=O)N	160.9	C7H6ClN3O4S2	295.72	135.45	0.1	1.34	-0.24	0	0	1
Cimetidine	N#CN=C(NCCSCc1nc[nH]c1C)NC	156.4	C10H16N6S	252.34	114.19	0.64	0.45	0.02	0	0	1
ciprofloxacin	Fc1cc2c(cc1N1CCNCC1)n(cc(c2=O)C(=O)O)C1CC1	185	C17H18FN3O3	331.34	74.57	1.1	1.18	-1.08	0	0	0
Clofazimine	Clc1ccc(cc1)Nc1cc2nc3ccccc3n(c2cc1=NC(C)C)c1ccc(cc1)Cl	216.7	C27H22Cl2N4	473.4	42.21	6.43	7.54	7.66	0	0	0
Colchicine	COc1c(OC)cc2c(c1OC)c1ccc(c(=O)cc1C(CC2)NC(=O)C)OC	194.4	C22H25NO6	399.44	83.09	2.33	2.55	1.03	0	0	1
corticosterone	OCC(=O)C1CCC2C1(C)CC(O)C1C2CCC2=CC(=O)CCC12C	185.2	C21H30O4	346.46	74.6	2.41	2.67	1.94	0	1	1
cortisol	OCC(=O)C1(O)CCC2C1(C)CC(O)C1C2CCC2=CC(=O)CCC12C	188.3	C21H30O5	362.46	94.83	1.84	1.78	1.61	0	0	1
cp102	OCCn1ccc(=O)c(c1CC)O	137.5	C9H13NO3	183.2	62.46	0.28	0.11	-0.66	0	0	1
cp107	OCCCCn1ccc(=O)c(c1CC)O	147.2	C11H17NO3	211.26	62.46	0.92	0.89	0	0	1	1
cp41	Cc1c(O)c(=O)ccn1CCCO	137.5	C9H13NO3	183.2	62.46	0.21	0.24	-1.04	0	0	0
Daunorubicin	COc1cccc2c1C(=O)c1c(C2=O)c(O)c2c(c1O)C(OC1CC(N)C(C(O1)C)O)CC(C2)(O)C(=O)C	226.2	C27H29NO10	527.52	185.84	1.12	0.7	1.83	0	0	0
Delavirdine	CC(Nc1cccnc1N1CCN(CC1)C(=O)c1cc2c([nH]1)ccc(c2)NS(=O)(=O)C)C	207.6	C22H28N6O3S	456.56	118.81	1.94	2.65	2.45	0	0	0
Demeclocycline	CN(C1C(=C(C(=O)N)C(=O)C2(C1CC1C(=C2O)C(=O)c2c(C1O)c(Cl)ccc2O)O)O)C	196.9	C21H21ClN2O8	464.85	181.62	-0.22	-0.06	-0.56	0	0	1
Dexrazoxane	O=C1NC(=O)CN(C1)CC(N1CC(=O)NC(=O)C1)C	165.4	C11H16N4O4	268.27	98.82	-1.23	-4.23	-1.4	0	0	0
Didanosine	OCC1CCC(O1)n1cnc2c1nc[nH]c2=O	148.9	C10H12N4O3	236.23	93.03	-0.32	-0.53	-1.47	0	0	0
difloxacin	CN1CCN(CC1)c1cc2c(cc1F)c(=O)c(cn2c1ccc(cc1)F)C(=O)O	197.7	C21H19F2N3O3	399.39	65.78	2.36	2.8	0.89	0	1	1
Dihydroergotamine	CN1CC(CC2C1Cc1c[nH]c3c1c2ccc3)C(=O)NC1(C)OC2(N(C1=O)C(Cc1ccccc1)C(=O)N1C2CCC1)O	232.6	C33H37N5O5	583.68	118.21	2.08	0.94	2.37	0	0	0
Dopamine	NCCc1ccc(c(c1)O)O	132.3	C8H11NO2	153.18	66.48	0.46	0.6	-0.98	0	0	1
Doxorubicin	OCC(=O)C1(O)CC(OC2CC(N)C(C(O2)C)O)c2c(C1)c(O)c1c(c2O)C(=O)c2c(C1=O)cccc2OC	226.9	C27H29NO11	543.52	206.07	0.44	-0.32	1.27	0	0	0
Ebastine	O=C(c1ccc(cc1)C(C)(C)C)CCCN1CCC(CC1)OC(c1ccccc1)c1ccccc1	227.4	C32H39NO2	469.66	29.54	6.16	6.51	7.2	0	0	0
Efavirenz	FC(C1(C#CC2CC2)OC(=O)Nc2c1cc(Cl)cc2)(F)F	183	C14H9ClF3NO2	315.67	38.33	3.8	4.67	4.01	0	1	1
EMD60400	OC1CCN(C1)CC(N(C(=O)Cc1ccccc1N)C)c1ccccc1	187	C21H27N3O2	353.46	69.8	1.9	1.38	1.72	0	1	1
Enalapril	CCOC(=O)C(NC(C(=O)N1CCCC1C(=O)O)C)CCc1ccccc1	188.9	C20H28N2O5	376.45	95.94	1.56	1.22	-0.07	0	0	1
enoxacin	CCn1cc(C(=O)O)c(=O)c2c1nc(N1CCNCC1)c(c2)F	176.4	C15H17FN4O3	320.32	87.46	0.9	0.32	-0.2	0	0	1
Epinephrine	CNCC(c1ccc(c(c1)O)O)O	140.4	C9H13NO3	183.2	72.72	0.1	0.03	-1.37	0	0	0
Etacrynicacid	CCC(=C)C(=O)c1ccc(c(c1Cl)Cl)OCC(=O)O	163.1	C13H12Cl2O4	303.14	63.6	3.14	3.61	3.82	0	1	1
Ethambutol	CCC(NCCNC(CO)CC)CO	151.1	C10H24N2O2	204.31	64.52	0.6	-0.29	-0.08	0	0	1
Etoposide	COc1cc(cc(c1O)OC)C1C2C(=O)OCC2C(c2c1cc1OCOc1c2)OC1OC2COC(OC2C(C1O)O)C	250.7	C29H32O13	588.56	160.83	1.14	1.01	0.6	0	0	0
fleroxacin	FCCn1cc(C(=O)O)c(=O)c2c1c(F)c(N1CCN(CC1)C)c(c2)F	188.2	C17H18F3N3O3	369.34	65.78	1.79	2.2	0.24	0	1	1
furosemide	OC(=O)c1cc(c(cc1NCc1ccco1)Cl)S(=O)(=O)N	170.8	C12H11ClN2O5S	330.74	131.01	1.03	2.63	2.03	0	0	1
GR94839	OC1CCN(C1)CC1CN(CCN1C(=O)Cc1ccc(c(c1)Cl)Cl)C(=O)C	196.8	C19H25Cl2N3O3	414.33	64.09	1.8	0.52	1.46	0	0	1
GR94839_A	OC1CCN(C1)CC1CN(CCN1C(=O)Cc1ccc(cc1)C(F)(F)F)C(=O)C	203.1	C20H26F3N3O3	413.43	64.09	1.93	1.38	1.09	0	1	0
GR94839_B	CSc1ccc(cc1)CC(=O)N1CCN(CC1CN1CCC(C1)O)C(=O)C	194.8	C20H29N3O3S	391.53	89.39	1.29	-0.07	0.72	0	0	1
GR94839_C	OC1CCN(C1)CC1CN(CCN1C(=O)Cc1cc(F)cc(c1)F)C(=O)C	195.8	C19H25F2N3O3	381.42	64.09	1.41	0.33	0.41	0	0	1
GR94839_D	OC1CCN(C1)CC1CN(CCN1C(=O)Cc1ccccc1)C(=O)C	187.3	C19H27N3O3	345.44	64.09	0.83	-0.79	0.21	0	0	1
GR94839_E	OC1CCN(C1)CC1CN(CCN1C(=O)Cc1ccc(cc1)N(=O)=O)C(=O)C	191.9	C19H26N4O5	390.43	109.91	0.23	-0.36	0.04	0	0	1
GR94839_F	COc1ccc(cc1)CC(=O)N1CCN(CC1CN1CCC(C1)O)C(=O)C	193.9	C20H29N3O4	375.46	73.32	0.8	-0.78	0.18	0	0	1
GR94839_G	OC1CCN(C1)CC1CN(CCN1C(=O)Cc1cccc(c1)N(=O)=O)C(=O)C	191.9	C19H26N4O5	390.43	109.91	0.3	-0.36	0.04	0	0	1
GR94839_H	OC1CCN(C1)CC1CN(CCN1C(=O)Cc1ccccc1)C(=O)C	187.3	C19H27N3O3	345.44	64.09	0.83	-0.79	0.21	0	0	1
GR94839_I	OC1CCN(C1)CC1CN(CCN1C(=O)Cc1ccc(cc1)S(=O)C)C(=O)C	194.7	C20H29N3O4S	407.53	100.37	0.54	-0.18	-0.67	0	0	1
GR94839_L	OC1CCN(C1)CC1CN(CCN1C(=O)Cc1ccc(cc1)S(=O)(=O)C)C(=O)C	199.3	C20H29N3O5S	423.53	106.61	0.44	-0.3	-0.56	0	0	1
Guanadrel	NC(=N)NCC1COC2(O1)CCCCC2	146.3	C10H19N3O2	213.28	80.36	0.68	0.55	0.33	0	0	1
Hydrochlorothiazide	Clc1cc2NCNS(=O)(=O)c2cc1S(=O)(=O)N	162.4	C7H8ClN3O4S2	297.74	135.12	-0.24	0.86	-0.07	0	0	1
Icotidine	COc1cccnc1CCCCNc1[nH]cc(c(=O)n1)Cc1ccc(nc1)C	192.3	C21H25N5O2	379.46	92.79	2.69	2.71	2.58	0	0	1
Indometacin	COc1ccc2c(c1)c(CC(=O)O)c(n2C(=O)c1ccc(cc1)Cl)C	179.5	C19H16ClNO4	357.79	68.53	3.63	3.93	4.27	0	1	1
isoxicam	Cc1onc(c1)NC(=O)C1=C(O)c2ccccc2S(=O)(=O)N1C	170.9	C14H13N3O5S	335.34	121.12	1.27	1.99	2.83	0	0	1
Itraconazole	CCC(n1ncn(c1=O)c1ccc(cc1)N1CCN(CC1)c1ccc(cc1)OCC1COC(O1)(Cn1cncn1)c1ccc(cc1Cl)Cl)C	248.7	C35H38Cl2N8O4	705.63	104.7	4.74	4.71	5.66	0	0	0
Kanamycin	OCC1OC(OC2C(N)CC(C(C2O)OC2OC(CN)C(C(C2O)O)O)N)C(C(C1O)N)O	215.1	C18H36N4O11	484.5	282.61	-5.33	-7.29	-6.95	0	0	0
Ketoconazole	Clc1ccc(c(c1)Cl)C1(OCC(O1)COc1ccc(cc1)N1CCN(CC1)C(=O)C)Cn1cncc1	216.2	C26H28Cl2N4O4	531.43	69.06	3.55	3.34	4.34	0	1	0
Ketorolac	OC(=O)C1CCn2c1ccc2C(=O)c1ccccc1	157.3	C15H13NO3	255.27	59.3	2.05	2.29	2.72	0	1	1
lomefloxacin	CCn1cc(C(=O)O)c(=O)c2c1c(F)c(N1CCNC(C1)C)c(c2)F	185	C17H19F2N3O3	351.35	74.57	1.47	1.87	-0.8	0	1	1
loperamide	Clc1ccc(cc1)C1(O)CCN(CC1)CCC(C(=O)N(C)C)(c1ccccc1)c1ccccc1	222.7	C29H33ClN2O2	477.04	43.78	4.69	4.6	5.01	0	1	0
loratadine	CCOC(=O)N1CCC(=C2c3ccc(cc3CCc3c2nccc3)Cl)CC1	187.4	C22H23ClN2O2	382.88	42.43	4.43	4.51	5.2	0	1	1
Lupitidine	CN(Cc1ccc(o1)CSCCNc1[nH]cc(c(=O)n1)Cc1ccc(nc1)C)C	197.5	C21H27N5O2S	413.54	112.35	2.53	2.57	2.06	0	0	1
Mannitol	OCC(C(C(C(CO)O)O)O)O	140.9	C6H14O6	182.17	121.38	-2.21	-3.59	-3.1	0	0	0
meloxicam	Cc1cnc(s1)NC(=O)C1=C(O)c2ccccc2S(=O)(=O)N1C	173.8	C14H13N3O4S2	351.4	136.22	1.73	2.46	3.43	0	0	1
Metaraminol	CC(C(c1cccc(c1)O)O)N	138.6	C9H13NO2	167.21	66.48	0.57	0.45	-0.27	0	0	1
Methotrexate	OC(=O)CCC(C(=O)O)NC(=O)c1ccc(cc1)N(Cc1cnc2c(n1)c(N)nc(n2)N)C	196.1	C20H22N8O5	454.44	210.54	-0.42	0.13	-1.85	0	0	0
Mifepristone	CC#CC1(O)CCC2C1(C)CC(c1ccc(cc1)N(C)C)C1=C3CCC(=O)C=C3CCC21	207.1	C29H35NO2	429.59	40.54	4.64	5.49	3.77	0	1	0
Mono-hydroxylated-L-663581	CN1Cc2c(ncn2c2c(C1=O)c(Cl)ccc2)c1noc(n1)C(O)(C)C	180.6	C17H16ClN5O3	373.79	97.28	1.68	1.75	1.02	0	0	1
Nafcillin	CCOc1ccc2c(c1C(=O)NC1C(=O)N3C1SC(C3C(=O)O)(C)C)cccc2	196.2	C21H22N2O5S	414.47	121.24	2.32	2.1	2.87	0	0	1
Nalidixicacid	CCn1cc(C(=O)O)c(=O)c2c1nc(C)cc2	148.1	C12H12N2O3	232.24	72.19	1.38	1.42	1.41	0	0	1
Nelfinavir	OC(C(NC(=O)c1cccc(c1C)O)CSc1ccccc1)CN1CC2CCCCC2CC1C(=O)NC(C)(C)C	223.4	C32H45N3O4S	567.78	127.2	4.33	4.37	5.67	0	0	0
Norepinephrine	NCC(c1ccc(c(c1)O)O)O	137	C8H11NO3	169.18	86.71	-0.17	-0.23	-1.24	0	0	0
norfloxacin	CCn1cc(C(=O)O)c(=O)c2c1cc(N1CCNCC1)c(c2)F	176.1	C16H18FN3O3	319.33	74.57	0.98	0.93	-1.03	0	0	0
Omeprazole	COc1ccc2c(c1)nc([nH]2)S(=O)Cc1ncc(c(c1C)OC)C	180.5	C17H19N3O3S	345.42	96.31	2.41	3.61	2.23	0	0	1
Oxacillin	OC(=O)C1N2C(=O)C(C2SC1(C)C)NC(=O)c1c(C)onc1c1ccccc1	191.3	C19H19N3O5S	401.44	138.04	1.82	1.51	2.38	0	0	1
pefloxacin	CCn1cc(C(=O)O)c(=O)c2c1cc(N1CCN(CC1)C)c(c2)F	179.7	C17H20FN3O3	333.36	65.78	1.36	1.27	0.27	0	1	1
Phenazopyridine	Nc1ccc(c(n1)N)N=Nc1ccccc1	148.3	C11H11N5	213.24	89.65	1.89	2.68	1.93	0	0	1
Phenoxymethylpenicillin	O=C(NC1C(=O)N2C1SC(C2C(=O)O)(C)C)COc1ccccc1	180.8	C16H18N2O5S	350.39	121.24	1.14	0.32	2.09	0	0	1
piroxicam	O=C(C1=C(O)c2ccccc2S(=O)(=O)N1C)Nc1ccccn1	171.3	C15H13N3O4S	331.35	107.98	1.38	2.09	3.06	0	0	1
Pravastatin	CCC(C(=O)OC1CC(O)C=C2C1C(CCC(CC(CC(=O)O)O)O)C(C=C2)C)C	200.5	C23H36O7	424.53	124.29	2.37	2.44	2.49	0	0	0
Probenecid	CCCN(S(=O)(=O)c1ccc(cc1)C(=O)O)CCC	164.3	C13H19NO4S	285.36	83.06	2.32	3.28	3.21	0	0	1
Quinine	C=C[C@H]1CN2CC[C@H]1C[C@H]2[C@@H](c1ccnc2c1cc(OC)cc2)O	176	C20H24N2O2	324.42	45.59	2.81	2.47	2.88	0	1	1
Ranitidine	CNC(=CN(=O)=O)NCCSCc1ccc(o1)CN(C)C	167.1	C13H22N4O3S	314.4	111.56	0.81	1.68	0.27	0	0	1
Ritonavir	O=C(NC(C(CC(Cc1ccccc1)NC(=O)C(C(C)C)NC(=O)N(Cc1csc(n1)C(C)C)C)O)Cc1ccccc1)OCc1cncs1	251.7	C37H48N6O5S2	720.94	202.26	5.04	5.6	6.05	0	0	0
rufloxacin	CN1CCN(CC1)c1c(F)cc2c3c1SCCn3cc(c2=O)C(=O)O	178.9	C17H18FN3O3S	363.41	91.08	1.33	1.35	-0.28	0	0	1
salbutamol	OCc1cc(ccc1O)C(CNC(C)(C)C)O	158.2	C13H21NO3	239.31	72.72	1.22	0.83	0.31	0	0	1
Salicylicacid	OC(=O)c1ccccc1O	125.3	C7H6O3	138.12	57.53	1.24	1.09	2.26	0	1	1
Saquinavir	NC(=O)CC(C(=O)NC(C(CN1CC2CCCCC2CC1C(=O)NC(C)(C)C)O)Cc1ccccc1)NC(=O)c1ccc2c(n1)cccc2	230.2	C38H50N6O5	670.84	166.75	3.17	2.71	4.24	0	0	0
SB204454	O=C1NC(=O)C2(N1)CCN(C(C2)CN1CCCC1)C(=O)Cc1ccc(c(c1)Cl)Cl	198.4	C20H24Cl2N4O3	439.34	81.75	2.1	0.68	2.24	0	0	1
SB204457	O=C1NC(=O)C2(N1)CCN(C(C2)CN1CCCC1)C(=O)Cc1ccc(c(c1)Cl)Cl	198.4	C20H24Cl2N4O3	439.34	81.75	2.1	0.68	2.24	0	0	1
SB204459	OC1CCN(C1)CC1N(CCn2c1ncc2)C(=O)Cc1ccc(c(c1)Cl)Cl	194.2	C19H22Cl2N4O2	409.31	61.6	1.83	1.3	1.49	0	1	1
SB205563	OCCN1CCN(C(C1)CN1CCC(C1)O)C(=O)Cc1ccc(c(c1)Cl)Cl	197.4	C19H27Cl2N3O3	416.34	67.25	1.72	-0.03	1.32	0	0	1
SB205605	OC1CCN(C1)CC1N(CCc2c1nc[nH]2)C(=O)Cc1ccc(c(c1)Cl)Cl	193.5	C19H22Cl2N4O2	409.31	72.46	2.11	1.37	1.9	0	0	1
skb-d	CCC(c1ccccc1)NC(=O)c1c(OCC(=O)O)c(nc2c1cccc2)c1ccccc1	209	C27H24N2O4	440.49	88.52	4.27	4.92	5.12	0	0	0
skb-e	CCC(c1ccccc1)NC(=O)c1c(OCCCC(=O)O)c(nc2c1cccc2)c1ccccc1	217.2	C29H28N2O4	468.54	88.52	4.81	5.7	5.38	0	0	0
skb-f	CCC(c1ccccc1)NC(=O)c1c(OCCNC(=O)Cc2ccccc2C(=O)O)c(nc2c1cccc2)c1ccccc1	234.9	C36H33N3O5	587.66	117.62	5.16	5.89	5.96	0	0	0
skb-g	CCC(c1ccccc1)NC(=O)c1c(OCCNC(=O)Cc2ccccn2)c(nc2c1cccc2)c1ccccc1	230.4	C34H32N4O3	544.64	93.21	4.87	5.59	5.4	0	0	0
skb-h	CCC(c1ccccc1)NC(=O)c1c(OCCNC(=O)C2CCCN2)c(nc2c1cccc2)c1ccccc1	228.1	C32H34N4O3	522.64	92.35	4.45	4.32	4.96	0	0	0
skb-i	CCC(c1ccccc1)NC(=O)c1c(Cn2ccnc2)c(nc2c1cccc2)c1ccccc1	218	C29H26N4O	446.54	59.81	4.62	5.7	5.24	0	0	0
sparfloxacin	CC1NC(C)CN(C1)c1c(F)c(N)c2c(c1F)n(cc(c2=O)C(=O)O)C1CC1	189.6	C19H22F2N4O3	392.4	100.59	1.59	2.11	0.11	0	0	1
Streptomycin	OCC1OC(OC2C(OC3C(O)C(O)C(C(C3NC(=N)N)O)NC(=N)N)OC(C2(O)C=O)C)C(C(C1O)O)NC	228.2	C21H39N7O12	581.57	331.43	-5.89	-7.74	-7.17	0	0	0
Streptozotocin	OCC1OC(O)C(C(C1O)O)NC(=O)N(N=O)C	157.1	C8H15N3O7	265.22	151.92	-1.74	-2.89	-0.89	0	0	1
Temelastine	Brc1cnc(c(c1)C)CCCCNc1[nH]cc(c(=O)n1)Cc1ccc(nc1)C	191.3	C21H24BrN5O	442.35	83.56	3.73	3.77	3.57	0	0	1
tenoxicam	O=C(C1=C(O)c2sccc2S(=O)(=O)N1C)Nc1ccccn1	169.9	C13H11N3O4S2	337.37	136.22	1.06	2.15	1.14	0	0	1
terfenadine	OC(c1ccc(cc1)C(C)(C)C)CCCN1CCC(CC1)C(c1ccccc1)(c1ccccc1)O	225.1	C32H41NO2	471.67	43.7	5.7	5.63	6.57	0	1	0
Trimetrexate	COc1cc(NCc2ccc3c(c2C)c(N)nc(n3)N)cc(c1OC)OC	189.9	C19H23N5O3	369.42	117.54	2.27	2.41	2.55	0	0	1
Vancomycin	OCC1OC(Oc2c3cc4cc2Oc2ccc(cc2Cl)C(O)C2NC(=O)C(NC(=O)C4NC(=O)C(CC(=O)N)NC(=O)C(C(c4ccc(O3)c(Cl)c4)O)NC(=O)C(CC(C)C)NC)c3ccc(c(c3)c3c(O)cc(cc3C(NC2=O)C(=O)O)O)O)C(C(C1O)O)OC1OC(C)C(C(C1)(C)N)O	326.8	C66H75Cl2N9O24	1449.25	530.49	-2.39	-3.42	-2.61	0	0	0
Y-G19	NCCc1scc(n1)c1ccccc1	142	C11H12N2S	204.29	67.15	2.34	2.31	2.22	0	1	1
Y-G20	NCCc1nc2n(c1)cccc2	132.6	C9H11N3	161.2	43.32	0.9	0.84	0.59	0	1	1
14	O=N(=O)c1cc[nH]c1NCCSCc1ccccn1	160.9	C12H14N4O2S	278.33	111.83	1.73	2.84	2.52	1	0	1
15	Cc1cc(nc(c1C)C)C(SC(CNc1[nH]ccc1N(=O)=O)(C)C)(C)C	196.9	C19H28N4O2S	376.52	111.83	3.8	5.33	4.86	1	0	1
24	CC(=O)NCCCOc1cccc(c1)CN1CCCCC1	173	C17H26N2O2	290.4	41.57	2.51	2.04	2.15	1	1	1
25	O=C(c1ccccc1)NCCCOc1cccc(c1)CN1CCCCC1	189.2	C22H28N2O2	352.47	41.57	3.69	3.34	3.97	1	1	1
26	OCCCOc1cccc(c1)CN1CCCCC1	160.9	C15H23NO2	249.35	32.7	2.53	1.9	2.78	1	1	1
27	C1CCN(CC1)Cc1cccc(c1)OCCCNc1ccccn1	181.1	C20H27N3O	325.45	37.39	3.52	3.23	4.41	1	1	1
28	C1CCN(CC1)Cc1cccc(c1)OCCCNc1nccs1	177	C18H25N3OS	331.48	65.63	3.62	3.29	4.51	1	1	1
30	C1CCN(CC1)Cc1cccc(c1)OCCCNc1nc2c(o1)cccc2	189.6	C22H27N3O2	365.47	50.53	4.03	3.97	4.79	1	1	1
1-48	CCCN(CCC)CCc1ccc(c2c1CC(=C)N2)O	169.7	C17H26N2O	274.4	35.5	3.35	2.97	4.13	1	1	1
5-66	CNCCc1ccccn1	128.5	C8H12N2	136.19	24.92	1.13	0.84	0.68	1	1	1
5-67	CN(CCc1ccccn1)C	133.6	C9H14N2	150.22	16.13	1.36	1.19	1.12	1	1	1
5-68	NCCc1nccs1	122.2	C5H8N2S	128.2	67.15	0.74	0.64	0.16	1	0	1
5-69	S=C(N1CCC(CC1)c1c[nH]cn1)NC1CCCCC1	170.9	C15H24N4S	292.44	76.04	2.44	2.42	2.37	1	1	1
111-trichloroethane	CC(Cl)(Cl)Cl	117.7	C2H3Cl3	133.4	0	2.17	2.38	2.44	1	1	1
111-trifluoro-2-chloroethane	ClCC(F)(F)F	112.2	C2H2ClF3	118.49	0	2.11	3.05	1.93	1	1	1
1-hydroxymidazolam	OCc1ncc2n1c1ccc(cc1C(=NC2)c1ccccc1F)Cl	174.4	C18H13ClFN3O	341.77	50.41	3.06	3.24	2.67	1	1	1
22-dimethylbutane	CCC(C)(C)C	118.1	C6H14	86.18	0	2.7	2.44	3.82	1	1	1
2-methylpentane	CCCC(C)C	121	C6H14	86.18	0	2.61	2.44	3.18	1	1	1
2-methylpropanol	CC(C(F)(F)F)(O)C	120.7	C4H7F3O	128.09	20.23	1.5	2.58	1.04	1	1	1
2-propanol	CC(O)C	112.2	C3H8O	60.1	20.23	0.45	0.39	0.34	1	0	1
3-methylhexane	CCCC(CC)C	125.2	C7H16	100.2	0	3	2.83	3.72	1	1	1
3-methylpentane	CCC(CC)C	121	C6H14	86.18	0	2.7	2.44	3.6	1	1	1
4-hydroxymidazolam	Clc1ccc2c(c1)C(=NC(c1n2c(C)nc1)O)c1ccccc1F	174.9	C18H13ClFN3O	341.77	50.41	3.49	3.53	3.37	1	1	1
7-K06	CN1CCC2C(C1)c1ccccc1Oc1c2cc(Cl)cc1	165.3	C18H18ClNO	299.79	12.47	3.95	4.27	4.13	1	1	1
7-K08	O=C1CCCN1CCCCN1CCN(CC1)c1nc(Cl)cc(c1)C(F)(F)F	198.7	C18H24ClF3N4O	404.86	39.68	3.33	3.29	3.24	1	1	1
7-K10	Clc1ccc2c(c1)C1CCNCC1c1c(O2)cccc1	159.7	C17H16ClNO	285.77	21.26	3.68	3.93	3.66	1	1	1
9-C1	Cn1c(=O)n(C)c2c(c1=O)nc[nH]2	135.7	C7H8N4O2	180.16	72.68	-0.11	-1.04	0.16	1	0	1
9-C15	COc1cc(CNC2CCCNC2c2ccccc2)c2c(c1)CCO2	183.4	C21H26N2O2	338.44	42.52	3.07	2.36	2.92	1	1	1
9-C7	NCCn1ncc2c1cc(Cl)c(c2)Cl	142.9	C9H9Cl2N3	230.09	43.84	2.04	2.3	1.82	1	1	1
9-OH-risperidone	Fc1ccc2c(c1)onc2C1CCN(CC1)CCc1c(C)nc2n(c1=O)CCCC2O	210.6	C23H27FN4O3	426.48	84.39	2.88	2.8	2.17	1	0	0
Abacavir	OCC1C=CC(C1)n1cnc2c1nc(N)nc2NC1CC1	161.8	C14H18N6O	286.33	101.88	0.83	0.85	0.87	1	0	1
Acebutolol	CCCC(=O)Nc1ccc(c(c1)C(=O)C)OCC(CNC(C)C)O	185.4	C18H28N2O4	336.43	87.66	2.14	2.17	1.71	1	0	1
Acetaminophen (Paracetamol)	CC(=O)Nc1ccc(cc1)O	131.2	C8H9NO2	151.16	49.33	0.93	1.16	0.46	1	1	1
Aciclovir	CC(C(C(=O)OCCOCn1cnc2c1nc(N)[nH]c2=O)N)C	171.6	C13H20N6O4	324.34	151.14	-0.36	-0.94	-0.61	1	0	1
Albendazole	CCCSc1ccc2c(c1)nc([nH]2)NC(=O)OC	161.7	C12H15N3O2S	265.33	92.31	2.29	3.05	2.81	1	0	1
Allopurinol	O=c1[nH]cnc2c1cn[nH]2	125.1	C5H4N4O	136.11	74.43	0.01	-0.35	-0.67	1	0	1
Alprazolam	Clc1ccc2c(c1)C(=NCc1n2c(C)nn1)c1ccccc1	171.8	C17H13ClN4	308.76	43.07	2.99	3.05	2.12	1	1	1
Amantadine	NC12CC3CC(C2)CC(C1)C3	143.2	C10H17N	151.25	26.02	2.18	1.91	2.44	1	1	1
Amfetamine	CC(Cc1ccccc1)N	130.2	C9H13N	135.21	26.02	1.91	1.58	1.76	1	1	1
Amikacin	NCCC(C(=O)NC1CC(N)C(C(C1OC1OC(CO)C(C(C1O)N)O)O)OC1OC(CN)C(C(C1O)O)O)O	230.2	C22H43N5O13	585.6	331.94	-5.78	-8.42	-7.89	1	0	0
Aminopyrine	CN(c1c(C)n(n(c1=O)c1ccccc1)C)C	150.9	C13H17N3O	231.29	30.17	1.71	1.55	1	1	1	1
Amitriptyline	CN(CCC=C1c2ccccc2CCc2c1cccc2)C	165.9	C20H23N	277.4	3.24	4.36	4.17	5.04	1	1	1
Amobarbital	CCC1(CCC(C)C)C(=O)NC(=O)NC1=O	149.7	C11H18N2O3	226.27	75.27	1.36	0.42	2.07	1	0	1
Antipyrine	O=c1cc(n(n1c1ccccc1)C)C	137.9	C11H12N2O	188.23	26.93	1.57	1.48	0.38	1	1	1
apomorphine_r	CN1CCc2c3C1Cc1ccc(c(c1c3ccc2)O)O	161.6	C17H17NO2	267.32	43.7	2.47	2.14	2.3	1	1	1
Aspirin	CC(=O)Oc1ccccc1C(=O)O	134.9	C9H8O4	180.16	63.6	1.28	1.31	1.19	1	1	1
Atropine	OCC(c1ccccc1)C(=O)OC1CC2CCC(C1)N2C	170.1	C17H23NO3	289.37	49.77	2.06	1.55	1.83	1	1	1
BBcpd60	CN(Cc1ccc(o1)CSCCNc1[nH]cc(c1N(=O)=O)Cc1ccccc1)C	194.9	C21H26N4O3S	414.52	115.32	3.45	4.54	4.45	1	0	1
Benzene	c1ccccc1	110.8	C6H6	78.11	0	2.14	1.69	2.13	1	0	1
Bretazenil	Brc1ccc2c(c1)C(=O)N1CCCC1c1n2cnc1C(=O)OC(C)(C)C	183.2	C19H20BrN3O3	418.28	64.43	2.94	3.18	3.12	1	1	1
BRL52537	O=C(N1CCCCC1CN1CCCC1)Cc1ccc(c(c1)Cl)Cl	184.8	C18H24Cl2N2O	355.3	23.55	3.73	3.25	4.01	1	1	1
BRL52580	O=C(N1CCc2c(C1CN1CCCC1)cccc2)Cc1ccc(c(c1)Cl)Cl	197	C22H24Cl2N2O	403.34	23.55	4.39	3.67	4.66	1	1	1
BRL52656	O=C(N1CCCCC1CN1CCCC1)Cc1ccc(cc1)C(F)(F)F	189.7	C19H25F3N2O	354.41	23.55	3.75	4.12	3.64	1	1	1
BRL52871	O=C(N1CCc2c(C1CN1CCCC1)ccs2)Cc1ccc(c(c1)Cl)Cl	190.1	C20H22Cl2N2OS	409.37	51.79	4.35	3.73	4.38	1	1	1
BRL53080	O=C(N1CCc2c(C1CN1CCCC1)scc2)Cc1ccc(c(c1)Cl)Cl	190.1	C20H22Cl2N2OS	409.37	51.79	4.34	3.73	4.38	1	1	1
BRL53087	O=C(N1CCC(CC1CN1CCCC1)(C)C)Cc1ccc(c(c1)Cl)Cl	193	C20H28Cl2N2O	383.36	23.55	4.29	3.89	4.84	1	1	1
Bromperidol	Fc1ccc(cc1)C(=O)CCCN1CCC(CC1)(O)c1ccc(cc1)Br	194.8	C21H23BrFNO2	420.32	40.54	4.31	4.47	4.36	1	1	1
Buprenorphine	COC12CCC3(CC1C(C(C)(C)C)(O)C)C14C2Oc2c4c(CC3N(CC1)CC1CC1)ccc2O	209.6	C29H41NO4	467.64	62.16	4.23	3.97	4.68	1	1	0
Bupropion	Clc1cccc(c1)C(=O)C(NC(C)(C)C)C	154.5	C13H18ClNO	239.74	29.1	3.15	3.3	3.22	1	1	1
Busulfan	CS(=O)(=O)OCCCCOS(=O)(=O)C	142.6	C6H14O6S2	246.3	103.5	0.52	1.88	-0.52	1	0	1
Butanone	CCC(=O)C	113.3	C4H8O	72.11	17.07	0.78	0.99	0.29	1	1	1
Caffeine	Cn1cnc2c1c(=O)n(C)c(=O)n2C	139	C8H10N4O2	194.19	61.82	0.08	-1.03	-0.07	1	0	1
Carbamazepine	NC(=O)N1c2ccccc2C=Cc2c1cccc2	149.3	C15H12N2O	236.27	46.33	2.4	2.79	2.45	1	1	1
Carbamazepineepoxide	NC(=O)N1c2ccccc2C2C(c3c1cccc3)O2	151.6	C15H12N2O2	252.27	58.86	1.8	2	1.33	1	1	1
Carbenicillin	O=C(C(c1ccccc1)C(=O)O)NC1C(=O)N2C1SC(C2C(=O)O)(C)C	190	C17H18N2O6S	378.4	149.31	0.76	0.11	1.13	1	0	1
Carmustine (BCNU)	ClCCNC(=O)N(CCCl)N=O	141.4	C5H9Cl2N3O2	214.05	61.77	1.21	1.16	1.53	1	1	1
Chloramphenicol	OCC(C(c1ccc(cc1)N(=O)=O)O)NC(=O)C(Cl)Cl	163.8	C11H12Cl2N2O5	323.13	115.38	0.73	1.11	1.14	1	0	1
Chloroquine	CCN(CCCC(Nc1ccnc2c1ccc(c2)Cl)C)CC	178.3	C18H26ClN3	319.87	28.16	4.15	4.62	4.63	1	1	1
Chlorpromazine	CN(CCCN1c2ccccc2Sc2c1cc(Cl)cc2)C	170.1	C17H19ClN2S	318.86	31.78	4.29	4.51	5.19	1	1	1
Cisapride	COC1CN(CCCOc2ccc(cc2)F)CCC1NC(=O)c1cc(Cl)c(cc1OC)N	210.7	C23H29ClFN3O4	465.95	86.05	3.27	3.41	3.4	1	0	0
Cladribine	OCC1OC(CC1O)n1cnc2c1nc(Cl)nc2N	160.1	C10H12ClN5O3	285.69	119.31	-0.18	-0.61	0.02	1	0	1
Clobazam	Clc1ccc2c(c1)N(C(=O)CC(=O)N2C)c1ccccc1	165.7	C16H13ClN2O2	300.74	40.62	2.53	2.61	2.12	1	1	1
Clomipramine	CN(CCCN1c2ccccc2CCc2c1cc(Cl)cc2)C	173.6	C19H23ClN2	314.85	6.48	4.29	4.15	5.19	1	1	1
Clonidine	Clc1cccc(c1N=C1NCCN1)Cl	145.3	C9H9Cl2N3	230.09	36.42	2.15	1.41	1.98	1	1	1
Codeine	COc1ccc2c3c1OC1C43CCN(C(C2)C4C=CC1O)C	168.3	C18H21NO3	299.36	41.93	1.8	1.12	1.14	1	1	1
cp20	Cn1ccc(=O)c(c1C)O	123.3	C7H9NO2	139.15	42.23	0.31	0.4	-0.77	1	0	1
cp21	CCn1ccc(=O)c(c1C)O	128	C8H11NO2	153.18	42.23	0.67	0.88	-0.31	1	1	1
cp24	Cc1c(O)c(=O)ccn1CCCC	137.6	C10H15NO2	181.23	42.23	1.4	1.66	0.7	1	1	1
cp25	Cc1c(O)c(=O)ccn1CCCCCC	147.4	C12H19NO2	209.28	42.23	2.15	2.44	1.9	1	1	1
cp29	Cc1c(O)c(=O)ccn1CCCCC	142.5	C11H17NO2	195.26	42.23	1.76	2.05	1.24	1	1	1
cp94	CCc1c(O)c(=O)ccn1CC	132.8	C9H13NO2	167.21	42.23	1.02	1.14	0.25	1	1	1
Cyclazocine	Oc1ccc2c(c1)C1(C)CCN(C(C2)C1C)CC1CC1	173.4	C18H25NO	271.4	23.47	3.09	2.88	2.56	1	1	1
Cyclohexane	C1CCCCC1	115.8	C6H6	78.11	0	2.14	1.69	2.13	1	0	1
Cyclopropane	C1CC1	116.3	C3H6	42.08	0	1.59	1.04	1.62	1	0	1
Cycloserine	NC1CONC1=O	117.9	C3H6N2O2	102.09	64.35	-1.02	-2.01	-1.51	1	0	0
Cytarabine	OCC1OC(C(C1O)O)n1ccc(nc1=O)N	151	C9H13N3O5	243.22	130.83	-1.85	-2.88	-2.13	1	0	0
Dacarbazine	CN(N=Nc1[nH]cnc1C(=O)N)C	138.5	C6H10N6O	182.18	99.73	0.04	0.07	-0.24	1	0	1
Desipramine	CNCCCN1c2ccccc2CCc2c1cccc2	163.4	C18H22N2	266.38	15.27	3.67	3.15	4.9	1	1	1
Desmethylclobazam	O=C1CC(=O)N(c2c(N1)ccc(c2)Cl)c1ccccc1	161.7	C15H11ClN2O2	286.71	49.41	2.32	2.39	1.94	1	1	1
Desmethyldesipramine	NCCCN1c2ccccc2CCc2c1cccc2	158.5	C17H20N2	252.35	29.26	3.3	2.89	4.39	1	1	1
Desmethyldiazepam	O=C1CN=C(c2c(N1)cccc2Cl)c1ccccc1	159.9	C15H11ClN2O	270.71	41.46	2.74	2.18	2.81	1	1	1
Desmonomethylpromazine	CNCCCN1c2ccccc2Sc2c1cccc2	159.1	C16H18N2S	270.39	40.57	3.49	3.52	4.08	1	1	1
Dexamfetamine	CC(Cc1ccccc1)N	130.2	C9H13N	135.21	26.02	1.91	1.58	1.76	1	1	1
Dextromethorphan	COc1ccc2c(c1)C13CCCCC3C(C2)N(CC1)C	166.6	C18H25NO	271.4	12.47	3.36	3	3.44	1	1	1
Diazepam	Clc1ccc2c(c1)C(=NCC(=O)N2C)c1ccccc1	163.6	C16H13ClN2O	284.74	32.67	2.97	2.39	2.99	1	1	1
Dichloromethane	ClCCl	109.7	CH2Cl2	84.93	0	1.45	1.42	1.5	1	0	1
Diethylether	CCOCC	113.8	C4H10O	74.12	9.23	1.04	1.04	0.89	1	0	1
diphenhydramine	CN(CCOC(c1ccccc1)c1ccccc1)C	161.1	C17H21NO	255.35	12.47	3.22	3.03	3.27	1	1	1
Disulfiram	CCN(C(=S)SSC(=S)N(CC)CC)CC	162.4	C10H20N2S4	296.54	121.26	3.25	3.62	3.88	1	0	1
Divinylether	C=COC=C	110.9	C4H6O	70.09	9.23	1.09	1.29	1.31	1	0	1
Domperidone	Clc1ccc2c(c1)[nH]c(=O)n2C1CCN(CC1)CCCn1c(=O)[nH]c2c1cccc2	201.9	C22H24ClN5O2	425.91	78.82	3.41	2.97	3.9	1	1	0
Doxycycline	CN(C1C(=C(C(=O)N)C(=O)C2(C1C(O)C1C(C)c3cccc(c3C(=O)C1=C2O)O)O)O)C	196.9	C22H24N2O8	444.43	181.62	-0.24	-0.35	-0.02	1	0	1
doxylamine	CN(CCOC(c1ccccn1)(c1ccccc1)C)C	163.9	C17H22N2O	270.37	25.36	2.67	2.81	2.46	1	1	1
Enflurane	FC(OC(C(Cl)F)(F)F)F	122.9	C3H2ClF5O	184.49	9.23	2.5	4.45	2.1	1	1	1
estradiol	Oc1ccc2c(c1)CCC1C2CCC2(C1CCC2O)C	165.7	C18H24O2	272.38	40.46	3.4	3.61	4.01	1	1	1
Ethanol	CCO	106.9	C2H6O	46.07	20.23	0.09	0	-0.09	1	0	1
Ethionamide	CCc1nccc(c1)C(=S)N	135	C8H10N2S	166.24	71	1.47	1.28	1.07	1	0	1
Ethosuximide	CC1(CC)CC(=O)NC1=O	123.7	C7H11NO2	141.17	46.17	0.74	0.07	0.38	1	0	1
Ethylbenzene	CCc1ccccc1	118.8	C8H10	106.17	0	2.8	2.25	3.15	1	0	1
Famotidine	NC(=Nc1scc(n1)CSCCC(=NS(=O)(=O)N)N)N	167.1	C8H15N7O2S3	337.45	237.75	-0.18	0.16	-0.64	1	0	1
Fluconazole	Fc1ccc(c(c1)F)C(Cn1cncn1)(Cn1cncn1)O	163.5	C13H12F2N6O	306.27	81.65	0.88	1.47	0.35	1	0	1
Flucytosine	Nc1nc(=O)[nH]cc1F	121.1	C4H4FN3O	129.09	71.77	0.01	-0.08	-0.99	1	0	1
Flumazenil	CCOC(=O)c1ncn2c1CN(C)C(=O)c1c2ccc(c1)F	165.7	C15H14FN3O3	303.29	64.43	1.72	1.66	1	1	1	1
Flunitrazepam	CN1C(=O)CN=C(c2c1ccc(c2)N(=O)=O)c1ccccc1F	168.7	C16H12FN3O3	313.28	78.49	2.08	2.73	2.06	1	1	1
flupentixol	OCCN1CCN(CC1)CCC=C1c2ccccc2Sc2c1cc(cc2)C(F)(F)F	200.3	C23H25F3N2OS	434.52	52.01	4.62	4.99	4.44	1	1	0
Fluphenazine	OCCN1CCN(CC1)CCCN1c2ccccc2Sc2c1cc(cc2)C(F)(F)F	198	C22H26F3N3OS	437.52	55.25	4.08	4.32	4.36	1	1	1
Fluroxene	C=COCC(F)(F)F	119.3	C4H5F3O	126.08	9.23	1.86	2.97	1.94	1	1	1
Foscarnetsodium	OC(=O)P(=O)(O)O	122.8	CH3O5P	126.01	104.64	-1.14	-0.16	-1.74	1	0	0
Gabapentin	NCC1(CCCCC1)CC(=O)O	138.5	C9H17NO2	171.24	63.32	0.79	1.37	-1.1	1	1	0
Ganciclovir	OCC(OCn1cnc2c1nc(N)[nH]c2=O)CO	154.5	C9H13N5O4	255.23	139.28	-1.38	-2.11	-1.66	1	0	0
GR85571	O=C(N1CCN(CC1CN1CCCC1)C(=O)C)Cc1ccc(c(c1)Cl)Cl	194.6	C19H25Cl2N3O2	398.33	43.86	2.62	1.55	2.44	1	1	1
GR88377	O=C(N1CCc2c(C1CN1CCCC1)cco2)Cc1ccc(c(c1)Cl)Cl	192.6	C20H22Cl2N2O2	393.31	36.69	3.68	3.26	3.76	1	1	1
GR89696	COC(=O)N1CCN(C(C1)CN1CCCC1)C(=O)Cc1ccc(c(c1)Cl)Cl	196.6	C19H25Cl2N3O3	414.33	53.09	2.7	1.77	2.84	1	1	1
GR89696_et	CCOC(=O)N1CCN(C(C1)CN1CCCC1)C(=O)Cc1ccc(c(c1)Cl)Cl	200.9	C20H27Cl2N3O3	428.35	53.09	3.11	2.16	3.21	1	1	0
GR89696_pr	CCCOC(=O)N1CCN(C(C1)CN1CCCC1)C(=O)Cc1ccc(c(c1)Cl)Cl	205.2	C21H29Cl2N3O3	442.38	53.09	3.38	2.55	3.73	1	1	0
GR91272	OC1CCN(C1)CC1N(CCc2c1cco2)C(=O)Cc1ccc(c(c1)Cl)Cl	194	C20H22Cl2N2O3	409.31	56.92	2.89	2.24	2.79	1	1	1
Haloperidol	Fc1ccc(cc1)C(=O)CCCN1CCC(CC1)(O)c1ccc(cc1)Cl	192.8	C21H23ClFNO2	375.86	40.54	4.22	4.36	4.3	1	1	1
Halothane	ClC(C(F)(F)F)Br	132.1	C2HBrClF3	197.38	0	2.61	3.77	2.3	1	1	1
Heptane	CCCCCCC	123.9	C7H16	100.2	0	3.28	2.98	4.66	1	1	1
Hexane	CCCCCC	119.7	C6H14	86.18	0	2.83	2.59	3.9	1	1	1
Hexobarbital	O=C1NC(=O)C(C(=O)N1C)(C)C1=CCCCC1	150.7	C12H16N2O3	236.27	66.48	1.15	0.44	1.49	1	0	1
Hydroxycarbamide	NC(=O)NO	112.9	CH4N2O2	76.05	75.35	-1.09	-0.96	-1.8	1	0	0
Hydroxyzine	OCCOCCN1CCN(CC1)C(c1ccc(cc1)Cl)c1ccccc1	194.1	C21H27ClN2O2	374.9	35.94	3.17	1.97	3.7	1	1	1
Ibuprofen	CC(Cc1ccc(cc1)C(C(=O)O)C)C	148.3	C13H18O2	206.28	37.3	3.04	3.07	3.5	1	1	1
ICI197067	CC(C(N(C(=O)Cc1ccc(c(c1)Cl)Cl)C)CN1CCCC1)C	185.2	C18H26Cl2N2O	357.32	23.55	4.04	3.73	4.5	1	1	1
ICI199441	O=C(N(C(c1ccccc1)CN1CCCC1)C)Cc1ccc(c(c1)Cl)Cl	193.2	C21H24Cl2N2O	391.33	23.55	4.39	4.13	4.63	1	1	1
Imipramine	CN(CCCN1c2ccccc2CCc2c1cccc2)C	166.6	C19H24N2	280.41	6.48	3.79	3.49	4.8	1	1	1
Indinavir	OC(CN1CCN(CC1C(=O)NC(C)(C)C)Cc1cccnc1)CC(C(=O)NC1C(O)Cc2c1cccc2)Cc1ccccc1	245.3	C36H47N5O4	613.79	118.03	2.76	1.63	2.92	1	0	0
Isoflurane	FC(OC(C(F)(F)F)Cl)F	123.2	C3H2ClF5O	184.49	9.23	2.46	4.45	2.06	1	1	1
Isoniazid	NNC(=O)c1ccncc1	128.2	C6H7N3O	137.14	68.01	-0.35	-0.31	-0.7	1	0	1
Ketoprofen	OC(=O)C(c1cccc(c1)C(=O)c1ccccc1)C	156.4	C16H14O3	254.28	54.37	2.84	3.11	3.12	1	1	1
L-663581	CN1Cc2c(ncn2c2c(C1=O)c(Cl)ccc2)c1noc(n1)C(C)C	176.1	C17H16ClN5O2	357.79	77.05	2.57	2.75	2.44	1	1	1
Levallorphan	C=CCN1CCC23C(C1Cc1c3cc(cc1)O)CCCC2	170.9	C19H25NO	283.41	23.47	3.45	3.26	3.48	1	1	1
Levodopa	OC(=O)C(Cc1ccc(c(c1)O)O)N	143.8	C9H11NO4	197.19	103.78	-0.85	0.05	-2.74	1	0	0
Levofloxacin (Ofloxacin)	CN1CCN(CC1)c1c(F)cc2c3c1OCC(n3cc(c2=O)C(=O)O)C	189.4	C18H20FN3O4	361.37	75.01	1.15	1.2	-0.39	1	0	1
Lomustine	ClCCN(C(=O)NC1CCCCC1)N=O	152.1	C9H16ClN3O2	233.7	61.77	2.01	2.25	2.83	1	1	1
Mefloquine	OC(c1cc(nc2c1cccc2C(F)(F)F)C(F)(F)F)C1CCCCN1	184.1	C17H16F6N2O	378.31	45.15	4.13	6.05	3.62	1	0	1
Mepyramine	COc1ccc(cc1)CN(c1ccccn1)CCN(C)C	169.9	C17H23N3O	285.38	28.6	2.67	2.51	3.27	1	1	1
Mesoridazine	CN1CCCCC1CCN1c2ccccc2Sc2c1cc(cc2)S(=O)C	184.5	C21H26N2OS2	386.57	68.06	4.09	5.01	4.51	1	0	1
Methohexital	CCC#CC(C1(CC=C)C(=O)NC(=O)N(C1=O)C)C	154	C14H18N2O3	262.3	66.48	1.81	0.62	2.29	1	0	1
Methoxyflurane	COC(C(Cl)Cl)(F)F	120.1	C3H4Cl2F2O	164.97	9.23	2.14	2.87	2.21	1	1	1
Methylcyclopentane	CC1CCCC1	118.3	C6H12	84.16	0	2.62	2.2	3.37	1	0	1
Metoprolol	COCCc1ccc(cc1)OCC(CNC(C)C)O	168	C15H25NO3	267.36	50.72	2.18	1.61	1.88	1	1	1
Metronidazole	OCCn1c(C)ncc1N(=O)=O	132.3	C6H9N3O3	171.15	83.87	-0.1	0.62	-0.02	1	0	1
Mianserin	CN1CCN2C(C1)c1ccccc1Cc1c2cccc1	162.3	C18H20N2	264.36	6.48	2.88	2	3.38	1	1	1
Midazolam	Clc1ccc2c(c1)C(=NCc1n2c(C)nc1)c1ccccc1F	172.8	C18H13ClFN3	325.77	30.18	3.61	4.21	2.48	1	1	1
Minocycline	CN(C1C(=C(C(=O)N)C(=O)C2(C1CC1Cc3c(C(=O)C1=C2O)c(O)ccc3N(C)C)O)O)C	197.4	C23H27N3O7	457.48	164.63	0.09	0.19	0.05	1	0	1
Mirtazapine	CN1CCN2C(C1)c1ccccc1Cc1c2nccc1	161.1	C17H19N3	265.35	19.37	2.27	1.39	2.65	1	1	1
Moclobemide	O=C(c1ccc(cc1)Cl)NCCN1CCOCC1	162.8	C13H17ClN2O2	268.74	41.57	1.8	1.02	1.49	1	1	1
Morphine	OC1C=CC2C34C1Oc1c4c(CC2N(CC3)C)ccc1O	163.7	C17H19NO3	285.34	52.93	1.41	0.82	0.76	1	1	1
m-Xylene	Cc1cccc(c1)C	117.5	C8H10	106.17	0	2.86	2.3	3.2	1	1	1
Nalorphine	C=CCN1CCC23C4C1Cc1c3c(OC2C(C=C4)O)c(cc1)O	171.9	C19H21NO3	311.37	52.93	2.04	1.37	1.86	1	1	1
naltrexone	O=C1CCC2(C34C1Oc1c4c(CC2N(CC3)CC2CC2)ccc1O)O	177.5	C20H23NO4	341.4	70	1.94	1.08	1.58	1	0	1
Nevirapine	Cc1ccnc2c1[nH]c(=O)c1c(n2C2CC2)nccc1	161.8	C15H14N4O	266.3	63.57	2.33	2.42	1.96	1	1	1
Nor-1-chlorpromazine	CNCCCN1c2ccccc2Sc2c1cc(Cl)cc2	166.6	C16H17ClN2S	304.84	40.57	4.09	4.17	4.94	1	1	1
Nor-2-chlorpromazine	NCCCN1c2ccccc2Sc2c1cc(Cl)cc2	162.8	C15H15ClN2S	290.81	54.56	3.73	3.91	4.47	1	1	1
Northioridazine	CSc1ccc2c(c1)N(CCC1CCCCN1)c1c(S2)cccc1	176.2	C20H24N2S2	356.55	65.87	4.68	4.78	5.43	1	1	1
Org12962	FC(c1ccc(nc1Cl)N1CCNCC1)(F)F	154.7	C10H11ClF3N3	265.66	28.16	2.43	2.55	2.5	1	1	1
Org13011	O=C1CCCN1CCCCN1CCN(CC1)c1nccc(c1)C(F)(F)F	191.1	C18H25F3N4O	370.41	39.68	2.71	2.63	2.28	1	1	1
Org30526	Clc1ccc2c(c1)C1CNCC1c1c(O2)cccc1	155	C16H14ClNO	271.74	21.26	3.43	3.54	3.3	1	1	1
Org32104	Cc1cccc2c1Oc1ccccc1C1(C2CNCC1)O	160.6	C18H19NO2	281.35	41.49	2.71	2.58	2.31	1	1	1
Org34167	C=CCC(c1ccccc1c1noc2c1cccc2)N	162.5	C17H16N2O	264.32	52.05	3.32	3.75	3.37	1	1	1
Org4428	CN1CCC2(C(C1)c1cccc(c1Oc1c2cccc1)C)O	166.3	C19H21NO2	295.38	32.7	2.97	2.92	2.78	1	1	1
Org5222	Clc1ccc2c(c1)C1CN(CC1c1c(O2)cccc1)C	161	C17H16ClNO	285.77	12.47	3.66	3.88	3.77	1	1	1
Oxazepam	O=C1Nc2ccc(cc2C(=NC1O)c1ccccc1)Cl	162	C15H11ClN2O2	286.71	61.69	2.28	1.5	2.24	1	1	1
o-Xylene	Cc1ccccc1C	117.5	C8H10	106.17	0	2.83	2.3	3.12	1	1	1
Paraxanthine	Cn1cnc2c1c(=O)n(c(=O)[nH]2)C	135.7	C7H8N4O2	180.16	72.68	-0.07	-1.04	-0.22	1	0	1
Pentane	CCCCC	115.5	C5H12	72.15	0	2.45	2.2	3.39	1	0	1
Pentazocine	CC(=CCN1CCC2(C(C1Cc1c2cc(cc1)O)C)C)C	172.5	C19H27NO	285.42	23.47	3.52	3.5	3.31	1	1	1
Pentobarbital	CCCC(C1(CC)C(=O)NC(=O)NC1=O)C	149.7	C11H18N2O3	226.27	75.27	1.35	0.42	2.1	1	0	1
Pentostatin	OCC1OC(CC1O)n1cnc2c1N=CNCC2O	159	C11H16N4O4	268.27	112.13	-1.42	-2.59	-2.68	1	0	0
perphenazine	OCCN1CCN(CC1)CCCN1c2ccccc2Sc2c1cc(Cl)cc2	191.9	C21H26ClN3OS	403.97	55.25	3.6	2.8	4.2	1	1	1
Pethidine	CCOC(=O)C1(CCN(CC1)C)c1ccccc1	158.5	C15H21NO2	247.33	29.54	2.51	1.83	2.72	1	1	1
Phenobarbital	CCC1(C(=O)NC(=O)NC1=O)c1ccccc1	149.9	C12H12N2O3	232.24	75.27	1.01	-0.06	1.47	1	0	1
Phenserine	O=C(Nc1ccccc1)Oc1ccc2c(c1)C1(C)CCN(C1N2C)C	182.4	C20H23N3O2	337.42	44.81	2.9	2.71	3.14	1	1	1
Phenylbutazone	CCCCC1C(=O)N(N(C1=O)c1ccccc1)c1ccccc1	173.8	C19H20N2O2	308.37	40.62	3.18	3.03	3.16	1	1	1
Phenytoin	O=C1NC(=O)NC1(c1ccccc1)c1ccccc1	155.2	C15H12N2O2	252.27	58.2	1.81	0.9	2.47	1	1	1
Physostigmine	CNC(=O)Oc1ccc2c(c1)C1(C)CCN(C1N2C)C	163.8	C15H21N3O2	275.35	44.81	1.68	1.01	1.58	1	1	1
Pindolol	OC(COc1cccc2c1cc[nH]2)CNC(C)C	158.8	C14H20N2O2	248.32	57.28	1.94	1.91	1.75	1	1	1
Pirenzepine	CN1CCN(CC1)CC(=O)n1c2ccccc2c(=O)[nH]c2c1nccc2	178.8	C19H21N5O2	351.4	74.23	1.29	0.57	0.1	1	0	1
Plicamycin	COC(C1Cc2cc3cc(OC4CC(OC5CC(O)C(C(O5)C)O)C(C(O4)C)O)c(c(c3c(c2C(=O)C1OC1CC(OC2CC(O)C(C(O2)C)OC2OC(C)C(C(C2)(C)O)O)C(C(O1)C)O)O)O)C)C(=O)C(C(O)C)O	323.1	C52H76O24	1085.15	358.2	0.2	-0.25	0.62	1	0	0
Praziquantel	O=C(N1CC(=O)N2C(C1)c1ccccc1CC2)C1CCCCC1	176.6	C19H24N2O2	312.41	40.62	2.4	1.45	2.67	1	1	1
progesterone	O=C1CCC2(C(=C1)CCC1C2CCC2(C1CCC2C(=O)C)C)C	180.5	C21H30O2	314.46	34.14	4.02	4.72	3.87	1	1	1
Promazine	CN(CCCN1c2ccccc2Sc2c1cccc2)C	163.8	C17H20N2S	284.42	31.78	3.75	3.86	4.55	1	1	1
Promethazine	CN(C(CN1c2ccccc2Sc2c1cccc2)C)C	163.5	C17H20N2S	284.42	31.78	3.75	3.86	4.81	1	1	1
Propanol	CCCO	111	C3H8O	60.1	20.23	0.47	0.39	0.25	1	0	1
Propanone	CC(=O)C	109.2	C3H6O	58.08	17.07	0.4	0.6	-0.05	1	0	1
Propranolol	OC(COc1cccc2c1cccc2)CNC(C)C	161.6	C16H21NO2	259.34	41.49	2.84	2.58	2.98	1	1	1
p-Xylene	Cc1ccc(cc1)C	117.5	C8H10	106.17	0	2.85	2.3	3.15	1	1	1
Pyrazinamide	NC(=O)c1cnccn1	123.3	C5H5N3O	123.11	68.87	-0.37	-0.42	-0.6	1	0	1
Pyrimethamine	CCc1nc(N)nc(c1c1ccc(cc1)Cl)N	154.2	C12H13ClN4	248.71	77.82	2.37	2.54	2.69	1	1	1
Quinidine	C=C[C@H]1CN2CC[C@H]1C[C@@H]2[C@H](c1ccnc2c1cc(OC)cc2)O	176	C20H24N2O2	324.42	45.59	2.8	2.47	2.88	1	1	1
Ribavirin	OCC1OC(C(C1O)O)n1cnc(n1)C(=O)N	150.1	C8H12N4O5	244.2	143.72	-2.18	-3.34	-1.85	1	0	0
Risperidone	Fc1ccc2c(c1)onc2C1CCN(CC1)CCc1c(C)nc2n(c1=O)CCCC2	205.6	C23H27FN4O2	410.48	64.16	3.62	3.63	2.72	1	1	0
RO19-4603	CN1Cc2c(ncn2c2c(C1=O)scc2)C(=O)OC(C)(C)C	176.2	C15H17N3O3S	319.38	92.67	2.1	1.94	1.92	1	0	1
roxindole	Oc1ccc2c(c1)c(CCCCN1CCC(=CC1)c1ccccc1)c[nH]2	189.6	C23H26N2O	346.47	39.26	4.27	4.6	4.57	1	1	1
RP60180	CCCNC(=O)c1ccc2c(c1)N(C(CN1CCCC1)C)c1c(S2)cccc1	197.3	C23H29N3OS	395.56	60.88	4.33	4.15	4.88	1	1	1
Salicyluricacid	OC(=O)CNC(=O)c1ccccc1O	142.1	C9H9NO4	195.17	86.63	0.56	0.21	0.95	1	0	1
Sankyo	CN1CCN(C(C1)CN1CCCC1)C(=O)Cc1ccc(c(c1)Cl)Cl	189.3	C18H25Cl2N3O	370.32	26.79	2.84	1.63	2.98	1	1	1
SB201708	O=C(N1CCn2c(C1CN1CCCC1)ncc2)Cc1ccc(c(c1)Cl)Cl	192.4	C19H22Cl2N4O	393.31	41.37	2.63	2.33	2.46	1	1	1
SB204484	O=C(N1CCn2c(C1CN1CCCC1)ncn2)Cc1ccc(c(c1)Cl)Cl	191.4	C18H21Cl2N5O	394.3	54.26	2.4	1.72	2.45	1	1	1
SB-222200	CCC(c1ccccc1)NC(=O)c1c(C)c(nc2c1cccc2)c1ccccc1	199	C26H24N2O	380.48	41.99	5.14	5.77	5.92	1	1	1
Sevoflurane	FCOC(C(F)(F)F)C(F)(F)F	131.6	C4H3F7O	200.05	9.23	2.94	5.36	2.81	1	0	1
skb_a	CCC(c1ccccc1)NC(=O)c1c(O)c(nc2c1cccc2)c1ccccc1	197	C25H22N2O2	382.45	62.22	4.58	5.16	5.75	1	1	1
skb_c	CCC(c1ccccc1)NC(=O)c1c(OCCCN(C)C)c(nc2c1cccc2)c1ccccc1	218.4	C30H33N3O2	467.6	54.46	5.22	5.79	5.92	1	0	0
SKF101468	CCCN(CCC)CCc1cccc2c1CC(=O)N2	165.3	C16H24N2O	260.37	32.34	2.85	2.27	2.7	1	1	1
SKF89124	CCCN(CCC)CCc1ccc(c2c1CC(=O)N2)O	168.4	C16H24N2O2	276.37	52.57	2.45	1.98	2.34	1	1	1
Sotalol	CC(NCC(c1ccc(cc1)NS(=O)(=O)C)O)C	163.6	C12H20N2O3S	272.36	86.81	0.97	1.66	0.24	1	0	1
Stavudine	Cc1cn(C2OC(C=C2)CO)c(=O)[nH]c1=O	145.2	C10H12N2O4	224.21	84.32	-0.04	-1.03	-0.81	1	0	1
Sulfadiazine	Nc1ccc(cc1)S(=O)(=O)Nc1ncccn1	150.9	C10H10N4O2S	250.28	106.35	0.4	1.76	-0.09	1	0	1
Sulfafurazole	Nc1ccc(cc1)S(=O)(=O)Nc1onc(c1C)C	158.7	C11H13N3O3S	267.3	106.6	1.16	2.57	1.01	1	0	1
Sulfamethoxazole	Nc1ccc(cc1)S(=O)(=O)Nc1noc(c1)C	153.2	C10H11N3O3S	253.28	106.6	0.82	2.26	0.89	1	0	1
Sulforidazine	CN1CCCCC1CCN1c2ccccc2Sc2c1cc(cc2)S(=O)(=O)C	190.2	C21H26N2O2S2	402.57	74.3	4.13	4.89	5.12	1	0	1
Tacrine	Nc1c2CCCCc2nc2c1cccc2	140.7	C13H14N2	198.26	38.91	2.59	2.7	2.71	1	1	1
tamitinol	CSCc1cnc(c(c1CNCC)O)C	153.1	C11H18N2OS	226.34	70.45	1.68	1.76	1.18	1	1	1
Tamoxifen	CCC(=C(c1ccccc1)c1ccc(cc1)OCCN(C)C)c1ccccc1	196.9	C26H29NO	371.51	12.47	5.77	6	7.14	1	0	1
Teflurane	FC(C(F)(F)F)Br	133.2	C2HBrF4	180.93	0	2.6	3.92	2.61	1	1	1
Temazepam	Clc1ccc2c(c1)C(=NC(C(=O)N2C)O)c1ccccc1	165.9	C16H13ClN2O2	300.74	52.9	2.44	1.71	2.19	1	1	1
Teniposide	COc1cc(cc(c1OC)OC)C1C2C(=O)OCC2C(c2c1cc1OCOc1c2)OC1OC2COC(OC2C(C1O)O)c1cccs1	267.6	C33H34O13S	670.68	178.07	2.41	2.41	1.57	1	0	0
Tertbutylchlorambucil	ClCCN(c1ccc(cc1)CCCC(=O)OC(C)(C)C)CCCl	186.8	C18H27Cl2NO2	360.32	29.54	4.27	4.64	3.01	1	1	1
testosterone	O=C1CCC2(C(=C1)CCC1C2CCC2(C1CCC2O)C)C	172.4	C19H28O2	288.42	37.3	3.46	3.88	3.32	1	1	1
Theobromine	Cn1cnc2c1c(=O)[nH]c(=O)n2C	135.7	C7H8N4O2	180.16	72.68	-0.12	-1.04	-0.78	1	0	1
Theophylline	Cn1c(=O)n(C)c2c(c1=O)[nH]cn2	135.7	C7H8N4O2	180.16	72.68	-0.19	-1.04	-0.02	1	0	1
Thiopental	CCCC(C1(CC)C(=O)NC(=S)NC1=O)C	153.8	C11H18N2O2S	242.34	90.29	1.88	0.59	2.85	1	0	1
Thioperamide	S=C(N1CCC(CC1)c1c[nH]cn1)NC1CCCCC1	170.9	C15H24N4S	292.44	76.04	2.44	2.42	2.37	1	1	1
Thioridazine	CSc1ccc2c(c1)N(CCC1CCCCN1C)c1c(S2)cccc1	181.9	C21H26N2S2	370.57	57.08	4.93	5.12	5.9	1	1	1
Thiotepa	S=P(N1CC1)(N1CC1)N1CC1	190	C6H12N3PS	189.22	50.93	0.63	-0.33	0.53	1	0	1
Tibolone	C#CC1(O)CCC2C1(C)CCC1C2C(C)CC2=C1CCC(=O)C2	178.4	C21H28O2	312.45	37.3	3.54	3.96	2.36	1	1	1
Ticarcillin	O=C(C(c1cscc1)C(=O)O)NC1C(=O)N2C1SC(C2C(=O)O)(C)C	183.9	C15H16N2O6S2	384.43	177.55	0.6	0.17	0.81	1	0	1
Tifluadom	O=C(c1ccsc1)NCC1CN=C(c2c(N1C)cccc2)c1ccccc1F	195.7	C22H20FN3OS	393.48	72.94	3.96	3.63	3.98	1	1	1
Tiotidine	N#CN=C(NCCSCc1csc(n1)N=C(N)N)NC	159.6	C10H16N8S2	312.42	191.04	0.44	-0.22	0.68	1	0	1
Toluene	Cc1ccccc1	114.2	C7H8	92.14	0	2.51	2	2.73	1	0	1
Topotecan	CCC1(O)C(=O)OCc2c1cc1c3nc4ccc(c(c4cc3Cn1c2=O)CN(C)C)O	203.4	C23H23N3O5	421.45	104.89	1.86	1.43	1.22	1	0	0
Triazolam	Clc1ccc2c(c1)C(=NCc1n2c(C)nn1)c1ccccc1Cl	173.7	C17H12Cl2N4	343.21	43.07	3.44	3.7	2.42	1	1	1
Trichloroethylene	ClC=C(Cl)Cl	120.6	C2HCl3	131.39	0	2.18	2.5	2.42	1	1	1
Trichloromethane	ClC(Cl)Cl	117.5	CHCl3	119.38	0	2.02	1.99	2.26	1	0	1
Trifluoperazine	CN1CCN(CC1)CCCN1c2ccccc2Sc2c1cc(cc2)C(F)(F)F	189.5	C21H24F3N3S	407.5	35.02	4.53	4.96	5.03	1	1	1
trifluopromazine	CN(CCCN1c2ccccc2Sc2c1cc(cc2)C(F)(F)F)C	179.4	C18H19F3N2S	352.42	31.78	4.78	6.03	5.54	1	0	1
Trimethoprim	COc1cc(Cc2cnc(nc2N)N)cc(c1OC)OC	168.6	C14H18N4O3	290.32	105.51	1.24	1.27	0.91	1	0	1
Trovafloxacin	NC1C2C1CN(C2)c1nc2c(cc1F)c(=O)c(cn2c1ccc(cc1F)F)C(=O)O	194.4	C20H15F3N4O3	416.35	101.45	2.11	2.77	0.31	1	0	1
U50488	O=C(N(C1CCCCC1N1CCCC1)C)Cc1ccc(c(c1)Cl)Cl	188.8	C19H26Cl2N2O	369.33	23.55	4.07	4.02	4.43	1	1	1
Urea	NC(=O)N	109.7	CH4N2O	60.06	69.11	-0.99	-0.98	-1.43	1	0	0
Valproicacid	CCCC(C(=O)O)CCC	135	C8H16O2	144.21	37.3	2.12	2.29	2.75	1	1	1
Verapamil	COc1ccc(cc1OC)CCN(CCCC(c1ccc(c(c1)OC)OC)(C(C)C)C#N)C	210.3	C27H38N2O4	454.6	63.95	4.45	5.09	3.79	1	1	0
Vidarabine	OCC1OC(C(C1O)O)n1cnc2c1ncnc2N	157.1	C10H13N5O4	267.24	139.54	-1.53	-2.3	-1.05	1	0	0
Y-G14	CNCCc1ccccn1	128.5	C8H12N2	136.19	24.92	1.13	0.84	0.68	1	1	1
Y-G15	CN(CCc1ccccn1)C	133.6	C9H14N2	150.22	16.13	1.36	1.19	1.12	1	1	1
Y-G16	NCCc1nccs1	122.2	C5H8N2S	128.2	67.15	0.74	0.64	0.16	1	0	1
Zalcitabine	Nc1ccn(c(=O)n1)C1CCC(O1)CO	143.6	C9H13N3O3	211.22	90.37	-0.44	-0.82	-1.3	1	0	0
Zolantidine	C1CCN(CC1)Cc1cccc(c1)OCCCNc1nc2c(s1)cccc2	191	C22H27N3OS	381.53	65.63	4.59	4.44	5.41	1	1	1
Zonisamide	NS(=O)(=O)Cc1noc2c1cccc2	141.4	C8H8N2O3S	212.23	94.57	0.37	1.55	0.24	1	0	1
Clidiniumbromide	O=C(C(c1ccccc1)(c1ccccc1)O)OC1C[N+]2(C)CCC1CC2.[Br-]	190.3	C22H26BrNO3	432.35	46.53	0.68	-0.78	4.25	0	0	1
Propanthelinebromide	O=C(C1c2ccccc2Oc2c1cccc2)OCC[N+](C(C)C)(C(C)C)C.[Br-]	185.2	C23H30BrNO3	448.39	35.53	1.77	1.73	5.18	0	1	1
Pyridostigminebromide	C[n+]1cccc(c1)OC(=O)N(C)C.[Br-]	147.4	C9H13BrN2O2	261.12	33.42	-0.5	-2.42	1.72	1	0	1
Mepenzolatebromide	O=C([C+](c1ccccc1)(c1ccccc1)O)OC1CCC[N+](C1)(C)C	193.8	C21H26NO3	340.44	46.53	1.39	2.22	3.25	0	1	1
Ipratropiumbromide	OCC(c1ccccc1)C(=O)OC1CC2CCC(C1)[N+]2(C)C(C)C	184.8	C20H30NO3	332.46	46.53	1.35	2.47	2.65	0	1	1
23	Cc1c[nH+][o+]c(c1[O-])C(CC(C(N(C(N)(N)C)C(C)(C)C)(C)C)C)[NH]	184.9	C18H35N5O2	353.5	117.65	-2.83	2.09	1.68	1	0	1
Bethanechol	CC(C[N+](C)(C)C)OC(=O)N	133.2	C7H17N2O2	161.22	52.32	-1.24	0.18	0.03	0	0	1
Calcium-folinate	O=CN1C(CNc2ccc(cc2)C(=O)NC(C(=O)[O-])CCC(=O)[O-])CNc2c1c(O)nc(n2)N	199.6	C20H21N7O7	471.42	225.76	-1.06	-4.12	-0.2	1	0	1
Mesna	SCCS(=O)(=O)[O-]	118.9	C2H5O3S2	141.19	104.38	-0.2	0.54	-0.6	0	0	1
Sodiumamidotrizoate	CC(=O)N[C-]1C(I)C(NC(=O)C)C(C(C1I)C(=O)O)I	169	C11H14I3N2O4	618.95	95.5	1.24	1.28	1.31	0	0	1
Bretyliumtosilate	CC[N+](Cc1ccccc1Br)(C)C	155.1	C11H17BrN	243.16	0	1.5	2.89	2.83	0	1	1
22	Cc1c(C)oc(c1C)C(N(C(N)(C)C)C(N)(C)C)(C)C.C[NH+]O.[OH-]	185.4	C17H37N4O3	345.5	128.32	0.41	1.2	0.96	1	0	1
Ceftazidime	O=C1C(NC(=O)C(=NOC(C(=O)O)(C)C)c2csc(n2)N)C2N1C(=C(CS2)C[n+]1ccccc1)C(=O)[O-]	222.2	C22H22N6O7S2	546.58	244.76	-1.35	-1.67	-2.25	1	0	0
Zidovudine	OCC1OC(CC1N=[N+]=[N-])n1cc(C)c(=O)[nH]c1=O	158.4	C10H13N5O4	267.24	134.07	-0.11	-0.52	0.05	1	0	1

## Sheet: Muehlbacher Set
Name	logBB	SMILES	BBB	CCS
1,2-dichloroethane	-0.14	C(CCl)Cl	1	113.8
acetone	-0.15	CC(=O)C	1	109.2
benzene	0.35	C1=CC=CC=C1	1	110.8
1-butanol	-0.02	CCCCO	1	115.2
methane	0.03	C	1	102.7
salicylic acid	-1.11	C1=CC=C(C(=C1)C(=O)O)O	0	125.3
octane	0.69	CCCCCCCC	1	128.2
cotinine	-0.22	CN1C(CCC1=O)C2=CN=CC=C2	1	136.8
nornicotine	0.32	C1CC(NC1)C2=CN=CC=C2	1	131.6
bupropion	1.4	CC(C(=O)C1=CC(=CC=C1)Cl)NC(C)(C)C	1	154.5
ethanol	-0.16	CCO	1	106.9
methanol	0.02	CO	1	102.4
nicotine	0.38	CN1CCCC1C2=CN=CC=C2	1	135.3
nitrogen	0.03	N#N	1	106.5
nitrous oxide	0.03	N#[N+][O-]	1	114
water	-0.04	O	1	103.3
1-propanol	-0.15	CCCO	1	111
toluene	0.36	CC1=CC=CC=C1	1	114.2
urea	-0.14	C(=O)(N)N	1	109.7
pervertin	0.95	CC(CC1=CC=CC=C1)NC	1	133.8
PK 11195	0.48	CCC(C)N(C)C(=O)C1=CC2=CC=CC=C2C(=N1)C3=CC=CC=C3Cl	1	183.5
phenytoin	-0.05	C1=CC=C(C=C1)C2(C(=O)NC(=O)N2)C3=CC=CC=C3	1	155.2
tacrine	-0.12	C1CCC2=NC3=CC=CC=C3C(=C2C1)N	1	140.7
acebutolol	-0.15	CCCC(=O)NC1=CC(=C(C=C1)OCC(CNC(C)C)O)C(=O)C	1	185.4
acetaminophen	-0.37	CC(=O)NC1=CC=C(C=C1)O	1	131.2
acyclovir	-0.84	C1=NC2=C(N1COCCO)NC(=NC2=O)N	1	147.4
salbutamol	-1.14	CC(C)(C)NCC(C1=CC(=C(C=C1)O)CO)O	0	158.2
alprazolam	0.02	CC1=NN=C2N1C3=C(C=C(C=C3)Cl)C(=NC2)C4=CC=CC=C4	1	171.8
alprenolol	-0.23	CC(C)NCC(COC1=CC=CC=C1CC=C)O	1	163.2
theophylline	-0.32	CN1C2=C(C(=O)N(C1=O)C)NC=N2	1	135.7
amitriptyline	0.9	CN(C)CCC=C1C2=CC=CC=C2CCC3=CC=CC=C31	1	165.9
amobarbital	0.11	CCC1(C(=O)NC(=O)NC1=O)CCC(C)C	1	149.7
antipyrine	-0.11	CC1=CC(=O)N(N1C)C2=CC=CC=C2	1	137.9
aspirin	-0.61	CC(=O)OC1=CC=CC=C1C(=O)O	1	134.9
atenolol	-1.14	CC(C)NCC(COC1=CC=C(C=C1)CC(=O)N)O	0	165.9
barbital	-0.14	CCC1(C(=O)NC(=O)NC1=O)CC	1	136.4
benzocaine	0.27	CCOC(=O)C1=CC=C(C=C1)N	1	135.6
betahistine	-0.34	CNCCC1=CC=CC=N1	1	128.5
betaxolol	0.39	CC(C)NCC(COC1=CC=C(C=C1)CCOCC2CC2)O	1	168.6
biperiden	0.85	OC(C1CC2CC1C=C2)(C3=CC=CC=C3)CCN4CCCCC4	1	177.6
bromocriptine	-1.1	BrC1=C2C3=C(N1)C=CC=C3C4=C[C@@H](C(N[C@]5(C(N6[C@H](C(N7CCC[C@]7([C@@]6(O5)O)[H])=O)CC(C)C)=O)C(C)C)=O)CN(C)[C@@]([H])4C2	0	249.7
bromperidol	1.38	C1CN(CCC1(C2=CC=C(C=C2)Br)O)CCCC(=O)C3=CC=C(C=C3)F	1	194.8
bunitrolol	0.38	CC(C)(C)NCC(COC1=CC=CC=C1C#N)O	1	161.7
buspirone	0.49	C1CCC2(C1)CC(=O)N(C(=O)C2)CCCCN3CCN(CC3)C4=NC=CC=N4	1	199.2
butamben	0.42	CCCCOC(=O)C1=CC=C(C=C1)N	1	145
caffeine	-0.04	CN1C=NC2=C1C(=O)N(C(=O)N2C)C	1	139
verapamil	-0.64	CC(C)C(CCCN(C)CCC1=CC(=C(C=C1)OC)OC)(C#N)C2=CC(=C(C=C2)OC)OC	1	210.3
carbamazepine	-0.04	C1=CC=C2C(=C1)C=CC3=CC=CC=C3N2C(=O)N	1	149.3
carbamazepine epoxide	-0.34	C1=CC=C2C(=C1)C3C(O3)C4=CC=CC=C4N2C(=O)N	1	151.6
carmustine	-0.52	C(CCl)NC(=O)N(CCCl)N=O	1	141.4
carteolol	0.01	CC(C)(C)NCC(COC1=CC=CC2=C1CCC(=O)N2)O	1	171.1
cetirizine	-2.15	C1CN(CCN1CCOCC(=O)O)C(C2=CC=CC=C2)C3=CC=C(C=C3)Cl	0	194.8
chlorambucil	-1.7	C1=CC(=CC=C1CCCC(=O)O)N(CCCl)CCCl	0	168.8
chlorpromazine	1.02	CN(C)CCCN1C2=CC=CC=C2SC3=C1C=C(C=C3)Cl	1	170.1
cimetidine	-1.06	CC1=C(N=CN1)CSCCNC(=NC)NC#N	0	156.4
clobazam	0.36	CN1C(=O)CC(=O)N(C2=C1C=CC(=C2)Cl)C3=CC=CC=C3	1	165.7
clonidine	0.12	C1CN=C(N1)NC2=C(C=CC=C2Cl)Cl	1	144.1
desipramine	1.08	CNCCCN1C2=CC=CC=C2CCC3=CC=CC=C31	1	163.4
nordiazepam	0.52	C1C(=O)NC2=C(C=C(C=C2)Cl)C(=N1)C3=CC=CC=C3	1	159.9
amphetamine	0.93	CC(CC1=CC=CC=C1)N	1	130.2
diazepam	0.47	CN1C(=O)CN=C(C2=C1C=CC(=C2)Cl)C3=CC=CC=C3	1	163.6
didanosine	-1.3	C1CC(OC1CO)N2C=NC3=C2NC=NC3=O	0	148.9
diphenhydramine	1.26	CN(C)CCOC(C1=CC=CC=C1)C2=CC=CC=C2	1	161.1
valproic acid	-0.41	CCCC(CCC)C(=O)O	1	135
domperidone	-0.85	C1CN(CCC1N2C3=C(C=C(C=C3)Cl)NC2=O)CCCN4C5=CC=CC=C5NC4=O	1	201.9
donepezil	0.89	COC1=C(C=C2C(=C1)CC(C2=O)CC3CCN(CC3)CC4=CC=CC=C4)OC	1	197.9
doxylamine	0.64	CC(C1=CC=CC=C1)(C2=CC=CC=N2)OCCN(C)C	1	163.9
enflurane	0.22	C(C(OC(F)F)(F)F)(F)Cl	1	122.9
enoxolone	-1.4	CC1(C2CCC3(C(C2(CCC1O)C)C(=O)C=C4C3(CCC5(C4CC(CC5)(C)C(=O)O)C)C)C)C	0	213.5
ethenzamide	-0.05	CCOC1=CC=CC=C1C(=O)N	1	135
ether	0	CCOCC	1	113.8
etodolac	-1.42	CCC1=CC=CC2=C1NC3=C2CCOC3(CC)CC(=O)O	0	167.3
etoposide	-2	CC1OCC2C(O1)C(C(C(O2)OC3C4COC(=O)C4C(C5=CC6=C(C=C35)OCO6)C7=CC(=C(C(=C7)OC)O)OC)O)O	0	250.7
fentanyl	0.59	CCC(=O)N(C1CCN(CC1)CCC2=CC=CC=C2)C3=CC=CC=C3	1	186
fexofenadine	-0.98	CC(C)(C1=CC=C(C=C1)C(CCCN2CCC(CC2)C(C3=CC=CC=C3)(C4=CC=CC=C4)O)O)C(=O)O	1	227.4
triflumethazine	1.51	C1CN(CCN1CCCN2C3=CC=CC=C3SC4=C2C=C(C=C4)C(F)(F)F)CCO	1	198
flumazenil	-0.29	CCOC(=O)C1=C2CN(C(=O)C3=C(N2C=N1)C=CC(=C3)F)C	1	165.7
flunitrazepam	0.07	CN1C(=O)CN=C(C2=C1C=CC(=C2)[N+](=O)[O-])C3=CC=CC=C3F	1	168.7
fluoxetine	0.72	CNCCC(C1=CC=CC=C1)OC2=CC=C(C=C2)C(F)(F)F	1	171.9
gentisic acid	0.09	C1=CC(=C(C=C1O)C(=O)O)O	1	128.7
granisetron	-0.69	CN1C2CCCC1CC(C2)NC(=O)C3=NN(C4=CC=CC=C43)C	1	176.3
haloperidol	1.33	C1CN(CCC1(C2=CC=C(C=C2)Cl)O)CCCC(=O)C3=CC=C(C=C3)F	1	192.8
halothane	0.32	C(C(F)(F)F)(Cl)Br	1	132.1
hexobarbital	0.03	CC1(C(=O)NC(=O)N(C1=O)C)C2=CCCCC2	1	150.7
hydroxyzine	0.36	C1CN(CCN1CCOCCO)C(C2=CC=CC=C2)C3=CC=C(C=C3)Cl	1	194.1
ibuprofen	-0.18	CC(C)CC1=CC=C(C=C1)C(C)C(=O)O	1	148.3
lidocaine	0.34	CCN(CC)CC(=O)NC1=C(C=CC=C1C)C	1	158.6
imipramine	0.98	CN(C)CCCN1C2=CC=CC=C2CCC3=CC=CC=C31	1	166.6
indomethacin	-1.26	CC1=C(C2=C(N1C(=O)C3=CC=C(C=C3)Cl)C=CC(=C2)OC)CC(=O)O	0	179.5
isoflurane	0.37	C(C(F)(F)F)(OC(F)F)Cl	1	123.2
isopropanol	-0.15	CC(C)O	1	112.2
lamotrigine	0.29	C1=CC(=C(C(=C1)Cl)Cl)C2=C(N=C(N=N2)N)N	1	150.1
loperamide	0.77	CN(C)C(=O)C(CCN1CCC(CC1)(C2=CC=C(C=C2)Cl)O)(C3=CC=CC=C3)C4=CC=CC=C4	1	222.7
lorazepam	0.44	C1=CC=C(C(=C1)C2=NC(C(=O)NC3=C2C=C(C=C3)Cl)O)Cl	1	165.8
mefloquine	0.63	C1CCNC(C1)C(C2=CC(=NC3=C2C=CC=C3C(F)(F)F)C(F)(F)F)O	1	184.1
mesoridazine	-0.28	CN1CCCCC1CCN2C3=CC=CC=C3SC4=C2C=C(C=C4)S(=O)C	1	184.5
methotrexate	-1.51	CN(CC1=CN=C2C(=N1)C(=NC(=N2)N)N)C3=CC=C(C=C3)C(=O)NC(CCC(=O)O)C(=O)O	0	196.1
methoxyflurane	0.23	COC(C(Cl)Cl)(F)F	1	120.1
metoprolol	1.15	CC(C)NCC(COC1=CC=C(C=C1)CCOC)O	1	168
mianserin	0.99	CN1CCN2C(C1)C3=CC=CC=C3CC4=CC=CC=C42	1	162.3
midazolam	0.37	CC1=NC=C2N1C3=C(C=C(C=C3)Cl)C(=NC2)C4=CC=CC=C4F	1	172.8
mirtazapine	0.53	CN1CCN2C(C1)C3=CC=CC=C3CC4=C2N=CC=C4	1	161.1
nalidixic acid	-0.66	CCN1C=C(C(=O)C2=C1N=C(C=C2)C)C(=O)O	1	148.1
nevirapine	0	CC1=C2C(=NC=C1)N(C3=C(C=CC=N3)C(=O)N2)C4CC4	1	161.8
olanzapine	0.78	CC1=CC2=C(NC3=CC=CC=C3N=C2S1)N4CCN(CC4)C	1	175.1
omeprazole	-0.82	CC1=CN=C(C(=C1OC)C)CS(=O)C2=NC3=C(N2)C=C(C=C3)OC	1	180.5
oxazepam	0.6	C1=CC=C(C=C1)C2=NC(C(=O)NC3=C2C=C(C=C3)Cl)O	1	162
paraxanthine	0.07	CN1C=NC2=C1C(=O)N(C(=O)N2)C	1	135.7
pentazocine	0.51	CC1C2CC3=C(C1(CCN2CC=C(C)C)C)C=C(C=C3)O	1	172.5
pentobarbital	0.08	CCCC(C)C1(C(=O)NC(=O)NC1=O)CC	1	149.7
phenylbutazone	-0.52	CCCCC1C(=O)N(N(C1=O)C2=CC=CC=C2)C3=CC=CC=C3	1	173.8
pindolol	-0.14	CC(C)NCC(COC1=CC=CC2=C1C=CN2)O	1	158.8
primidone	-0.07	CCC1(C(=O)NCNC1=O)C2=CC=CC=C2	1	147.8
procaine	0.05	CCN(CC)CCOC(=O)C1=CC=C(C=C1)N	1	158.2
promazine	1.08	CN(C)CCCN1C2=CC=CC=C2SC3=CC=CC=C31	1	163.8
propofol	0.63	CC(C)C1=C(C(=CC=C1)C(C)C)O	1	140.9
propranolol	0.84	CC(C)NCC(COC1=CC=CC2=CC=CC=C21)O	1	161.6
pyrilamine	0.49	CN(C)CCN(CC1=CC=C(C=C1)OC)C2=CC=CC=N2	1	169.9
ranitidine	-1.23	CNC(=C[N+](=O)[O-])NCCSCC1=CC=C(O1)CN(C)C	0	167.1
ribavirin	-0.67	C1=NC(=NN1C2C(C(C(O2)CO)O)O)C(=O)N	1	150.1
risperidone	-0.02	CC1=C(C(=O)N2CCCCC2=N1)CCN3CCC(CC3)C4=NOC5=C4C=CC(=C5)F	1	205.6
rolipram	0.61	COC1=C(C=C(C=C1)C2CC(=O)NC2)OC3CCCC3	1	165.9
ropinirole	0.08	CCCN(CCC)CCC1=C2CC(=O)NC2=CC=C1	1	165.3
S-methyl-isothiourea	-0.6	CSC(=N)N	1	118.4
stavudine	-0.48	CC1=CN(C(=O)NC1=O)C2C=CC(O2)CO	1	145.2
scopolamine	0.23	CN1C2CC(CC1C3C2O3)OC(=O)C(CO)C4=CC=CC=C4	1	173.2
secobarbital	0.2	CCCC(C)C1(C(=O)NC(=O)NC1=O)CC=C	1	152.8
sevoflurane	0.3	C(OC(C(F)(F)F)C(F)(F)F)F	1	131.6
sotalol	-0.28	CC(C)NCC(C1=CC=C(C=C1)NS(=O)(=O)C)O	1	163.6
spiperone	0.26	C1CN(CCC12C(=O)NCN2C3=CC=CC=C3)CCCC(=O)C4=CC=C(C=C4)F	1	200.3
terbinafine	0.08	CC(C)(C)C#CC=CCN(C)CC1=CC=CC2=CC=CC=C21	1	182.7
terfenadine	0.64	CC(C)(C)C1=CC=C(C=C1)C(CCCN2CCC(CC2)C(C3=CC=CC=C3)(C4=CC=CC=C4)O)O	1	225.1
krypton	-0.16	[Kr]	1	113.2
theobromine	-0.29	CN1C=NC2=C1C(=O)NC(=O)N2C	1	135.7
thioridazine	0.26	CN1CCCCC1CCN2C3=CC=CC=C3SC4=C2C=C(C=C4)SC	1	181.9
tretinoin	-0.49	CC1=C(C(CCC1)(C)C)C=CC(=CC=CC(=CC(=O)O)C)C	1	176.1
triazolam	0.67	CC1=NN=C2N1C3=C(C=C(C=C3)Cl)C(=NC2)C4=CC=CC=C4Cl	1	173.7
trifluoperazine	1.43	CN1CCN(CC1)CCCN2C3=CC=CC=C3SC4=C2C=C(C=C4)C(F)(F)F	1	189.5
triflupromazine	1.44	CN(C)CCCN1C2=CC=CC=C2SC3=C1C=C(C=C3)C(F)(F)F	1	179.4
zidovudine	-0.74	CC1=CN(C(=O)NC1=O)C2CC(C(O2)CO)N=[N+]=[N-]	1	158.4
zolpidem	-0.48	CC1=CC=C(C=C1)C2=C(N3C=C(C=CC3=N2)C)CC(=O)N(C)C	1	175.6
cocaine	0.6	CN1C2CCC1C(C(C2)OC(=O)C3=CC=CC=C3)C(=O)OC	1	169.9
scopolamine	0.23	CN1C2CC(CC1C3C2O3)OC(=O)C(CO)C4=CC=CC=C4	1	173.2
pentylenetetrazol	-0.03	C1CCC2=NN=NN2CC1	1	124.6
quinidine	-0.21	[H][C@@]12CCN([C@](C2)([C@H](C3=C4C=C(C=CC4=NC=C3)OC)O)[H])C[C@@H]1C=C	1	176
vincristine	-1.03	CC[C@]1(O)C[C@@H]2C[C@@](C3=C(OC)C=C4C([C@]56CCN7[C@H]5[C@@]([C@@H](OC(C)=O)[C@@](C(OC)=O)(O)[C@@H]6N4C=O)(CC)C=CC7)=C3)(C(OC)=O)C8=C(C9=CC=CC=C9N8)CCN(C1)C2	0	280.2
physostigmine	0.08	CC12CCN(C1N(C3=C2C=C(C=C3)OC(=O)NC)C)C	1	163.8
aminophenazone	0	CC1=C(C(=O)N(N1C)C2=CC=CC=C2)N(C)C	1	150.9
levodopa	-0.78	C1=CC(=C(C=C1CC(C(=O)O)N)O)O	1	143.8
AR 1D9859	0.31	CCCCN1CC2CC3=CC(=C(C=C3C2C1)OC)OC.Cl	1	177.1
trichloromethane	0.26	C(Cl)(Cl)Cl	1	117.5
D-mannitol	-1.6	C(C(C(C(C(CO)O)O)O)O)O	0	140.9
1-pentanol	0.2	CCCCCO	1	119.4
methylchloroform	0.24	CC(Cl)(Cl)Cl	1	117.7
methylenechloride	-0.17	C(Cl)Cl	1	109.7
carbon bisulfide	0.6	C(=S)=S	1	103.7
trimethylene	0.03	C1CC1	1	116.3
oxirane	0.01	C1CO1	1	116.3
2-bromopropane	0.56	CC(C)Br	1	123.8
ethylidene chloride	-0.28	CC(Cl)Cl	1	113.9
tert-butylalcohol	0.11	CC(C)(C)O	1	112.9
hexane	1.03	CCC(C)(C)C	1	118.1
amylene hydrate	0.07	CCC(C)(C)O	1	117.1
chlorotrifluoroethane	-0.08	C(C(F)(F)F)Cl	1	112.2
phencyclidine	0.58	C1CCC(CC1)(C2=CC=CC=C2)N3CCCCC3	1	159.4
butethal	0.19	CCCCC1(C(=O)NC(=O)NC1=O)CC	1	145.1
isobutanol	-0.17	CC(C)CO	1	116.3
2-butanone	-0.07	CCC(=O)C	1	113.3
vinyltrichloride	-0.1	C(C(Cl)Cl)Cl	1	121.3
trichloroethene	0.3	C(=C(Cl)Cl)Cl	1	120.6
methylacetate	-0.13	CC(=O)OC	1	111.7
bisphenol A	-0.12	CC(C)(C1=CC=C(C=C1)O)C2=CC=C(C=C2)O	1	149.8
risocaine	0.55	CCCOC(=O)C1=CC=C(C=C1)N	1	140.3
o-xylene	0.39	CC1=CC=CC=C1C	1	117.5
pseudocumene	0.16	CC1=CC(=C(C=C1)C)C	1	120.8
3-methylpentane	1.01	CCC(C)CC	1	121
methylcyclopentane	0.93	CC1CCCC1	1	118.3
tert-butylbenzene	0.43	CC(C)(C)C1=CC=CC=C1	1	126.7
4-chlorobenzotrifluoride	0.17	C1=CC(=CC=C1C(F)(F)F)Cl	1	127.3
ethylbenzene	0.22	CCC1=CC=CC=C1	1	118.8
vinylbenzene	0.45	C=CC1=CC=CC=C1	1	117.3
propylhexedrine	1.08	CC(CC1CCCCC1)NC	1	138.1
p-xylene	0.33	CC1=CC=C(C=C1)C	1	117.5
N-propylbromide	0.27	CCCBr	1	125.7
divinyl	-0.17	C=CC=C	1	108.4
acrylonitrile	-0.4	C=CC#N	1	110.3
2-propyn-1-ol	-0.23	C#CCO	1	108
isohexane	0.98	CCCC(C)C	1	121
2-pentanone	-0.01	CCCC(=O)C	1	117.5
isopropyl acetate	0.4	CC(C)OC(=O)C	1	120.5
m-xylene	0.28	CC1=CC(=CC=C1)C	1	117.5
cyclohexylmethane	0.96	CC1CCCCC1	1	119.1
propyl acetate	0.12	CCCOC(=O)C	1	120.3
n-pentane	0.75	CCCCC	1	115.5
isobutyl acetate	0.45	CC(C)COC(=O)C	1	124.8
n-hexane	0.78	CCCCCC	1	119.7
cyclohexane	0.96	C1CCCCC1	1	115.8
1-octene	0.74	CCCCCCC=C	1	126.3
n-nonane	0.52	CCCCCCCCC	1	132.5
propene	-0.06	CC=C	1	105.8
iodophenazone	-0.1	CC1=C(C(=O)N(N1C)C2=CC=CC=C2)I	1	157.1
sec-butylcarbinol	0.04	CCC(C)CO	1	120.6
ethyl acetate	0	CCOC(=O)C	1	115.9
heptane	0.76	CCCCCCC	1	123.9
ortal	0.36	CCCCCCC1(C(=O)NC(=O)NC1=O)CC	1	154
methohexitone	-0.07	CCC#CC(C)C1(C(=O)NC(=O)N(C1=O)C)CC=C	1	154
galanthamine	0.32	CN1CCC23C=CC(CC2OC4=C(C=CC(=C34)C1)OC)O	1	168.3
1,1-difluorochloroethylene	-0.02	C(=C(F)F)Cl	1	112
fluoromar	0.13	C=COCC(F)(F)F	1	119.3
salicylurate	-0.44	C1=CC=C(C(=C1)C(=O)NCC(=O)O)O	1	142.1
metamphetamine	0.93	CC(CC1=CC=CC=C1)NC	1	133.8
hexahydro-o-xylene	1.07	CC1CCCCC1C	1	122.5
2-ethylpentane	0.9	CCCC(C)CC	1	125.2
2-methylheptane	0.86	CCCCCC(C)C	1	129.5
pentyl acetate	0.4	CCCCCOC(=O)C	1	129.1
1,1,1,2-tetrachloroethane	0.33	C(C(Cl)(Cl)Cl)Cl	1	127.5
tert-butylethylether	0.22	CCOC(C)(C)C	1	120.5
butaperazine	0.83	CCCC(C1=CC=C2SC3=CC=CC=C3N(C2=C1)CCCN4CCN(CC4)C)=O	1	196.9
vinblastine	-0.07	[H][C@@]12N(C3=C([C@@]14CCN5CC=C[C@@]([C@H]([C@@]2(C(OC)=O)O)OC(C)=O)([C@@]45[H])CC)C=C([C@@]6(C(OC)=O)C[C@@H]7CN(CCC8=C6NC9=CC=CC=C89)C[C@](CC)(C7)O)C(OC)=C3)C	1	279.7
2-methylnonane	1.05	CCCCCCCC(C)C	1	138.1
1-decene	0.96	CCCCCCCCC=C	1	134.8
tert-butylmethylether	0.36	CC(C)(C)OC	1	116.2
decane	0.67	CCCCCCCCCC	1	136.8
elegas	0.37	FS(F)(F)(F)(F)F	1	113.5
toliprolol	0.34	CC1=CC(=CC=C1)OCC(CNC(C)C)O	1	155.1
t-butylcyclohexane	0.61	CC(C)(C)C1CCCCC1	1	130.3
isononane	0.98	CCCCCCC(C)C	1	133.8
cytisine	-1.09	C1C2CNCC1C3=CC=CC(=O)N3C2	0	137.9
neon	0.2	[Ne]	1	102.4
argon	0.03	[Ar]	1	105.8
xenon	0.07	[Xe]	1	121.5
zalcitabine	-1.18	C1CC(OC1CO)N2C=CC(=NC2=O)N	0	143.6
desmonomethylpromazine	0.59	CNCCCN1C2=C(SC3=C1C=CC=C3)C=CC=C2	1	159.1
digoxin	-1.23	[H][C@]12CC[C@@]3([C@](C[C@H]([C@@]4([C@@H](C5=CC(OC5)=O)CC[C@]34O)C)O)([C@]1(CC[C@H](O[C@H]6C[C@@H]([C@@H]([C@H](O6)C)O[C@H]7C[C@@H]([C@@H]([C@H](O7)C)O[C@H]8C[C@@H]([C@@H]([C@H](O8)C)O)O)O)O)C2)C)[H])[H]	0	277.9
butyl acetate	0.28	CCCCOC(=O)C	1	124.6
isopentyl acetate	0.55	CC(C)CCOC(=O)C	1	129.3
1-nonene	0.86	CCCCCCCC=C	1	130.5
tefluranum	0.27	C(C(F)(F)F)(F)Br	1	133.2
perchloroethylene	0.37	C(=C(Cl)Cl)(Cl)Cl	1	132.8
pyrene	0.23	C1=CC2=C3C(=C1)C=CC4=CC=CC(=C43)C=C2	1	140
doxorubicin	-0.83	CC1C(C(CC(O1)OC2CC(CC3=C(C4=C(C(=C23)O)C(=O)C5=C(C4=O)C=CC=C5OC)O)(C(=O)CO)O)N)O	1	226.9
sulforidazine	0.18	CN1CCCCC1CCN2C3=CC=CC=C3SC4=C2C=C(C=C4)S(=O)(=O)C	1	190.2
alovudine	-0.59	CC1=CN(C(=O)NC1=O)C2CC(C(O2)CO)F	1	151.4
miloxacin	-0.92	CON1C=C(C(=O)C2=CC3=C(C=C21)OCO3)C(=O)O	1	148.9
suprane	0.11	C(C(F)(F)F)(OC(F)F)F	1	126.5
5-ethyl-5-heptyl-1,3-diazinane-2,4,6-trione	0.02	CCCCCCCC1(C(=O)NC(=O)NC1=O)CC	1	158.5
5-ethyl-5-propyl-1,3-diazinane-2,4,6-trione	0.09	CCCC1(C(=O)NC(=O)NC1=O)CC	1	140.7
pergolide	0.3	CCCN1CC(CC2C1CC3=CNC4=CC=CC2=C34)CSC	1	176.2
tiotidine	-0.82	CN=C(NCCSCC1=CSC(=N1)N=C(N)N)NC#N	1	159.6
lupitidine	-1.06	CC1=NC=C(C=C1)CC2=CN=C(NC2=O)NCCSCC3=CC=C(O3)C(C)(C)N.Cl.Cl.Cl	0	213.5
lupitidinum	-1.06	CC1=NC=C(C=C1)CC2=CN=C(NC2=O)NCCSCC3=CC=C(O3)C(C)(C)N	0	195.6
yamatetan	-1.89	CN1C(=NN=N1)SCC2=C(N3C(C(C3=O)(NC(=O)C4SC(=C(C(=O)N)C(=O)[O-])S4)OC)SC2)C(=O) ].[Na+].[Na+]	0	197.3
cefotetan	-1.89	CN1C(=NN=N1)SCC2=C(N3C(C(C3=O)(NC(=O)C4SC(=C(C(=O)N)C(=O)O)S4)OC)SC2)C(=O)O	0	203.9
temelastine	-1.88	CC1=NC=C(C=C1)CC2=CN=C(NC2=O)NCCCCC3=NC=C(C=C3C)Br	0	191.3
flesinoxan	-0.45	C1CN(CCN1CCNC(=O)C2=CC=C(C=C2)F)C3=C4C(=CC=C3)OC(CO4)CO	1	205.8
indinavir	-0.74	CC(C)(C)NC(=O)C1CN(CCN1CC(CC(CC2=CC=CC=C2)C(=O)NC3C(CC4=CC=CC=C34)O)O)CC5=CN=CC=C5	1	245.3
apaxifylline	-1.4	CCCN1C2=C(C(=O)N(C1=O)CCC)NC(=N2)C3CCC(=O)C3	0	174.8
tert-amylmethylether	0.17	CCC(C)(C)OC	1	120
thoron	-0.12	[Rn]	1	135.3
norchlorpromazine	1.38	CNCCCN1C2=CC=CC=C2SC3=C1C=C(C=C3)Cl	1	166.6
nelfinavir mesylate	-0.93	[H][C@@]12CCCC[C@@]1(CN([C@H](C(NC(C)(C)C)=O)C2)C[C@H]([C@@H](NC(C3=C(C(O)=CC=C3)C)=O)CSC4=CC=CC=C4)O)[H].OS(=O)(C)=O	1	221.5
nelfinavir	-0.93	CC1=C(C=CC=C1O)C(=O)NC(CSC2=CC=CC=C2)C(CN3CC4CCCCC4CC3C(=O)NC(C)(C)C)O	1	223.4
3-hydroxy-3- phenylpentamide	0.04	CCC(CC(=O)N)(C1=CC=CC=C1)O	1	143.7
amprenavir	-0.56	CC(C)CN(CC(C(CC1=CC=CC=C1)NC(=O)OC2CCOC2)O)S(=O)(=O)C3=CC=C(C=C3)N	1	213.9
4-carboxybiphenyl	-1.26	C1=CC=C(C=C1)C2=CC=C(C=C2)C(=O)O	0	140.7
16a-fluoroestradiol	-0.3	CC12CCC3C(C1CC(C2O)F)CCC4=C3C=CC(=C4)O	1	169.7
sertraline	1.6	CNC1CCC(C2=CC=CC=C12)C3=CC(=C(C=C3)Cl)Cl	1	164.2
kusol	0.67	C1CC2=CC=CC=C2NC1	1	125.5
icotidine	-2	CC1=NC=C(C=C1)CC2=CN=C(NC2=O)NCCCCC3=C(C=CC=N3)OC	0	192.3
didemethylchlorpromazine	0.97	C1=CC=C2C(=C1)N(C3=C(S2)C=CC(=C3)Cl)CCCN	1	162.8
1,4-divinyloxybutane	0.12	C=COCCCCOC=C	1	130.7
rivastigmine	0.88	CCN(C)C(=O)OC1=CC=CC(=C1)C(C)N(C)C	1	159.7
N,N-dimethylpyridine-2- ethylamine	-0.27	CN(C)CCC1=CC=CC=N1	1	133.6
chlorambucil-t-butylester	1	CC(C)(C)OC(=O)CCCC1=CC=C(C=C1)N(CCCl)CCCl	1	186.8
thiazole-22-aminoethyl	-0.42	C1=CSC(=N1)CCN	1	122.2
norclobazam	0.35	C1C(=O)NC2=C(C=C(C=C2)Cl)N(C1=O)C3=CC=CC=C3	1	161.7
ST 363	0.16	C1CN=C(N1)NC2=C(C=C(C=C2)Cl)Cl	1	144.1
tripropylphosphine	1.02	CC1CCC(C(C1)C)C	1	125.8
zolantidine	0.14	C1CCN(CC1)CC2=CC(=CC=C2)OCCCNC3=NC4=CC=CC=C4S3	1	191
fluoromisonidazole	-0.01	C1=CN(C(=N1)[N+](=O)[O-])CC(CF)O	1	136.4
alpha-(4-pyridyl-1-oxide)-N- tert-butylnitrone	-0.38	CC(C)(C)[N+](=O)C=C1C=CN(C=C1)[O-]	1	140.8
4-fluoroantipyrine	-0.05	CC1=CC(=O)N(N1C)C2=CC=C(C=C2)F	1	141.3
NSC 30403	-0.22	CCC1(C(=O)NC(=O)NC1=O)C	1	132.1
norverapamil	-0.64	CC(C)C(CCCNCCC1=CC(=C(C=C1)OC)OC)(C#N)C2=CC(=C(C=C2)OC)OC	1	207.4
1-hydroxymidazolam	-0.08	C1C2=CN=C(N2C3=C(C=C(C=C3)Cl)C(=N1)C4=CC=CC=C4F)CO	1	174.4
bretazenil	-0.09	CC(C)(C)OC(=O)C1=C2C3CCCN3C(=O)C4=C(N2C=N1)C=CC=C4Br	1	183.2
northioridazine	0.76	CSC1=CC2=C(C=C1)SC3=CC=CC=C3N2CCC4CCCNC4	1	176.2
paliperidone	-0.67	CC1=C(C(=O)N2CCCC(C2=N1)O)CCN3CCC(CC3)C4=NOC5=C4C=CC(=C5)F	1	210.6
N-methylspiroperidol	0.46	CN1CN(C2(C1=O)CCN(CC2)CCCC(=O)C3=CC=C(C=C3)F)C4=CC=CC=C4	1	204.4
alaptide	-0.26	CC1C(=O)NC2(CCCC2)C(=O)N1	1	138.4
2-hydroxydesipramine	0.53	CNCCCN1C2=C(CCC3=CC=CC=C31)C=C(C=C2)O	1	166.2
4-hydroxymidazolam	-0.22	CC1=NC=C2N1C3=C(C=C(C=C3)Cl)C(=NC2O)C4=CC=CC=C4F	1	174.9
fluoroethylflumazenil	-0.14	CCOC(=O)C1=C2CN(C(=O)C3=C(N2C=N1)C=CC(=C3)F)CCF	1	171.6
RO 19-4603	-0.25	CC(C)(C)OC(=O)C1=C2CN(C(=O)C3=C(N2C=N1)C=CS3)C	1	176.2
CHEBI 218555	-0.3	CC(C)C1=NC(=NO1)C2=C3CN(C(=O)C4=C(N3C=N2)C=CC=C4Cl)C	1	176.1
7-hydroxy ropinirole	-0.43	CCCN(CCC)CCC1=C2CC(=O)NC2=C(C=C1)O	1	168.4
p-bromospiperone	0.07	C1CN(CCC12C(=O)NCN2C3=CC=C(C=C3)Br)CCCC(=O)C4=CC=C(C=C4)F	1	214.1
didesipramine	1.05	C1CC2=CC=CC=C2N(C3=CC=CC=C31)CCCN	1	158.5
alpha-hydroxyalprazolam	-1.28	C1C2=NN=C(N2C3=C(C=C(C=C3)Cl)C(=N1)C4=CC=CC=C4)CO	0	173.3
beloxepin	0.82	CC1=CC=CC2=C1OC3=CC=CC=C3C4(C2CN(CC4)C)O	1	166.3
atropine	-0.06	CN1C2CCC1CC(C2)OC(=O)C(CO)C3=CC=CC=C3	1	170.1
4-hydroxyalprazolam	-1.48	CC1=NN=C2N1C3=C(C=C(C=C3)Cl)C(=NC2O)C4=CC=CC=C4	0	173.8
phenserine	1	CC12CCN(C1N(C3=C2C=C(C=C3)OC(=O)NC4=CC=CC=C4)C)C	1	182.4
zanapezil	1.14	C1CCNC2=C(C1)C=CC(=C2)C(=O)CCC3CCN(CC3)CC4=CC=CC=C4	1	198.3
MP 005-942-485	0.68	CC1C2=CC=CC=C2CCN1C3=NC(=NC(=C3C)C)NC4=CC=C(C=C4)F	1	189.1
saquinavir	-0.95	CC(C)(C)NC(=O)C1CC2CCCCC2CN1CC(C(CC3=CC=CC=C3)NC(=O)C(CC(=O)N)NC(=O)C4=NC5=CC=CC=C5C=C4)O	1	230.2
tibolone	0.4	O=C1CCC2=C(C[C@@H](C)[C@]3([H])[C@]2([H])CC[C@@]4(C)[C@@]3([H])CC[C@]4(O)C#C)C1	1	178.4
darifenacin	-0.62	C1CN(CC1C(C2=CC=CC=C2)(C3=CC=CC=C3)C(=O)N)CCC4=CC5=C(C=C4)OCC5	1	203.9
9-hydroxyrisperidone	-0.67	CC1=C(C(=O)N2CC(CCC2=N1)O)CCN3CCC(CC3)C4=NOC5=C4C=CC(=C5)F	1	210.6
phenothiazine	-0.48	CN(C)CCCN1C2=CC=CC=C2S(=O)C3=CC=CC=C31	1	166.7
dioform	0.04	C(=CCl)Cl	1	113
cis-dichloroethylene	-0.13	C(=CCl)Cl	1	113
tamoxifen	0.92	CCC(=C(C1=CC=CC=C1)C2=CC=C(C=C2)OCCN(C)C)C3=CC=CC=C3	1	196.9
CDS1 000170	-0.04	CC1=CSC(=N1)N=C(N)N	1	130.5
thiopental	-0.19	CCCC(C)C1(C(=O)NC(=S)NC1=O)CC	1	153.8
thioperamide	-0.17	C1CCC(CC1)NC(=S)N2CCC(CC2)C3=CN=CN3	1	170.9
N-(4-phenylthiazol-2-yl)-guanidine	-0.18	C1=CC=C(C=C1)C2=CSC(=N2)N=C(N)N	1	146.3
3-methyl-2-phenyl-N-(1-phenylpropyl)-quinoline-4- carboxamide	0.3	CCC(C1=CC=CC=C1)NC(=O)C2=C(C(=NC3=CC=CC=C32)C4=CC=CC=C4)C	1	199
daidzein	-0.15	C1=CC(=CC=C1C2=COC3=C(C2=O)C=CC(=C3)O)O	1	152.7
codeine	0.45	CN1CCC23C4C1CC5=C2C(=C(C=C5)OC)OC3C(C=C4)O	1	168.3
morphine	-0.26	CN1CCC23C4C1CC5=C2C(=C(C=C5)O)OC3C(C=C4)O	1	163.7
fluvoxamine	0.79	COCCCCC(=NOCCN)C1=CC=C(C=C1)C(F)(F)F	1	176.9
levorphanol	0	CN1CCC23CCCCC2C1CC4=C3C=C(C=C4)O	1	162.8
tyrylen	0.83	CCCC(C1=CC2=C(SC3=CC=CC=C3N2CCCN4CCN(C)CC4)C=C1)=O	1	196.9
cyclosporin A	-0.78	O=C(C(C(C)C)N(C)C(C(CC(C)C)N(C)C(C(CC(C)C)N(C)C1=O)=O)=O)N(C)C([C@H](O)[C@H](C)C/C=C/C)C(NC(CC)C(N(C)CC(N(C)C(CC(C)C)C(NC(C(C)C)C(N(C)C(C(NC(C)C(N[C@@H]1C)=O)=O)CC(C)C)=O)=O)=O)=O)=O	1	350.2
ZINC 04226975	-0.87	C1=CC=C(C=C1)C2=CSC(=N2)CC[NH3+]	1	142.5
CHEBI: 568657	1.64	C1CN(CCN1)C2=NC(=C(C=C2)C(F)(F)F)Cl	1	154.7
CID 9861160	0	C=CCC(C1=CC=CC=C1C2=NOC3=CC=CC=C32)N	1	162.5
CHEBI: 167165	1.13	C1CN(CCC1COC2=CC=C(C=C2)C#N)CC=CI	1	175.7
org 5222	1.03	CN1CC2C(C1)C3=C(C=CC(=C3)Cl)OC4=CC=CC=C24	1	161
CHEBI: 568728	0.16	C1CC(=O)N(C1)CCCCN2CCN(CC2)C3=NC=CC(=C3)C(F)(F)F	1	191.1
CHEBI: 338581	-0.46	CC(=O)NCCCOC1=CC=CC(=C1)CN2CCCCC2	1	173
2-(2-fluoro-ethyl)-isothiourea	-0.27	C(CSC(=N)N)F	1	123.4
CHEBI: 338033	0.69	C1CCN(CC1)CC2=CC(=CC=C2)OCCCNC3=CC=CC=N3	1	181.1
CHEBI: 338584	-1.82	CC(CO)(C1=NC(=NO1)C2=C3CN(C(=O)C4=C(N3C=N2)C=CC=C4Cl)C)O	0	182.6
CID 10313352	0.05	CC(C)(C)[N+](=CC1=CC=CC=C1)[O-]	1	139.3
MOLI001288	-0.24	C1=CN(C(=N1)[N+](=O)[O-])CCCF	1	135.3
MOLI001285	-0.17	C1=CN(C(=N1)[N+](=O)[O-])CCCCCCCCF	1	160.6
CHEBI: 338585	-1.34	CC(C)(C1=NC(=NO1)C2=C3CN(C(=O)C4=C(N3C=N2)C=CC=C4Cl)C)O	0	180.6
CHEBI: 338140	-0.02	C1CCN(CC1)CC2=CC(=CC=C2)OCCCO	1	160.9
CID 10451635	0.18	C1=CC(=C(C=C1C2=NC3=C(S2)C=C(C=C3)O)I)N	1	165.6
3-methylhexane	0.9	CC[CH][C]([CH2])CC	1	124.7
CHEBI: 385616	0.98	C1CCN(CC1)CC2=CC(=C(C=C2)I)CN3CCCCC3	1	165.6
CHEBI: 163710	-1.17	CN(C)C1=NC=CC(=C1)C2=NC(=NN2)N	0	145.6
CHEBI: 287982	1.01	CCCCCCN1CCN(CC1)C2=CC=C(C=C2)I	1	164.7
5-octyl-5-ethyl barbituric acid	0.24	CCCCCCCCC1(C(=O)NC(=O)NC1=O)CC	1	163
CHEBI: 339093	-0.67	C1=CC(=C(N=C1)CSCCNC2=C(C=CN2)[N+](=O)[O-])Br	1	167.5
CHEBI: 339092	-0.66	C1=CC=NC(=C1)CSCCNC2=C(C=CN2)[N+](=O)[O-]	1	160.9
CHEBI: 337303	-0.12	C1=CC=C(C=C1)CC2=CNC(=C2[N+](=O)[O-])NCCSCC3=CC=CC=N3	1	186.5
CHEBI: 338035	-0.73	CN(C)CC1=CC=C(O1)CSCCNC2=C(C(=CN2)CC3=CC=CC=C3)[N+](=O)[O-]	1	194.9
CHEBI: 338961	0.44	C1CCN(CC1)CC2=CC(=CC=C2)OCCCNC3=NC=CS3	1	177
CHEBI: 339055	0.22	C1CCN(CC1)CC2=CC(=CC=C2)OCCCNC3=NC4=CC=CC=C4O3	1	189.6
CHEBI: 338063	-1.15	C1=CC(=CC(=C1)N)C2=CSC(=N2)N=C(N)N	0	150.9
CHEBI: 338620	-2.15	CCNC(=NCCSCC1=C(C=CC=N1)Br)NC#N	0	162.7
CHEBI: 145922	-1.54	CN=C(NC#N)NC1=CC=CC(=C1)C2=CSC(=N2)N=C(N)N	0	170
16a-fluoroestradiol	-0.3	CC12CCC3C(C1CC(C2O)F)CCC4=C3C=CC(=C4)O	1	169.7
MP 001-772-915	0.35	C(C(Cl)Br)C(F)(F)F	1	135.8
CID 22154175	0.52	CC1=CC=CC2=C1OC3=CC=CC=C3C4(C2CNCC4)O	1	160.6
CID 23235109	0.27	C(C(F)Br)C(F)(F)F	1	136.8
ZINC 05140934	0.53	C[NH2+]CCCN1C2=C(CCC3=CC=CC=C31)C=C(C=C2)O	1	167.9
ZINC 11886332	-0.58	C1=CSC(=N1)CC[NH3+]	1	119.8
3-bromocytisine	-0.05	C1C2CNC(C1C3=CC=CC(=O)N3C2)Br	1	147.9

## Sheet: Drugbank Set
Drugbank ID	Name	Formula	BBB_crossing	BBB_probability	PSA	Monoisotopic Mass	SMILES	No of H Accetors	No of H donors	logP	logS	MW	No of Rings	Charge	pKa (Acid)	pKa (Base)	Polarizability	Refractivity	No of Rotatable bonds	Rule of 5	CCS
DB14596	Loteprednol etabonate	C24H31ClO7	+	0.9294	99.13	466.176	[H][C@@]12CC[C@](OC(=O)OCC)(C(=O)OCCl)[C@@]1(C)C[C@H](O)[C@@]1([H])[C@@]2([H])CCC2=CC(=O)C=C[C@]12C	5	1	3.08	-4.8	466.96	4	0	14.88	-2.9	48.43	118.17	7	1	208.7
DB13179	Troleandomycin	C41H67NO15	-	0.945	184.19	813.451	CO[C@H]1C[C@H](O[C@H]2[C@H](C)[C@@H](O[C@@H]3O[C@H](C)C[C@@H]([C@H]3OC(C)=O)N(C)C)[C@@H](C)C[C@@]3(CO3)C(=O)[C@H](C)[C@@H](OC(C)=O)[C@@H](C)[C@@H](C)OC(=O)[C@@H]2C)O[C@@H](C)[C@@H]1OC(C)=O	12	0	3.76	-4.6	813.968	4	1	19.62	7.87	86.05	201.15	12	0	285.2
DB08918	Levomilnacipran	C15H22N2O	+	0.9889	46.33	246.173	CCN(CC)C(=O)[C@]1(C[C@H]1CN)C1=CC=CC=C1	2	1	1.42	0	246.348	2	1	0	9.83	28.33	73.81	5	1	153.4
DB08913	Radium Ra 223 dichloride	Cl2Ra	+	0.9786	0	292.956	[Cl-].[Cl-].[223Ra++]	0	0	0.37	-0.6	293.924	0	2	3.09	0	1.78	0	0	1	140.7
DB08909	Glycerol phenylbutyrate	C33H38O6	+	0.9607	78.9	530.267	O=C(CCCC1=CC=CC=C1)OCC(COC(=O)CCCC1=CC=CC=C1)OC(=O)CCCC1=CC=CC=C1	3	0	6.41	-7	530.651	3	0	0	-6.6	60.16	149.74	20	0	239.7
DB08906	Fluticasone furoate	C27H29F3O6S	+	0.9666	93.81	538.164	[H][C@@]12C[C@@H](C)[C@](OC(=O)C3=CC=CO3)(C(=O)SCF)[C@@]1(C)C[C@H](O)[C@@]1(F)[C@@]2([H])C[C@H](F)C2=CC(=O)C=C[C@]12C	4	1	3.73	-4.1	538.576	5	0	13.56	-3.4	51.55	130.08	6	0	216.4
DB08905	Formestane	C19H26O3	+	0.9628	54.37	302.188	[H][C@@]12CCC(=O)[C@@]1(C)CC[C@@]1([H])[C@@]2([H])CCC2=C(O)C(=O)CC[C@]12C	3	1	2.57	-3.7	302.408	4	0	9.21	-3.7	34.07	85.57	0	1	174.1
DB08901	Ponatinib	C29H27F3N6O	+	0.9444	65.77	532.22	CN1CCN(CC2=CC=C(NC(=O)C3=CC(C#CC4=CN=C5C=CC=NN45)=C(C)C=C3)C=C2C(F)(F)F)CC1	5	1	3.94	-5.3	532.559	5	1	11.36	8.03	55.69	152.63	7	0	203.4
DB08895	Tofacitinib	C16H20N6O	+	0.9568	88.91	312.17	C[C@@H]1CCN(C[C@@H]1N(C)C1=NC=NC2=C1C=CN2)C(=O)CC#N	5	1	1.58	-3	312.37	3	1	9.15	6.44	32.38	87.8	3	1	173.2
DB08890	Linaclotide	C59H79N15O21S6	-	0.9796	573.91	1525.39	[H][C@]1(CSSC[C@]2([H])NC(=O)[C@H](CC3=CC=C(O)C=C3)NC(=O)[C@H](CCC(O)=O)NC(=O)[C@@H]3CSSC[C@H](NC(=O)[C@H](C)NC(=O)[C@@H]4CCCN4C(=O)[C@H](CC(N)=O)NC(=O)[C@H](CSSC[C@H](N)C(=O)N3)NC2=O)C(=O)N[C@@]([H])([C@@H](C)O)C(=O)NCC(=O)N1)C(=O)N[C@@H](CC1=CC=C(O)C=C1)C(O)=O	22	19	-1.5	-3.3	1526.74	6	-1	3.06	7.65	145.88	368	13	0	315
DB08887	Icosapent ethyl	C22H34O2	+	0.9783	26.3	330.256	CCOC(=O)CCC\C=C/C\C=C/C\C=C/C\C=C/C\C=C/CC	1	0	6.8	-6.5	330.504	0	0	0	-7	40.32	110.59	15	0	186.3
DB08882	Linagliptin	C25H28N8O2	+	0.9513	113.48	472.234	CC#CCN1C(=NC2=C1C(=O)N(CC1=NC3=C(C=CC=C3)C(C)=N1)C(=O)N2C)N1CCC[C@@H](N)C1	7	1	2.62	-4	472.542	5	1	0	9.86	51.24	133.43	5	1	188.6
DB08877	Ruxolitinib	C17H18N6	+	0.9673	83.18	306.159	N#CC[C@H](C1CCCC1)N1C=C(C=N1)C1=C2C=CNC2=NC=N1	4	1	2.94	-3.4	306.365	4	0	13.89	5.51	33.04	98.01	4	1	171.4
DB08865	Crizotinib	C21H22Cl2FN5O	+	0.9721	77.99	449.119	C[C@@H](OC1=CC(=CN=C1N)C1=CN(N=C1)C1CCNCC1)C1=C(Cl)C=CC(F)=C1Cl	5	2	3.82	-4.9	450.337	4	1	0	10.12	45.44	128.43	5	1	200.3
DB08860	Pitavastatin	C25H24FNO4	+	0.9296	90.65	421.169	O[C@H](C[C@H](O)\C=C\C1=C(N=C2C=CC=CC2=C1C1=CC=C(F)C=C1)C1CC1)CC(O)=O	5	3	3.75	-5	421.461	4	-1	4.13	4.86	43.76	115.74	8	1	198.4
DB08840	N-methylnicotinamide	C7H8N2O	+	0.9892	41.99	136.064	CNC(=O)C1=CC=CN=C1	2	1	-0.21	-0.87	136.151	1	0	13.75	3.62	13.87	37.88	1	1	127.8
DB08837	Tetraethylammonium	C8H20N	+	0.9547	0	130.16	CC[N+](CC)(CC)CC	0	0	-1.2	-4.8	130.251	0	1	0	0	17.32	54.9	4	1	129.4
DB08828	Vismodegib	C19H14Cl2N2O3S	+	0.9387	76.13	420.01	CS(=O)(=O)C1=CC(Cl)=C(C=C1)C(=O)NC1=CC=C(Cl)C(=C1)C1=CC=CC=N1	4	1	4.22	-5.4	421.297	3	0	10.27	3.7	39.49	107.81	4	1	189.7
DB08826	Deferiprone	C7H9NO2	+	0.9381	40.54	139.063	CN1C=CC(=O)C(O)=C1C	3	1	-0.6	0.29	139.152	1	0	11.82	0.52	14.05	40.7	0	1	123.3
DB08824	Ioflupane I-123	C18H23FINO2	+	0.9729	29.54	427.077	[H][C@]12CC[C@]([H])([C@H]([C@H](C1)C1=CC=C([123I])C=C1)C(=O)OC)N2CCCF	2	0	4.24	-4.9	427.291	3	1	0	9.46	38.75	97.34	6	1	181.7
DB08822	Azilsartan medoxomil	C30H24N4O8	+	0.915	139.57	568.159	CCOC1=NC2=C(N1CC1=CC=C(C=C1)C1=CC=CC=C1C1=NOC(=O)N1)C(=CC=C2)C(=O)OCC1=C(C)OC(=O)O1	7	1	4.94	-4.9	568.534	6	0	9.21	1.75	57.73	149.52	10	0	224.7
DB08815	Lurasidone	C28H36N4O2S	+	0.9907	56.75	492.256	[H][C@@]12[C@H]3CC[C@H](C3)[C@]1([H])C(=O)N(C[C@@H]1CCCC[C@H]1CN1CCN(CC1)C1=NSC3=CC=CC=C13)C2=O	5	0	5.25	-4.8	492.676	7	1	0	8.5	56.26	139.33	5	1	190.3
DB08811	Tofisopam	C22H26N2O4	+	0.9382	61.64	382.189	CCC1C2=CC(OC)=C(OC)C=C2C(=NN=C1C)C1=CC(OC)=C(OC)C=C1	6	0	4.29	-5.2	382.453	3	0	0	-2.2	42.14	109.03	6	1	192.6
DB08810	Cinitapride	C21H30N4O4	+	0.9314	110.73	402.227	CCOC1=CC(N)=C(C=C1C(=O)NC1CCN(CC2CCC=CC2)CC1)[N+]([O-])=O	6	2	3.7	-4.4	402.487	3	1	13.62	9.74	44.37	114.58	7	1	195.5
DB08809	Dichloroacetic acid	C2H2Cl2O2	+	0.9763	37.3	127.943	OC(=O)C(Cl)Cl	2	1	0.99	-0.25	128.942	0	-1	2.3	0	9.32	22.62	1	1	120.4
DB08804	Nandrolone decanoate	C28H44O3	+	0.97	43.37	428.329	[H][C@@]12CC[C@H](OC(=O)CCCCCCCCC)[C@@]1(C)CC[C@]1([H])[C@@]3([H])CCC(=O)C=C3CC[C@@]21[H]	2	0	5.96	-6.4	428.647	4	0	18.25	-4.7	53.64	125.94	10	0	215.9
DB08802	Isothipendyl	C16H19N3S	+	0.9804	19.37	285.13	CC(CN1C2=CC=CC=C2SC2=C1N=CC=C2)N(C)C	3	0	3.45	-3.3	285.407	3	1	0	8.91	31.9	86.66	3	1	162.1
DB08801	Dimetindene	C20H24N2	+	0.9643	16.13	292.194	CC(C1=C(CCN(C)C)CC2=CC=CC=C12)C1=CC=CC=N1	2	0	4.03	-3.9	292.418	3	1	18.93	9.7	34.9	93.57	5	1	174.3
DB08800	Chloropyramine	C16H20ClN3	+	0.9171	19.37	289.135	CN(C)CCN(CC1=CC=C(Cl)C=C1)C1=CC=CC=N1	3	0	3.79	-2.8	289.803	2	1	0	8.76	32.25	86.08	6	1	167.8
DB08799	Antazoline	C17H19N3	+	0.9578	27.63	265.158	C(N(CC1=CC=CC=C1)C1=CC=CC=C1)C1=NCCN1	3	1	3.22	-3.4	265.353	3	1	0	9.24	30.11	82.89	5	1	163.9
DB08797	Salicylamide	C7H7NO2	+	0.9382	63.32	137.048	NC(=O)C1=CC=CC=C1O	2	2	0.74	-1.2	137.136	1	0	8.21	-1.8	13.22	37.12	1	1	127.2
DB08796	Pipazethate	C21H25N3O3S	+	0.9889	54.9	399.162	O=C(OCCOCCN1CCCCC1)N1C2=CC=CC=C2SC2=C1N=CC=C2	5	0	3.4	-4	399.507	4	1	0	8.96	42.86	111.43	7	1	189.8
DB08795	Azidocillin	C16H17N5O4S	-	0.9909	116.14	375.1	[H][C@]12SC(C)(C)[C@@H](N1C(=O)[C@H]2NC(=O)[C@H](N=[N+]=[N-])C1=CC=CC=C1)C(O)=O	6	2	2.32	-2.8	375.402	3	-1	3.32	-6.4	35.87	92.16	5	1	187.8
DB08792	Diloxanide	C9H9Cl2NO2	+	0.9784	40.54	233.001	CN(C(=O)C(Cl)Cl)C1=CC=C(O)C=C1	2	1	2.01	-2	234.08	1	0	9.39	-5.9	20.9	55.99	2	1	145
DB08790	1-PHENYL-1H-PYRAZOLE-4-CARBOXYLIC ACID	C10H8N2O2	+	0.9811	55.12	188.059	OC(=O)C1=CN(N=C1)C1=CC=CC=C1	3	1	1.3	-2.1	188.183	2	-1	3.42	0.4	18.83	51.68	2	1	140.5
DB08788	3,6-DIAMINO-5-CYANO-4-(4-ETHOXYPHENYL)THIENO[2,3-B]PYRIDINE-2-CARBOXAMIDE	C17H15N5O2S	+	0.9048	141.04	353.095	CCOC1=CC=C(C=C1)C1=C(C#N)C(N)=NC2=C1C(N)=C(S2)C(N)=O	6	3	1.95	-4	353.398	3	0	15.04	-1.2	36.4	97.84	4	1	184.5
DB08787	4-(2,4-dichlorophenyl)-5-phenyldiazenyl-pyrimidin-2-amine	C16H11Cl2N5	+	0.9132	76.52	343.039	NC1=NC(=C(C=N1)\N=N\C1=CC=CC=C1)C1=C(Cl)C=C(Cl)C=C1	5	1	4.79	-5.1	344.198	3	0	16.1	2.35	33.8	96.06	3	0	177.7
DB08786	4-(2-methoxyethoxy)-6-methylpyrimidin-2-amine	C8H13N3O2	+	0.9917	70.26	183.101	COCCOC1=NC(N)=NC(C)=C1	5	1	1.05	-1.2	183.208	1	0	16.34	5.68	19.57	49.78	4	1	139.9
DB08785	4-Methylcoumarin	C10H8O2	+	0.9389	26.3	160.052	CC1=CC(=O)OC2=CC=CC=C12	1	0	2.05	-2.7	160.169	2	0	0	-7	16.41	45.83	0	1	126.6
DB08782	4-(2-AMINOETHYL)BENZENESULFONAMIDE	C8H12N2O2S	+	0.9669	86.18	200.062	NCCC1=CC=C(C=C1)S(N)(=O)=O	3	2	-0.06	-2	200.258	1	1	10.5	9.62	20.44	51.44	3	1	143.5
DB08781	1-[(2S)-4-(5-BROMO-1H-PYRAZOLO[3,4-B]PYRIDIN-4-YL)MORPHOLIN-2-YL]METHANAMINE	C11H14BrN5O	+	0.9479	80.06	311.038	[H][C@]1(CN)CN(CCO1)C1=C(Br)C=NC2=C1C=NN2	5	2	0.75	-2.7	312.166	3	1	9.98	9.03	27.35	72.61	2	1	163.5
DB08780	6-MORPHOLIN-4-YL-9H-PURINE	C9H11N5O	+	0.9756	66.93	205.096	C1CN(CCO1)C1=C2N=CNC2=NC=N1	5	1	0.23	-1.8	205.216	3	0	9.84	4.94	20.33	55.4	1	1	144.6
DB08777	5,6,7,8-TETRAHYDRO[1]BENZOTHIENO[2,3-D]PYRIMIDIN-4(3H)-ONE	C10H10N2OS	+	0.9751	41.46	206.051	O=C1NC=NC2=C1C1=C(CCCC1)S2	2	1	1.6	-3.6	206.264	3	0	9.84	2.47	21.14	56.59	0	1	140.4
DB08776	N-(4-OXO-5,6,7,8-TETRAHYDRO-4H-[1,3]THIAZOLO[5,4-C]AZEPIN-2-YL)ACETAMIDE	C9H11N3O2S	+	0.9836	71.09	225.057	CC(=O)NC1=NC2=C(S1)C(=O)NCCC2	3	2	0.11	-3	225.268	2	0	10.69	-1.9	22.56	56.85	1	1	149.4
DB08774	1-[(2S)-4-(5-phenyl-1H-pyrazolo[3,4-b]pyridin-4-yl)morpholin-2-yl]methanamine	C17H19N5O	+	0.9745	80.06	309.159	[H][C@]1(CN)CN(CCO1)C1=C(C=NC2=C1C=NN2)C1=CC=CC=C1	5	2	1.37	-2.7	309.366	4	1	10.35	9.07	32.9	90.13	3	1	173.6
DB08771	(5R)-2-[(2-Fluorophenyl)amino]-5-isopropyl-1,3-thiazol-4(5H)-one	C12H13FN2OS	+	0.9334	41.46	252.073	CC(C)[C@H]1SC(NC2=C(F)C=CC=C2)=NC1=O	3	1	3.02	-3.4	252.308	2	0	7.22	-3.6	25.52	67.56	2	1	155.3
DB08767	2-(4-METHOXYPHENYL)ACETAMIDE	C9H11NO2	+	0.9835	52.32	165.079	COC1=CC=C(CC(N)=O)C=C1	2	1	0.84	-2	165.189	1	0	16.04	-2.4	17.14	45.65	3	1	135
DB08763	[N-(BENZYLOXYCARBONYL)AMINO](4-AMIDINOPHENYL)METHANE-PHOSPHONATE	C16H18N3O5P	+	0.91	145.73	363.098	[H][C@](NC(=O)OCC1=CC=CC=C1)(C1=CC=C(C=C1)C(N)=N)P(O)(O)=O	6	5	0.02	-4.1	363.305	2	0	1.41	11.48	35.3	102.3	7	1	181.4
DB08760	(2S)-2-(4-chlorophenoxy)-3-phenylpropanoic acid	C15H13ClO3	+	0.9326	46.53	276.055	[H][C@@](CC1=CC=CC=C1)(OC1=CC=C(Cl)C=C1)C(O)=O	3	1	3.75	-4	276.715	2	-1	3.66	-4.9	27.69	72.52	5	1	164.6
DB08759	[(3R,4S,5S,7R)-4,8-DIHYDROXY-3,5,7-TRIMETHYL-2-OXOOCTYL]PHOSPHONIC ACID	C11H23O5P	+	0.914	94.83	266.128	[H][C@](C)(CO)C[C@]([H])(C)[C@]([H])(O)[C@@]([H])(C)C(=O)C[P@@]([H])(O)=O	5	3	-0.21	-1.8	266.271	0	-1	2.09	-1.8	26.85	65.33	8	1	160.3
DB08758	IMIDAZO[2,1-A]ISOQUINOLINE-2-CARBOHYDRAZIDE	C12H10N4O	+	0.9596	72.42	226.085	NNC(=O)C1=CN2C=CC3=C(C=CC=C3)C2=N1	3	2	1.49	-2.9	226.234	3	0	13.99	3.45	23.58	65.58	1	1	148.7
DB08757	5-(2-chlorophenyl)furan-2-carbohydrazide	C11H9ClN2O2	+	0.9782	68.26	236.035	NNC(=O)C1=CC=C(O1)C1=CC=CC=C1Cl	2	2	2.33	-3.5	236.654	2	0	12.51	2.57	23.05	61.83	2	1	149.5
DB08756	Y-27632	C14H21N3O	+	0.9868	68.01	247.168	[H][C@@]1(CC[C@@H](CC1)C(=O)NC1=CC=NC=C1)[C@@H](C)N	3	2	1	-2.6	247.336	2	1	13.44	10.45	27.82	72.44	3	1	160.3
DB08753	4-{(1E)-3-OXO-3-[(2-PHENYLETHYL)AMINO]PROP-1-EN-1-YL}-1,2-PHENYLENE DIACETATE	C21H21NO5	+	0.9322	81.7	367.142	CC(=O)OC1=CC=C(\C=C\C(=O)NCCC2=CC=CC=C2)C=C1OC(C)=O	3	1	3.53	-5.7	367.395	2	0	15.17	1.21	39.39	101.41	9	1	190.5
DB08750	1-[4-(AMINOMETHYL)BENZOYL]-5'-FLUORO-1'H-SPIRO[PIPERIDINE-4,2'-QUINAZOLIN]-4'-AMINE	C20H22FN5O	+	0.9487	96.74	367.181	NCC1=CC=C(C=C1)C(=O)N1CCC2(CC1)NC1=CC=CC(F)=C1C(N)=N2	5	3	1.75	-3.7	367.42	4	1	11.7	9.37	39.06	103.87	2	1	187.7
DB08749	3-(2-AMINO-6-BENZOYLQUINAZOLIN-3(4H)-YL)-N-CYCLOHEXYL-N-METHYLPROPANAMIDE	C25H30N4O2	+	0.9572	79	418.237	CN(C1CCCCC1)C(=O)CCN1CC2=CC(=CC=C2N=C1N)C(=O)C1=CC=CC=C1	5	1	3.21	-4.2	418.531	4	1	0	9.03	47.71	124.75	6	1	203.2
DB08746	1-[[(1E)-2-(4-CHLOROPHENYL)ETHENYL]SULFONYL]-4-[[1-(4-PYRIDINYL)-4-PIPERIDINYL]METHYL]PIPERAZINE	C23H29ClN4O2S	+	0.94	56.75	460.17	ClC1=CC=C(\C=C\S(=O)(=O)N2CCN(CC3CCN(CC3)C3=CC=NC=C3)CC2)C=C1	5	0	3.39	-3.8	461.02	4	2	0	8.75	50.34	127.25	5	1	199.3
DB08744	Casimiroin	C12H11NO4	+	0.9197	48	233.069	COC1=CC(=O)N(C)C2=C3OCOC3=CC=C12	4	0	1.34	-1.6	233.22	3	0	0	-1.9	23.04	60.81	1	1	146.2
DB08743	2-({8-[(3R)-3-AMINOPIPERIDIN-1-YL]-1,3-DIMETHYL-2,6-DIOXO-1,2,3,6-TETRAHYDRO-7H-PURIN-7-YL}METHYL)BENZONITRILE	C20H23N7O2	+	0.94	111.49	393.191	[H][C@@]1(N)CCCN(C1)C1=NC2=C(N1CC1=CC=CC=C1C#N)C(=O)N(C)C(=O)N2C	6	1	1.03	-2.7	393.442	4	1	0	9.86	41.4	109.23	3	1	182.4
DB08739	2-{3-[(2S)-4,4-difluoro-2-(pyrrolidin-1-ylcarbonyl)pyrrolidin-1-yl]-3-oxopropyl}-isoindole-1,3(2H)-dione	C20H21F2N3O4	+	0.9419	78	405.15	[H][C@]1(CC(F)(F)CN1C(=O)CCN1C(=O)C2=C(C=CC=C2)C1=O)C(=O)N1CCCC1	4	0	1.48	-3	405.395	4	0	17.5	-1.8	39.67	98.75	4	1	193.2
DB08738	1-{3-oxo-3-[(2S)-2-(pyrrolidin-1-ylcarbonyl)pyrrolidin-1-yl]propyl}-3-phenylquinoxalin-2(1H)-one	C26H28N4O3	+	0.9577	73.29	444.216	[H][C@]1(CCCN1C(=O)CCN1C(=O)C(=NC2=CC=CC=C12)C1=CC=CC=C1)C(=O)N1CCCC1	4	0	2.31	-3.8	444.526	5	0	0	-1.4	48.36	127.26	5	1	210.2
DB08731	2-[(1R)-2-carboxy-1-(naphthalen-1-ylmethyl)ethyl]-1,3-dioxo-2,3-dihydro-1H-isoindole-5-carboxylic acid	C23H17NO6	+	0.9248	111.98	403.106	[H][C@](CC(O)=O)(CC1=CC=CC2=CC=CC=C12)N1C(=O)C2=CC=C(C=C2C1=O)C(O)=O	6	2	2.39	-4.8	403.384	4	-2	3.33	-6.5	40.76	107.74	6	1	198.7
DB08730	3-FLUORO-5-MORPHOLIN-4-YL-N-[1-(2-PYRIDIN-4-YLETHYL)-1H-INDOL-6-YL]BENZAMIDE	C26H25FN4O2	+	0.9906	59.39	444.196	FC1=CC(=CC(=C1)C(=O)NC1=CC=C2C=CN(CCC3=CC=NC=C3)C2=C1)N1CCOCC1	4	1	3.92	-5.1	444.501	5	0	11.35	5.53	47.92	128.5	6	1	212.2
DB08728	5-(3-(2,6-dichloro-4-(4,5-dihydro-2-oxazolyl)phenoxy)propyl)-3-methyl isoxazole	C16H16Cl2N2O3	+	0.9726	56.85	354.054	CC1=NOC(CCCOC2=C(Cl)C=C(C=C2Cl)C2=NCCO2)=C1	3	0	4.24	-4.2	355.216	3	0	0	2.66	36.32	89.44	6	1	181.1
DB08727	3-Methyl-5-(7-{4-[(4R)-4-methyl-4,5-dihydro-1,3-oxazol-2-yl]phenoxy}heptyl)-1,2-oxazole	C21H28N2O3	+	0.9645	56.85	356.21	C[C@@H]1COC(=N1)C1=CC=C(OCCCCCCCC2=CC(C)=NO2)C=C1	3	0	5.15	-4.6	356.459	3	0	0	3.73	42.67	102.66	10	1	186.6
DB08726	5-(7-(4-(4,5-dihydro-2-oxazolyl)phenoxy)heptyl)-3-methyl isoxazole	C20H26N2O3	+	0.9737	56.85	342.194	CC1=NOC(CCCCCCCOC2=CC=C(C=C2)C2=NCCO2)=C1	3	0	4.73	-4.4	342.432	3	0	0	3.99	40.53	98.24	10	1	181.6
DB08725	(S)-5-(7-(4-(4-Ethyl-4,5-dihydro-2-oxazolyl)phenoxy)heptyl)-3-methylisoxazole	C22H30N2O3	+	0.9578	56.85	370.226	CC[C@H]1COC(=N1)C1=CC=C(OCCCCCCCC2=CC(C)=NO2)C=C1	3	0	5.68	-4.7	370.485	3	0	0	3.72	44.57	107.18	11	0	191
DB08724	5-(5-(4-(5-hydro-4-methyl-2-oxazolyl)phenoxy)pentyl)-3-methyl isoxazole	C19H24N2O3	+	0.9645	56.85	328.179	[H][C@]1(C)COC(=N1)C1=CC=C(OCCCCCC2=CC(C)=NO2)C=C1	3	0	4.54	-4.2	328.406	3	0	0	3.73	38.35	93.45	8	1	177.6
DB08723	WIN-54954	C18H20Cl2N2O3	+	0.9711	56.85	382.085	CC1=NOC(CCCCCOC2=C(Cl)C=C(C=C2Cl)C2=NCCO2)=C1	3	0	4.92	-4.5	383.269	3	0	0	2.77	40.55	98.65	8	1	189.6
DB08722	5-(7-(6-chloro-4-(5-hydro-4-methyl-2-oxazolyl)phenoxy)heptyl)-3-methyl isoxazole	C21H27ClN2O3	+	0.9595	56.85	390.171	[H][C@]1(C)COC(=N1)C1=CC=C(OCCCCCCCC2=CC(C)=NO2)C(Cl)=C1	3	0	5.66	-4.7	390.904	3	0	0	3.06	44.71	107.46	10	0	196.9
DB08720	5-(5-(4-(4,5-dihydro-2-oxazoly)phenoxy)pentyl)-3-methyl osoxazole	C18H22N2O3	+	0.9737	56.85	314.163	CC1=NOC(CCCCCOC2=CC=C(C=C2)C2=NCCO2)=C1	3	0	3.93	-4.1	314.379	3	0	0	3.99	36.29	89.04	8	1	172.8
DB08719	5-(5-(6-CHLORO-4-(4,5-DIHYDRO-2-OXAZOLYL)PHENOXY)PENTYL)-3-METHYL ISOXAZOLE	C18H21ClN2O3	+	0.9711	56.85	348.124	CC1=NOC(CCCCCOC2=CC=C(C=C2Cl)C2=NCCO2)=C1	3	0	4.48	-4.3	348.824	3	0	0	3.29	38.42	93.84	8	1	182.3
DB08715	2,6-DIMETHYL-1-(3-[3-METHYL-5-ISOXAZOLYL]-PROPANYL)-4-[2-METHYL-4-ISOXAZOLYL]-PHENOL	C19H22N2O3	+	0.9825	61.29	326.163	CC1=NC(=CO1)C1=CC(C)=C(OCCCC2=CC(C)=NO2)C(C)=C1	3	0	4.46	-4.1	326.39	3	0	0	1.66	37.69	92.55	6	1	176.5
DB08714	2,6-DIMETHYL-1-(3-[3-METHYL-5-ISOXAZOLYL]-PROPANYL)-4-[4-METHYL-2H-TETRAZOL-2-YL]-PHENOL	C17H21N5O2	+	0.993	78.86	327.17	CC1=NOC(CCCOC2=C(C)C=C(C=C2C)N2N=NC(C)=N2)=C1	5	0	3.05	-3.5	327.381	3	0	0	1.64	36.84	104.21	6	1	176.8
DB08713	2,6-DIMETHYL-1-(3-[3-METHYL-5-ISOXAZOLYL]-PROPANYL)-4-[2N-METHYL-2H-TETRAZOL-5-YL]-PHENOL	C17H21N5O2	+	0.9869	78.86	327.17	CN1N=NC(=N1)C1=CC(C)=C(OCCCC2=CC(C)=NO2)C(C)=C1	5	0	3.05	-3.5	327.381	3	0	0	1.64	36.82	115.22	6	1	176.8
DB08709	2,3-diphenyl-1H-indole-7-carboxylic acid	C21H15NO2	+	0.9375	53.09	313.11	OC(=O)C1=CC=CC2=C1NC(=C2C1=CC=CC=C1)C1=CC=CC=C1	2	2	5.01	-5.7	313.349	4	-1	3.1	0	34.39	94.55	3	1	184.7
DB08708	N-cyclohexyl-3-[3-(trifluoromethyl)phenyl][1,2,4]triazolo[4,3-b]pyridazin-6-amine	C18H18F3N5	+	0.9638	55.11	361.151	FC(F)(F)C1=CC=CC(=C1)C1=NN=C2C=CC(NC3CCCCC3)=NN12	4	1	4.37	-4.5	361.364	4	0	18.45	1.84	35.02	116.59	4	1	180.4
DB08707	4-[3-(4-chlorophenyl)-2,1-benzisoxazol-5-yl]pyrimidin-2-amine	C17H11ClN4O	+	0.9722	77.83	322.062	NC1=NC=CC(=N1)C1=CC2=C(ON=C2C=C1)C1=CC=C(Cl)C=C1	4	1	4.31	-3.7	322.748	4	0	16.54	4.08	32.66	89.47	2	1	176.2
DB08705	6-(5-BROMO-2-HYDROXYPHENYL)-2-OXO-4-PHENYL-1,2-DIHYDROPYRIDINE-3-CARBONITRILE	C18H11BrN2O2	+	0.9136	73.12	366	OC1=C(C=C(Br)C=C1)C1=CC(C2=CC=CC=C2)=C(C#N)C(=O)N1	3	2	4.01	-4.8	367.196	3	-1	6.87	-5.4	33.75	92.76	2	1	170.4
DB08702	2,5-DIPHENYLFURAN-3,4-DICARBOXYLIC ACID	C18H12O5	+	0.9476	87.74	308.068	OC(=O)C1=C(OC(=C1C(O)=O)C1=CC=CC=C1)C1=CC=CC=C1	4	2	3.39	-4	308.285	3	-2	4.36	-5.2	31.37	83.11	4	1	174.4
DB08699	1-tert-butyl-3-(3-methylbenzyl)-1H-pyrazolo[3,4-d]pyrimidin-4-amine	C17H21N5	+	0.9713	69.62	295.18	CC1=CC(CC2=NN(C3=C2C(N)=NC=N3)C(C)(C)C)=CC=C1	4	1	3.38	-3.8	295.382	3	0	19.98	6.39	32.93	101.08	3	1	174.3
DB08698	1-[(3S)-5-PHENYL-3-THIOPHEN-2-YL-3H-1,4-BENZODIAZEPIN-2-YL]AZETIDIN-3-OL	C22H19N3OS	+	0.939	48.19	373.125	[H][C@@]1(N=C(C2=CC=CC=C2)C2=CC=CC=C2N=C1N1CC(O)C1)C1=CC=CS1	4	1	3.6	-4.8	373.471	5	0	14.76	3.82	40.61	109.61	2	1	189.3
DB08697	4-(2-aminoethoxy)-N-(3-chloro-5-piperidin-1-ylphenyl)-3,5-dimethylbenzamide	C22H28ClN3O2	+	0.98	67.59	401.187	CC1=CC(=CC(C)=C1OCCN)C(=O)NC1=CC(Cl)=CC(=C1)N1CCCCC1	4	2	4.12	-5.1	401.93	3	1	12.31	9.28	45.78	117.46	6	1	198.5
DB08695	3-(4-nitrophenyl)-1H-pyrazole	C9H7N3O2	+	0.9727	74.5	189.054	[O-][N+](=O)C1=CC=C(C=C1)C1=NNC=C1	3	1	2.27	-2	189.171	2	0	14.74	2.01	18.12	51.83	2	1	137.5
DB08694	Variolin B	C14H11N7O	+	0.9519	128.24	293.103	NC1=NC=CC(=N1)C1=C2C=CN=C(N)N2C2=NC=CC(O)=C12	7	3	0.66	-2.9	293.283	4	0	9.81	4.47	29.11	82.69	1	1	168.4
DB08693	L-1-(4-chlorophenyl)-2-(acetamido)ethane boronic acid	C10H14BClNO4	+	0.9277	93.28	258.07	[H]N([C@@H](CC1=CC=C(Cl)C=C1)[B-](O)(O)O)C(C)=O	5	4	0.76	-3.1	258.486	1	-1	5.42	1.17	25.38	60.31	4	1	154.5
DB08692	D-1-(4-chlorophenyl)-2-(acetamido)ethane boronic acid	C10H14BClNO4	+	0.9277	89.79	258.07	[H]N(C(C)=O)[C@]([H])(CC1=CC=C(Cl)C=C1)[B-](O)(O)O	4	4	0.76	-3.1	258.486	1	-1	12	-1.2	25.21	59.79	4	1	154.5
DB08688	2-Undecanone	C11H22O	+	0.9882	17.07	170.167	CCCCCCCCCC(C)=O	1	0	4.25	-4.2	170.292	0	0	19.64	-7.3	22.66	53.03	8	1	143.5
DB08685	1-(1,4-dimethyl-1,2,3,4-tetrahydroquinoxalin-6-yl)methanamine	C11H17N3	+	0.9865	32.5	191.142	CN1CCN(C)C2=CC(CN)=CC=C12	3	1	1.52	-1.2	191.273	2	1	0	9.72	22.49	61.42	1	1	144.1
DB08684	O-Decyl Hydrogen Thiocarbonate	C11H22O2S	+	0.9843	26.3	218.134	CCCCCCCCCCOC(S)=O	1	1	5.54	-4.7	218.356	0	-1	3	0	26.88	62.16	10	1	155.6
DB08683	REL-(9R,12S)-9,10,11,12-TETRAHYDRO-9,12-EPOXY-1H-DIINDOLO[1,2,3-FG:3',2',1'-KL]PYRROLO[3,4-I][1,6]BENZODIAZOCINE-1,3(2H)-DIONE	C24H15N3O3	+	0.9856	65.26	393.111	[H][C@]12CC[C@]([H])(O1)N1C3=C(C=CC=C3)C3=C4C(=O)NC(=O)C4=C4C5=C(C=CC=C5)N2C4=C13	3	1	3.2	-3.8	393.394	8	0	8.03	-4.4	41.47	110.25	0	1	178.6
DB08681	1-METHYL ETHYL 2-CHLORO-5-[[[(1-METHYLETHOXY)THIOOXO]METHYL]AMINO]-BENZOATE	C14H18ClNO3S	+	0.9615	47.56	315.07	CC(C)OC(=S)NC1=CC(C(=O)OC(C)C)=C(Cl)C=C1	2	1	4.11	-5.1	315.816	1	0	10.65	-2.1	32.62	85.7	6	1	169
DB08680	N-{3-[(E)-(tert-butoxyimino)methyl]-4-chlorophenyl}-2-methylfuran-3-carbimidothioic acid	C17H19ClN2O2S	+	0.9385	46.76	350.086	CC1=C(C=CO1)C(=S)NC1=CC(\C=N\OC(C)(C)C)=C(Cl)C=C1	2	1	5.11	-4.6	350.863	2	0	10.87	2.52	36.85	100.74	5	0	187.1
DB08678	(4-ETHYLPHENYL)SULFAMIC ACID	C8H11NO3S	+	0.9491	66.4	201.046	CCC1=CC=C(NS(O)(=O)=O)C=C1	3	2	0.59	-2.2	201.243	1	-1	-0.95	-9.8	19.85	49.62	2	1	144.6
DB08677	N-(5-Isopropyl-thiazol-2-YL)-2-pyridin-3-YL-acetamide	C13H15N3OS	+	0.9379	54.88	261.094	[H]N(C(=O)CC1=CN=CC=C1)C1=NC=C(S1)C(C)C	3	1	2.1	-4	261.343	2	0	8.01	4.87	27.86	72.22	4	1	158.9
DB08676	(20S)-19,20,22,23-TETRAHYDRO-19-OXO-5H,21H-18,20-ETHANO-12,14-ETHENO-6,10-METHENOBENZ[D]IMIDAZO[4,3-L][1,6,9,13]OXATRIAZACYCLONOADECOSINE-9-CARBONITRILE	C27H27N5O2	+	0.9247	83.18	453.216	[H][C@]12CCN(C1=O)C1=CC=CC3=C1C=C(OC1([H])CC(CN4C=NC=C4CCN2)=CC[C@]1([H])C#N)C=C3	5	1	2.43	-3.6	453.536	6	1	17.66	7.61	48.58	129.92	0	1	185.8
DB08675	(5Z)-7-{(1R,4S,5R,6R)-6-[(1E)-1-Octen-1-yl]-2,3-diazabicyclo[2.2.1]hept-2-en-5-yl}-5-heptenoic acid	C20H32N2O2	+	0.9401	62.02	332.246	[H]\C(CCCC(O)=O)=C(/[H])C[C@@]1([H])[C@]2([H])C[C@@]([H])(N=N2)[C@]1([H])C(\[H])=C(/[H])CCCCCC	4	1	6.03	-6.1	332.48	2	-1	4.39	1.13	39.37	99.23	12	0	184.4
DB08674	(20S)-19,20,21,22-TETRAHYDRO-19-OXO-5H-18,20-ETHANO-12,14-ETHENO-6,10-METHENO-18H-BENZ[D]IMIDAZO[4,3-K][1,6,9,12]OXATRIAZA-CYCLOOCTADECOSINE-9-CARBONITRILE	C26H21N5O2	+	0.9311	83.18	435.17	[H][C@@]12CCN(C1=O)C1=C3C=C(OC4=C(C=CC(CN5C=NC=C5CN2)=C4)C#N)C=CC3=CC=C1	4	1	2.51	-3.6	435.477	6	0	17.65	6.68	44.76	124.12	0	1	182.9
DB08673	4-[(5-ISOPROPYL-1,3-THIAZOL-2-YL)AMINO]BENZENESULFONAMIDE	C12H15N3O2S2	+	0.9386	85.08	297.061	CC(C)C1=CN=C(NC2=CC=C(C=C2)S(N)(=O)=O)S1	4	2	2.48	-3.4	297.396	2	0	10.71	3.86	30.65	75.44	4	1	165
DB08672	4-[(3R)-3-{[2-(4-FLUOROPHENYL)-2-OXOETHYL]AMINO}BUTYL]BENZAMIDE	C19H21FN2O2	+	0.9934	72.19	328.159	[H][C@@](C)(CCC1=CC=C(C=C1)C(N)=O)NCC(=O)C1=CC=C(F)C=C1	3	2	2.68	-5.1	328.381	2	1	14.76	8.23	35.19	92.28	8	1	179.6
DB08665	6,11-DIHYDRO-11-ETHYL-6-METHYL-9-NITRO-5H-PYRIDO[2,3-B][1,5]BENZODIAZEPIN-5-ONE	C15H14N4O3	+	0.9646	82.26	298.107	CCN1C2=CC(=CC=C2N(C)C(=O)C2=C1N=CC=C2)[N+]([O-])=O	5	0	2.08	-3.1	298.297	3	0	0	3.73	29.6	82.26	2	1	165.6
DB08664	({3-[1-(4-Hydroxy-2-oxo-2H-chromen-3-yl)-propyl]-phenylcarbamoyl}-methyl)-carbamic acid tert-butyl ester	C25H28N2O6	-	0.9063	113.96	452.195	CC[C@@H](C1=CC(NC(=O)CNC(=O)OC(C)(C)C)=CC=C1)C1=C(O)C2=CC=CC=C2OC1=O	4	3	3.59	-5	452.5	3	-1	5.49	-6.7	48.45	124.74	8	1	214.9
DB08658	Ethyl hydrogen diethylamidophosphate	C6H16NO3P	+	0.9488	49.77	181.087	CCO[P@](O)(=O)N(CC)CC	2	1	0.28	-0.59	181.17	0	-1	3.02	0	17.93	44.71	5	1	142.1
DB08656	5-amino-2-methyl-N-[(1R)-1-naphthalen-1-ylethyl]benzamide	C20H20N2O	+	0.984	55.12	304.158	[H][C@](C)(NC(=O)C1=C(C)C=CC(N)=C1)C1=CC=CC2=C1C=CC=C2	2	2	3.79	-5.7	304.386	3	0	15.62	3.77	34.34	95.26	3	1	173.2
DB08655	9-ACETYL-2,3,4,9-TETRAHYDRO-1H-CARBAZOL-1-ONE	C14H13NO2	+	0.9942	39.07	227.095	CC(=O)N1C2=CC=CC=C2C2=C1C(=O)CCC2	2	0	2.7	-3.1	227.258	3	0	15.91	-3.6	24.52	64.56	0	1	148.6
DB08653	Tryptamine	C10H12N2	+	0.9771	41.81	160.1	NCCC1=CNC2=CC=CC=C12	1	2	1.21	-2.1	160.216	2	1	17.17	9.73	18.34	50.37	2	1	132.8
DB08652	Indoleacetamide	C10H10N2O	+	0.9964	58.88	174.079	NC(=O)CC1=CNC2=CC=CC=C12	1	2	1.17	-2	174.199	2	0	15.94	-2.7	18.23	50.27	2	1	136.8
DB08649	(1S)-1-AMINO-2-(1H-INDOL-3-YL)ETHANOL	C10H12N2O	+	0.9928	62.04	176.095	[H][C@](N)(O)CC1=CNC2=CC=CC=C12	2	3	0.72	-1.5	176.215	2	1	14.15	8.92	18.93	51.51	2	1	137.8
DB08647	Trazeolide	C20H28O3	+	0.96	54.37	316.204	[H][C@]1(C)[C@]([H])(C(C)C)C2=C(C=C(C)C(=C2)C(=O)CCC(O)=O)C1(C)C	3	1	4.56	-5.6	316.435	2	-1	3.93	-7.5	36.76	92.55	5	1	174.2
DB08645	6-CHLORO-3-(DICHLOROMETHYL)-3,4-DIHYDRO-2H-1,2,4-BENZOTHIADIAZINE-7-SULFONAMIDE 1,1-DIOXIDE	C8H8Cl3N3O4S2	-	0.9431	118.36	378.902	[H][C@]1(NC2=CC(Cl)=C(C=C2S(=O)(=O)N1)S(N)(=O)=O)C(Cl)Cl	5	3	0.86	-3	380.656	2	0	8.32	-4.1	32	77.44	2	1	188.6
DB08638	1-hydroperoxy-L-tryptophan	C11H12N2O4	+	0.9641	97.71	236.08	N[C@@H](CC1=CN(OO)C2=CC=CC=C12)C(O)=O	5	3	-1.3	-2	236.224	2	0	2.03	9.35	22.81	60.73	4	1	150.6
DB08634	6-BENZYL-1-BENZYLOXYMETHYL-5-ISOPROPYL URACIL	C22H24N2O3	+	0.9532	58.64	364.179	CC(C)C1=C(CC2=CC=CC=C2)N(COCC2=CC=CC=C2)C(=O)NC1=O	3	1	3.42	-4.7	364.438	3	0	10.23	-3.9	39.6	105.28	7	1	190.6
DB08631	N-(4-CHLOROPHENYL)-1,2,3,4-TETRAHYDROISOQUINOLINE-7-SULFONAMIDE	C15H15ClN2O2S	+	0.9158	58.2	322.054	ClC1=CC=C(NS(=O)(=O)C2=CC=C3CCNCC3=C2)C=C1	3	2	2.38	-4.4	322.81	3	1	7.74	8.83	31.66	84.25	2	1	167.6
DB08629	N1-(2-AMINO-4-METHYLPENTYL)OCTAHYDRO-PYRROLO[1,2-A] PYRIMIDINE	C13H27N3	+	0.9019	32.5	225.22	[H][C@](N)(CC(C)C)CN1CCC[N@@]2CCC[C@@]12[H]	3	1	1.4	-1.2	225.374	2	2	0	9.65	28.24	69.33	4	1	159.3
DB08628	(5R)-5-[(1E)-BUTA-1,3-DIENYL]-4-HYDROXY-3,5-DIMETHYLTHIOPHEN-2(5H)-ONE	C10H12O2S	+	0.9201	37.3	196.056	CC1=C(O)[C@](C)(SC1=O)\C=C\C=C	2	1	1.93	-2.5	196.266	1	-1	6.76	-6.1	20.57	57.73	2	1	140.2
DB08627	(5R)-4-HYDROXY-3,5-DIMETHYL-5-[(1E,3E)-2-METHYLPENTA-1,3-DIENYL]THIOPHEN-2(5H)-ONE	C12H16O2S	+	0.9164	37.3	224.087	C\C=C\C(\C)=C\[C@@]1(C)SC(=O)C(C)=C1O	2	1	2.68	-3.2	224.319	1	-1	6.87	-6.1	24.79	67.69	2	1	149.8
DB08622	4-(4-CHLORO-PHENYL)-1-{3-[2-(4-FLUORO-PHENYL)-[1,3]DITHIOLAN-2-YL]-PROPYL}-PIPERIDIN-4-OL	C23H27ClFNOS2	+	0.9807	23.47	451.121	OC1(CCN(CCCC2(SCCS2)C2=CC=C(F)C=C2)CC1)C1=CC=C(Cl)C=C1	2	1	4.71	-6.5	452.048	4	1	13.96	8.69	47.82	124.89	6	0	195.4
DB08621	Thiamphenicol	C12H15Cl2NO5S	+	0.9383	103.7	355.005	[H][C@](CO)(NC(=O)C(Cl)Cl)[C@]([H])(O)C1=CC=C(C=C1)S(C)(=O)=O	5	3	0.33	-2.2	356.222	1	0	7.65	-2.8	32.29	79.88	6	1	170.9
DB08619	Testosterone succinate	C23H32O5	+	0.9464	80.67	388.225	[H][C@@]1(CC[C@@]2([H])[C@]3([H])CCC4=CC(=O)CC[C@]4(C)[C@@]3([H])CC[C@]12C)OC(=O)CCC(O)=O	4	1	3.41	-4.7	388.497	4	-1	4.31	-4.8	43.5	104.47	5	1	195.5
DB08615	2-[4-(DIMETHYLAMINO)PHENYL]-6-HYDROXY-3-METHYL-1,3-BENZOTHIAZOL-3-IUM	C16H17N2OS	+	0.9386	27.35	285.106	CN(C)C1=CC=C(C=C1)C1=[N+](C)C2=CC=C(O)C=C2S1	2	1	-0.21	-5.1	285.384	3	1	8.93	3.37	32.33	94.11	2	1	168
DB08612	1,1,1-TRIFLUORO-3-(OCTYLTHIO)ACETONE	C11H19F3OS	+	0.991	17.07	256.111	CCCCCCCCSCC(=O)C(F)(F)F	1	0	4.68	-5.3	256.328	0	0	12.48	-9.7	26.5	62.01	10	1	157
DB08611	2-[(2',3',4'-TRIFLUOROBIPHENYL-2-YL)OXY]ETHANOL	C14H11F3O2	+	0.9482	29.46	268.071	OCCOC1=C(C=CC=C1)C1=C(F)C(F)=C(F)C=C1	2	1	3.04	-4	268.231	2	0	15.1	-2.8	23.76	64.6	4	1	158.3
DB08604	Triclosan	C12H7Cl3O2	+	0.9653	29.46	287.951	OC1=CC(Cl)=CC=C1OC1=C(Cl)C=C(Cl)C=C1	1	1	5.53	-4.7	289.542	2	0	7.68	-6.7	25.92	68.69	2	1	155.6
DB08602	3-(2,6-difluorophenyl)-2-(methylthio)quinazolin-4(3H)-one	C15H10F2N2OS	+	0.9463	32.67	304.048	CSC1=NC2=CC=CC=C2C(=O)N1C1=C(F)C=CC=C1F	2	0	3.14	-4.6	304.315	3	0	0	-2.8	28.43	80.42	1	1	162.3
DB08601	Tributyltin	C12H27Sn	+	0.9647	0	291.113	[H][Sn](CCCC)(CCCC)CCCC	0	0	6.27	-3.6	290.05	0	0	0	0	27.45	59.22	9	1	170.6
DB08597	Dorsomorphin	C24H25N5O	+	0.9927	55.55	399.206	C(CN1CCCCC1)OC1=CC=C(C=C1)C1=CN2N=CC(=C2N=C1)C1=CC=NC=C1	5	0	3.84	-4.4	399.488	5	1	0	8.81	45.75	128.51	6	1	201.3
DB08594	TERT-BUTYL 2-CYANO-2-METHYLHYDRAZINECARBOXYLATE	C7H13N3O2	+	0.9232	65.36	171.101	CN(NC(=O)OC(C)(C)C)C#N	3	1	0.46	-1.3	171.197	0	0	9.76	0	17.61	43.95	3	1	142.3
DB08593	1,2,5-THIADIAZOLIDIN-3-ONE-1,1-DIOXIDE	C8H8N2O3S	+	0.9524	66.48	212.026	O=C1CN(C2=CC=CC=C2)S(=O)(=O)N1	3	1	0.16	-1.5	212.226	2	-1	3.78	0	19.36	49.42	1	1	139.4
DB08588	2-({2-[(3R)-3-AMINOPIPERIDIN-1-YL]-4-OXOQUINAZOLIN-3(4H)-YL}METHYL)BENZONITRILE	C21H21N5O	+	0.9288	85.72	359.175	[H][C@@]1(N)CCCN(C1)C1=NC2=C(C=CC=C2)C(=O)N1CC1=C(C=CC=C1)C#N	5	1	1.64	-3.7	359.424	4	1	0	8.32	38.39	106.65	3	1	185.4
DB08583	2-amino-5-[3-(1-ethyl-1H-pyrazol-5-yl)-1H-pyrrolo[2,3-b]pyridin-5-yl]-N,N-dimethylbenzamide	C21H22N6O	+	0.9514	92.83	374.186	CCN1N=CC=C1C1=CNC2=NC=C(C=C12)C1=CC(C(=O)N(C)C)=C(N)C=C1	4	2	2.86	-4	374.439	4	0	14.71	3.8	40.76	122.31	4	1	193.2
DB08580	4-bromo-2-{[(2R)-2-(2-chlorobenzyl)pyrrolidin-1-yl]carbonyl}aniline	C18H18BrClN2O	+	0.9905	46.33	392.029	[H][C@]1(CC2=C(Cl)C=CC=C2)CCCN1C(=O)C1=CC(Br)=CC=C1N	2	1	4.45	-5.2	393.705	3	0	0	2.3	36.89	98.64	3	1	185.2
DB08579	4-bromo-2-{[(3R,5S)-3,5-dimethylpiperidin-1-yl]carbonyl}aniline	C14H19BrN2O	+	0.9861	46.33	310.068	[H][C@]1(C)CN(C[C@@]([H])(C)C1)C(=O)C1=CC(Br)=CC=C1N	2	1	3.18	-3.2	311.217	2	0	0	2.44	30.01	78.34	1	1	166.1
DB08578	4-[(5-bromopyridin-2-yl)amino]-4-oxobutanoic acid	C9H9BrN2O3	+	0.9406	79.29	271.98	OC(=O)CCC(=O)NC1=CC=C(Br)C=N1	4	2	0.61	-2.9	273.083	1	-1	3.17	2.09	22.62	57.59	4	1	148.2
DB08576	1-(5-TERT-BUTYL-1,3,4-OXADIAZOL-2-YL)-2-(METHYLAMINO)ETHANONE	C9H15N3O2	+	0.9879	68.02	197.116	CNCC(=O)C1=NN=C(O1)C(C)(C)C	4	1	0.69	-2.2	197.234	1	1	14.72	7.35	20.96	53.14	4	1	144.5
DB08575	2-[(1S)-1-BENZYL-2-SULFANYLETHYL]-1H-IMIDAZO[4,5-C]PYRIDIN-5-IUM	C15H16N3S	+	0.9501	42.82	270.106	[H][C@](CS)(CC1=CC=CC=C1)C1=NC2=C(N1)C=C[NH+]=C2	1	3	0.64	-5.4	270.373	3	0	10.07	5.64	29.39	80.21	4	1	161.1
DB08574	(5R)-2-sulfanyl-5-[4-(trifluoromethyl)benzyl]-1,3-thiazol-4(5H)-one	C11H8F3NOS2	+	0.9913	29.1	291	FC(F)(F)C1=CC=C(C[C@H]2SC(=S)NC2=O)C=C1	1	1	3.15	-4.6	291.313	2	-1	6.75	0	25.19	68.62	3	1	158.5
DB08572	4-{[4-AMINO-6-(CYCLOHEXYLMETHOXY)-5-NITROSOPYRIMIDIN-2-YL]AMINO}BENZAMIDE	C18H22N6O3	+	0.9145	145.58	370.175	NC(=O)C1=CC=C(NC2=NC(OCC3CCCCC3)=C(N=O)C(N)=N2)C=C1	7	3	3.16	-3.9	370.406	3	0	11.61	3.72	39.07	103.34	7	1	186
DB08569	3-PYRIDIN-4-YL-2,4-DIHYDRO-INDENO[1,2-.C.] PYRAZOLE	C22H21BrN4O	+	0.9685	76.82	436.09	[H][C@@](N)(COC1=CN=CC(=C1)C1=CC2=C(NN=C2C)C=C1)CC1=CC=C(Br)C=C1	4	2	4.16	-5.3	437.332	4	1	14.17	9.28	44.09	114.72	6	1	197.6
DB08568	A-674563	C22H22N4O	+	0.9697	76.82	358.179	CC1=NNC2=C1C=C(C=C2)C1=CC(OC[C@@H](N)CC2=CC=CC=C2)=CN=C1	4	2	3.39	-5.4	358.436	4	1	14.17	9.29	40.35	107.09	6	1	189.7
DB08566	D-1-naphthyl-2-acetamido-ethane boronic acid	C14H17BNO4	+	0.9076	93.28	274.125	[H]N(C(C)=O)[C@]([H])(CC1=C2C=CC=CC2=CC=C1)[B-](O)(O)O	5	4	1.35	-3.8	274.1	2	-1	6.15	2.04	28.68	71.95	4	1	157
DB08565	L-1-naphthyl-2-acetamido-ethane boronic acid	C14H17BNO4	+	0.9076	89.79	274.125	[H]N([C@@H](CC1=CC=CC2=CC=CC=C12)[B-](O)(O)O)C(C)=O	4	4	1.35	-3.8	274.1	2	-1	12.74	-1.2	28.23	71.43	4	1	157
DB08564	(2E)-N-{4-[(3-bromophenyl)amino]quinazolin-6-yl}-4-(dimethylamino)but-2-enamide	C20H20BrN5O	+	0.9339	70.15	425.085	CN(C)C\C=C\C(=O)NC1=CC=C2N=CN=C(NC3=CC(Br)=CC=C3)C2=C1	5	2	3.81	-4.6	426.31	3	1	14.36	8.81	42.29	113.91	6	1	185.8
DB08562	4-(4-STYRYL-PHENYLCARBAMOYL)-BUTYRIC ACID	C19H19NO3	+	0.9857	66.4	309.136	OC(=O)CCCC(=O)NC1=CC=C(\C=C\C2=CC=CC=C2)C=C1	3	2	3.13	-5.4	309.359	2	-1	4.21	-3.8	35.04	91.87	7	1	178.8
DB08561	BENZYL 6-BENZYL-5,7-DIOXO-6,7-DIHYDRO-5H-[1,3]THIAZOLO[3,2-C]PYRIMIDINE-2-CARBOXYLATE	C21H16N2O4S	+	0.9688	66.92	392.083	O=C(OCC1=CC=CC=C1)C1=CN2C(S1)=CC(=O)N(CC1=CC=CC=C1)C2=O	3	0	3.17	-4.4	392.428	4	0	0	-5.2	39.88	116.68	6	1	196.2
DB08560	3-FLUORO-N-[1-(4-FLUOROPHENYL)-3-(2-THIENYL)-1H-PYRAZOL-5-YL]BENZENESULFONAMIDE	C19H13F2N3O2S2	+	0.9098	63.99	417.042	FC1=CC=C(C=C1)N1N=C(C=C1NS(=O)(=O)C1=CC=CC(F)=C1)C1=CC=CS1	3	1	4.43	-4.8	417.452	4	-1	6.31	1.42	39.62	102.59	4	1	198.3
DB08559	N-[(2S,4S,6R)-2-(dihydroxymethyl)-4-hydroxy-3,3-dimethyl-7-oxo-4lambda~4~-thia-1-azabicyclo[3.2.0]hept-6-yl]-2-phenylacetamide	C16H20N2O5S	-	0.9885	106.94	352.109	[H][C@@]1(NC(=O)CC2=CC=CC=C2)C(=O)[N@]2[C@]1([H])[S@@]([H])(O)C(C)(C)[C@]2([H])C(O)=O	5	4	0.75	-1.8	352.405	3	-1	3.35	-2.6	35.04	85.85	4	1	183.2
DB08555	1-(3-bromophenyl)-7-chloro-6-methoxy-3,4-dihydroisoquinoline	C16H13BrClNO	+	0.9854	21.59	348.987	COC1=CC2=C(C=C1Cl)C(=NCC2)C1=CC=CC(Br)=C1	2	0	5.32	-5.8	350.638	3	0	0	5.21	32.32	85.79	2	1	165.4
DB08553	(1E)-5-(1-piperidin-4-yl-3-pyridin-4-yl-1H-pyrazol-4-yl)-2,3-dihydro-1H-inden-1-one oxime	C22H23N5O	+	0.9283	75.33	373.19	O\N=C1/CCC2=CC(=CC=C12)C1=CN(N=C1C1=CC=NC=C1)C1CCNCC1	5	2	2.39	-4	373.451	5	1	8.37	10.13	41.93	120.35	3	1	193.7
DB08552	(1R)-1-(2-thienylacetylamino)-1-phenylmethylboronic acid	C13H14BNO3S	+	0.9073	69.56	275.079	[H][C@@](NC(=O)CC1=CC=CS1)(B(O)O)C1=CC=CC=C1	3	3	1.78	-3.9	275.131	2	0	12.72	-3	28.59	69.27	5	1	163.1
DB08550	7,8-Dichloro-1,2,3,4-tetrahydroisoquinoline	C9H9Cl2N	+	0.9774	12.03	201.011	ClC1=CC=C2CCNCC2=C1Cl	1	1	2.68	-3.2	202.08	2	1	0	8.35	19.82	52.23	0	1	134.4
DB08548	[(4S)-2,2-dimethyl-1,3-dioxolan-4-yl]methyl hydrogen hex-5-enylphosphonate	C12H23O5P	+	0.9576	64.99	278.128	CC1(C)OC[C@H](COP(O)(=O)CCCCC=C)O1	4	1	1.15	-1.5	278.282	1	-1	1.36	-4.1	28.89	69.37	8	1	161.4
DB08547	PROGESTERONE-11-ALPHA-OL-HEMISUCCINATE	C25H34O6	+	0.9555	97.74	430.236	[H][C@@]1(CC[C@@]2([H])[C@]3([H])CCC4=CC(=O)CC[C@]4(C)[C@@]3([H])[C@@]([H])(C[C@]12C)OC(=O)CCC(O)=O)C(C)=O	5	1	3.2	-4.7	430.534	4	-1	4.22	-4.8	46.94	114.34	6	1	199.7
DB08545	(1S)-1-Phenylethyl (4-acetamidobenzyl)phosphonate	C17H19NO4P	+	0.9932	78.46	332.105	[H]N(C(C)=O)C1=CC=C(CP([O-])(=O)O[C@@H](C)C2=CC=CC=C2)C=C1	3	1	2.51	-3.8	332.311	2	-1	1.89	-4.4	33.44	89.17	6	1	173.3
DB08544	(S)-Fluoxetine	C17H18F3NO	+	0.983	21.26	309.134	CNCC[C@H](OC1=CC=C(C=C1)C(F)(F)F)C1=CC=CC=C1	2	1	4.09	-5.3	309.326	2	1	0	9.8	30.34	80.37	7	1	171.9
DB08543	1-[2-HYDROXY-3-(4-CYCLOHEXYL-PHENOXY)-PROPYL]-4-(2-PYRIDYL)-PIPERAZINE	C24H33N3O2	+	0.9715	48.83	395.257	[H][C@@](O)(COC1=CC=C(C=C1)C1CCCCC1)CN1CCN(CC1)C1=CC=CC=N1	5	1	4.32	-3.3	395.538	4	1	14.08	7.25	46.2	117.4	7	1	207
DB08540	2-[4-(2H-1,4-BENZOTHIAZINE-3-YL)-PIPERAZINE-1-LY]-1,3-THIAZOLE-4-CARBOXYLIC ACID ETHYLESTER	C18H20N4O2S2	+	0.9533	58.03	388.103	CCOC(=O)C1=CSC(=N1)N1CCN(CC1)C1=NC2=CC=CC=C2SC1	5	0	3.6	-3.5	388.507	4	0	0	5.55	41.96	107.38	4	1	182.8
DB08539	3-cyclopropyl-5-phenyl-N-(pyridin-3-ylmethyl)pyrazolo[1,5-a]pyrimidin-7-amine	C21H19N5	+	0.9725	55.11	341.164	C(NC1=CC(=NC2=C(C=NN12)C1CC1)C1=CC=CC=C1)C1=CN=CC=C1	4	1	3.99	-4.6	341.409	5	0	0	4.84	38.34	112.83	5	1	181.9
DB08538	N-((2-aminopyrimidin-5-yl)methyl)-5-(2,6-difluorophenyl)-3-ethylpyrazolo[1,5-a]pyrimidin-7-amine	C19H17F2N7	+	0.9231	94.02	381.151	CCC1=C2N=C(C=C(NCC3=CN=C(N)N=C3)N2N=C1)C1=C(F)C=CC=C1F	6	2	3.11	-4.2	381.382	4	0	16.58	3.27	38.4	113.98	5	1	186.3
DB08537	3-bromo-6-phenyl-N-(pyrimidin-5-ylmethyl)imidazo[1,2-a]pyridin-8-amine	C18H14BrN5	+	0.9555	55.11	379.043	BrC1=CN=C2N1C=C(C=C2NCC1=CN=CN=C1)C1=CC=CC=C1	4	1	2.98	-4.8	380.241	4	0	0	5.81	36.56	99.95	4	1	181.4
DB08536	3-bromo-5-phenyl-N-(pyrimidin-5-ylmethyl)pyrazolo[1,5-a]pyridin-7-amine	C18H14BrN5	+	0.9738	55.11	379.043	BrC1=C2C=C(C=C(NCC3=CN=CN=C3)N2N=C1)C1=CC=CC=C1	4	1	3.09	-4.8	380.241	4	0	0	1.51	36.51	109.46	4	1	181.4
DB08535	3-bromo-5-phenyl-N-(pyridin-3-ylmethyl)pyrazolo[1,5-a]pyrimidin-7-amine	C18H14BrN5	+	0.9738	55.11	379.043	BrC1=C2N=C(C=C(NCC3=CC=CN=C3)N2N=C1)C1=CC=CC=C1	4	1	3.77	-4.7	380.241	4	0	0	4.82	36.65	108.06	4	1	181.4
DB08534	5-(2-fluorophenyl)-N-(pyridin-4-ylmethyl)pyrazolo[1,5-a]pyrimidin-7-amine	C18H14FN5	+	0.9767	55.11	319.123	FC1=CC=CC=C1C1=NC2=CC=NN2C(NCC2=CC=NC=C2)=C1	4	1	3.25	-4.3	319.336	4	0	0	5.02	33.15	100.66	4	1	173.9
DB08533	3-methyl-N-(pyridin-4-ylmethyl)imidazo[1,2-a]pyrazin-8-amine	C13H13N5	+	0.9757	55.11	239.117	CC1=CN=C2N1C=CN=C2NCC1=CC=NC=C1	4	1	1.43	-3.7	239.276	3	0	16.1	5.15	25.84	71.89	3	1	153.6
DB08532	6-(2-fluorophenyl)-N-(pyridin-3-ylmethyl)imidazo[1,2-a]pyrazin-8-amine	C18H14FN5	+	0.9604	55.11	319.123	FC1=CC=CC=C1C1=CN2C=CN=C2C(NCC2=CC=CN=C2)=N1	4	1	3.18	-4.2	319.336	4	0	15.74	4.89	33.2	91.72	4	1	173.9
DB08531	5-(2,3-dichlorophenyl)-N-(pyridin-4-ylmethyl)pyrazolo[1,5-a]pyrimidin-7-amine	C18H13Cl2N5	+	0.9702	55.11	369.055	ClC1=CC=CC(=C1Cl)C1=NC2=CC=NN2C(NCC2=CC=NC=C2)=C1	4	1	3.92	-5	370.235	4	0	0	5.02	37.36	110.05	4	1	184.3
DB08530	7-BENZYL-1,3-DIMETHYL-8-PIPERAZIN-1-YL-3,7-DIHYDRO-PURINE-2,6-DIONE	C18H23N6O2	+	0.9719	78.29	355.188	CN1C2=C(N(CC3=CC=CC=C3)C(=N2)N2CC[NH2+]CC2)C(=O)N(C)C1=O	4	1	-0.43	-2.6	355.414	4	1	0	8.79	38.19	110.52	3	1	184.6
DB08529	(6E,11E)-HEPTADECA-6,11-DIENE-9,9-DIYLBIS(PHOSPHONIC ACID)	C17H34O6P2	+	0.9065	115.06	396.183	CCCCC\C=C\CC(C\C=C\CCCCC)(P(O)(O)=O)P(O)(O)=O	6	4	3.08	-2.4	396.396	0	-2	1.15	0	41.54	104.19	14	1	172.6
DB08528	2-AMINO-6-(3,5-DIMETHYLPHENYL)SULFONYLBENZONITRILE	C15H14N2O2S	+	0.9503	83.95	286.078	CC1=CC(=CC(C)=C1)S(=O)(=O)C1=C(C#N)C(N)=CC=C1	4	1	2.19	-4	286.349	2	0	18.65	0.96	29.34	80.09	2	1	172.5
DB08527	1-[4-(AMINOSULFONYL)PHENYL]-1,6-DIHYDROPYRAZOLO[3,4-E]INDAZOLE-3-CARBOXAMIDE	C15H12N6O3S	+	0.9392	149.75	356.069	NC(=O)C1=NN(C2=C1C=CC1=C2C=NN1)C1=CC=C(C=C1)S(N)(=O)=O	5	3	1.02	-3.1	356.359	4	0	10.67	0.9	34.41	91.63	3	1	186.4
DB08525	HYDROXY[3-(6-METHYLPYRIDIN-2-YL)PROPYL]FORMAMIDE	C10H14N2O2	+	0.9704	53.43	194.106	CC1=NC(CCCN(O)C=O)=CC=C1	3	1	0.91	-1.8	194.23	1	0	8.51	5.28	20.96	52.62	4	1	143.5
DB08522	4-(4-FLUOROPHENYL)-1-CYCLOROPROPYLMETHYL-5-(4-PYRIDYL)-IMIDAZOLE	C18H16FN3	+	0.9756	30.71	293.133	FC1=CC=C(C=C1)C1=C(N(CC2CC2)C=N1)C1=CC=NC=C1	2	0	4.12	-4.6	293.338	4	0	0	5.5	30.69	83.69	4	1	176
DB08521	4-[4-(4-Fluorophenyl)-2-[4-[(R)-methylsulfinyl]phenyl]-1H-imidazol-5-yl]pyridine	C21H16FN3OS	+	0.939	58.64	377.1	C[S@@](=O)C1=CC=C(C=C1)C1=NC(=C(N1)C1=CC=NC=C1)C1=CC=C(F)C=C1	3	1	3.05	-4	377.435	4	0	11.91	5.16	40	116.31	4	1	188.5
DB08519	N~4~-(3-methyl-1H-indazol-6-yl)-N~2~-(3,4,5-trimethoxyphenyl)pyrimidine-2,4-diamine	C21H22N6O3	+	0.9305	106.21	406.175	COC1=CC(NC2=NC=CC(NC3=CC=C4C(C)=NNC4=C3)=N2)=CC(OC)=C1OC	8	3	4.12	-4.3	406.438	4	0	13.16	5.15	42.22	113.95	7	1	198.5
DB08516	(S)-(+)-2-[4-(FLUOROBENZYLOXY-BENZYLAMINO)PROPIONAMIDE]	C17H17FN2O2	+	0.9886	64.68	300.127	[H][C@@](C)(\N=C\C1=CC=C(OCC2=CC(F)=CC=C2)C=C1)C(N)=O	3	1	2.89	-5.1	300.327	2	0	15.36	3.88	31.73	83.29	6	1	171.5
DB08514	6-amino-2-[(thiophen-2-ylmethyl)amino]-1,7-dihydro-8H-imidazo[4,5-g]quinazolin-8-one	C14H12N6OS	+	0.9793	108.19	312.079	NC1=NC2=CC3=C(NC(NCC4=CC=CS4)=N3)C=C2C(=O)N1	5	4	2.02	-3.4	312.35	4	0	10.91	4.85	32.74	86.27	3	1	170.2
DB08512	6-amino-2-[(1-naphthylmethyl)amino]-3,7-dihydro-8H-imidazo[4,5-g]quinazolin-8-one	C20H16N6O	+	0.9886	108.19	356.139	NC1=NC2=CC3=C(C=C2C(=O)N1)N=C(NCC1=CC=CC2=CC=CC=C12)N3	5	4	3.13	-4.5	356.381	5	0	11.13	4.84	38.81	105.83	3	1	180.9
DB08511	6-amino-2-methyl-1,7-dihydro-8H-imidazo[4,5-g]quinazolin-8-one	C10H9N5O	+	0.9753	96.16	215.081	CC1=NC2=C(N1)C=C1C(=O)NC(N)=NC1=C2	4	3	0.28	-3	215.211	3	0	11.06	4.97	21.94	59.54	0	1	147.1
DB08510	5-ALPHA-PREGNANE-3-BETA-OL-HEMISUCCINATE	C25H38O5	+	0.9621	80.67	418.272	[H][C@@]1(CC[C@@]2([H])[C@]3([H])CC[C@@]4([H])C[C@]([H])(CC[C@]4(C)[C@@]3([H])CC[C@]12C)OC(=O)CCC(O)=O)C(C)=O	4	1	4.37	-5.4	418.566	4	-1	4.11	-6.9	48.06	112.95	6	1	200.9
DB08509	1-[6-(2-CHLORO-4-METHYXYPHENOXY)-HEXYL]-IMIDAZOLE	C16H21ClN2O2	+	0.9629	36.28	308.129	COC1=CC(Cl)=C(OCCCCCCN2C=CN=C2)C=C1	3	0	4.48	-4.3	308.803	2	0	0	6.79	33.99	84.44	9	1	174.2
DB08505	methyl 4-bromo-N-[8-(hydroxyamino)-8-oxooctanoyl]-L-phenylalaninate	C18H25BrN2O5	+	0.911	104.73	428.095	[H][C@@](CC1=CC=C(Br)C=C1)(NC(=O)CCCCCCC(=O)NO)C(=O)OC	4	3	2.44	-4.7	429.306	1	0	8.91	-0.78	40.87	99.84	12	1	184.8
DB08504	6-(4-{(1S,2S)-2-AMINO-1-[(DIMETHYLAMINO)CARBONYL]-3-[(3S)-3-FLUOROPYRROLIDIN-1-YL]-3-OXOPROPYL}PHENYL)-1H-[1,2,4]TRIAZOLO[1,5-A]PYRIDIN-4-IUM	C22H25FN6O2	+	0.9475	96.83	424.202	[H][C@@](N)(C(=O)N1CC[C@]([H])(F)C1)[C@@]([H])(C(=O)N(C)C)C1=CC=C(C=C1)C1=CN2N=CN=C2C=C1	5	1	1.3	-3.6	424.471	4	0	18.09	6.94	44.19	125.43	5	1	198.5
DB08496	(R)-warfarin	C19H16O4	+	0.9124	63.6	308.105	CC(=O)C[C@H](C1=CC=CC=C1)C1=C(O)C2=C(OC1=O)C=CC=C2	3	1	2.41	-3.8	308.328	3	-1	5.56	-6.9	32.04	86.86	4	1	175.8
DB08493	5-METHYL-3-(9-OXO-1,8-DIAZA-TRICYCLO[10.6.1.013,18]NONADECA-12(19),13,15,17-TETRAEN-10-YLCARBAMOYL)-HEXANOIC ACID	C25H35N3O4	-	0.9754	100.43	441.263	[H][C@@](CC(C)C)(CC(O)=O)C(=O)N[C@@]1([H])CC2=CN(CCCCCCNC1=O)C1=C2C=CC=C1	4	3	3.32	-4.6	441.563	3	-1	4.44	-0.75	48.72	123.22	6	1	205.4
DB08492	(2E)-3-(2-OCT-1-YN-1-YLPHENYL)ACRYLIC ACID	C17H20O2	+	0.9392	37.3	256.146	CCCCCCC#CC1=CC=CC=C1\C=C\C(O)=O	2	1	5.09	-5.1	256.339	1	-1	4.07	0	30.78	76.74	8	0	157.3
DB08484	4-AMINO-N-[(2-SULFANYLETHYL)CARBAMOYL]BENZENESULFONAMIDE	C9H13N3O3S2	+	0.9276	101.29	275.04	NC1=CC=C(C=C1)S(=O)(=O)NC(=O)NCCS	4	4	0.68	-2.9	275.348	1	-1	4.35	2.11	26.73	68.53	3	1	158.6
DB08480	4-HYDROXY-N-PROPARGYL-1(R)-AMINOINDAN	C12H13NO	+	0.971	32.59	187.1	[H][C@]1(CCC2=C1C=CC=C2O)\N=C\C=C	2	1	3.05	-3.4	187.238	2	0	9.68	6.39	21.18	57.49	2	1	141.4
DB08476	3-AMINO-AZACYCLOTRIDECAN-2-ONE	C12H24N2O	+	0.9783	55.12	212.189	[H][C@]1(N)CCCCCCCCCCNC1=O	2	2	2.24	-2.7	212.332	1	1	14.93	8.44	25.19	62.22	0	1	148.9
DB08475	[(4R)-2,2-dimethyl-1,3-dioxolan-4-yl]methyl hydrogen hex-5-enylphosphonate	C12H23O5P	+	0.9576	64.99	278.128	CC1(C)OC[C@@H](COP(O)(=O)CCCCC=C)O1	4	1	1.15	-1.5	278.282	1	-1	1.36	-4.1	28.87	69.37	8	1	161.4
DB08474	3-(CARBOXYAMIDE(2-CARBOXYAMIDE-2-TERTBUTYLETHYL))PENTAN	C13H26N2O2	+	0.9838	72.19	242.199	[H][C@](CC(=O)NC(CC)CC)(C(N)=O)C(C)(C)C	2	2	2.1	-3	242.358	0	0	16.05	0.64	27.78	68.49	7	1	160
DB08472	(R)-Fluoxetine	C17H18F3NO	+	0.983	21.26	309.134	CNCC[C@@H](OC1=CC=C(C=C1)C(F)(F)F)C1=CC=CC=C1	2	1	4.09	-5.3	309.326	2	1	0	9.8	30.32	80.37	7	1	171.9
DB08471	1-(thiophen-2-ylacetyl)-4-(3-thiophen-2-yl-1,2,4-oxadiazol-5-yl)piperidine	C17H17N3O2S2	+	0.9811	59.23	359.076	O=C(CC1=CC=CS1)N1CCC(CC1)C1=NC(=NO1)C1=CC=CS1	3	0	3.58	-3.6	359.466	4	0	0	-2	38.34	105.03	4	1	165.8
DB08470	3-(4-fluorophenyl)-5-phenyl-4H-1,2,4-triazole	C14H10FN3	+	0.9874	41.57	239.086	FC1=CC=C(C=C1)C1=NN=C(N1)C1=CC=CC=C1	2	1	3.32	-3.4	239.248	3	0	9.48	2.25	24.73	89.65	2	1	153.3
DB08467	6-(2,3,4,5,6,7-HEXAHYDRO-2,4,4-TRIMETHYL-1-METYLENEINDEN-2-YL)-3-METHYLHEXA-2,4-DIENOIC ACID	C20H28O2	+	0.9742	37.3	300.209	O=C(O)\C=C(/C)\C=C\C[C@]1(C)CC2=C(CCCC2(C)C)C1=C	2	1	5.75	-4.5	300.435	2	-1	4.78	0	34.63	93.62	4	1	172.3
DB08462	N-(4-PHENYLAMINO-QUINAZOLIN-6-YL)-ACRYLAMIDE	C17H14N4O	+	0.9867	66.91	290.117	C=CC(=O)NC1=CC=C2N=CN=C(NC3=CC=CC=C3)C2=C1	4	2	2.74	-4.2	290.319	3	0	14.44	3.97	31.02	87.11	4	1	167.6
DB08461	3-[(4-AMINO-1-TERT-BUTYL-1H-PYRAZOLO[3,4-D]PYRIMIDIN-3-YL)METHYL]PHENOL	C16H19N5O	+	0.9447	89.85	297.159	CC(C)(C)N1N=C(CC2=CC(O)=CC=C2)C2=C1N=CN=C2N	5	2	2.99	-3.1	297.355	3	0	9.98	6.39	31.78	98.02	3	1	173.6
DB08460	MK-4965	C20H13Cl2N5O2	+	0.954	109.84	425.045	NC1=CC=C2C(COC3=CC=C(Cl)C(OC4=CC(=CC(Cl)=C4)C#N)=C3)=NNC2=N1	5	2	4.73	-4.8	426.256	4	0	10.52	1.28	41.36	111.01	5	1	198.8
DB08459	3-chloro-5-[2-chloro-5-(1H-pyrazolo[3,4-b]pyridin-3-ylmethoxy)phenoxy]benzonitrile	C20H12Cl2N4O2	+	0.9782	83.82	410.034	ClC1=CC(OC2=C(Cl)C=CC(OCC3=NNC4=NC=CC=C34)=C2)=CC(=C1)C#N	4	1	5.17	-4.9	411.241	4	0	10.67	2.86	39.69	105.99	5	1	197.6
DB08458	(4-BROMOPHENYL)[4-({(2E)-4-[CYCLOPROPYL(METHYL)AMINO]BUT-2-ENYL}OXY)PHENYL]METHANONE	C21H22BrNO2	+	0.941	29.54	399.083	CN(C\C=C\COC1=CC=C(C=C1)C(=O)C1=CC=C(Br)C=C1)C1CC1	3	0	5.38	-5.6	400.309	3	1	0	8.98	41.08	106.27	8	0	182.1
DB08457	4-(3,5-DIMETHYLPHENOXY)-5-(FURAN-2-YLMETHYLSULFANYLMETHYL)-3-IODO-6-METHYLPYRIDIN-2(1H)-ONE	C20H20INO3S	+	0.98	51.47	481.021	CC1=C(CSCC2=CC=CO2)C(OC2=CC(C)=CC(C)=C2)=C(I)C(=O)N1	2	1	4.45	-4.4	481.347	3	0	9.97	-3.3	43.95	117.39	6	1	195.5
DB08454	N-(5-METHYL-1H-PYRAZOL-3-YL)-2-PHENYLQUINAZOLIN-4-AMINE	C18H15N5	+	0.9232	66.49	301.133	CC1=CC(NC2=C3C=CC=CC3=NC(=N2)C2=CC=CC=C2)=NN1	4	2	3.9	-4.3	301.345	4	0	11.96	4	33.54	102.16	3	1	172.6
DB08453	2-Nonyl-4-quinolinol 1-oxide	C18H25NO2	+	0.9808	47.17	287.189	CCCCCCCCCC1=[N+]([O-])C2=CC=CC=C2C(O)=C1	2	1	3.41	-5.2	287.397	2	0	8.6	3.49	34.72	87.2	8	1	174
DB08451	N-(QUINOLIN-8-YL)METHANESULFONAMIDE	C10H10N2O2S	+	0.9572	59.06	222.046	CS(=O)(=O)NC1=CC=CC2=C1N=CC=C2	3	1	1.15	-2.7	222.264	2	0	7.25	3.7	22.03	56.66	1	1	144.2
DB08450	N-1H-indazol-5-yl-2-(6-methylpyridin-2-yl)quinazolin-4-amine	C21H16N6	+	0.9437	79.38	352.144	CC1=CC=CC(=N1)C1=NC(NC2=CC=C3NN=CC3=C2)=C2C=CC=CC2=N1	5	2	4.29	-4.7	352.392	5	0	14.1	2.94	38.35	115.09	3	1	185
DB08449	2-(3-((4,5,7-trifluorobenzo[d]thiazol-2-yl)methyl)-1H-pyrrolo[2,3-b]pyridin-1-yl)acetic acid	C17H10F3N3O2S	+	0.9374	68.01	377.045	OC(=O)CN1C=C(CC2=NC3=C(S2)C(F)=CC(F)=C3F)C2=CC=CN=C12	4	1	3.47	-4.3	377.34	4	-1	3.66	4.37	33.52	86.8	4	1	192.2
DB08448	(4aS)-5-[(2,4-diaminopteridin-6-yl)methyl]-4a,5-dihydro-2H-dibenzo[b,f]azepin-8-ol	C21H19N7O	+	0.9074	127.07	385.165	[H][C@]12C=CCC=C1C=CC1=CC(O)=CC=C1N2CC1=NC2=C(N)N=C(N)N=C2N=C1	8	3	2.44	-3.3	385.422	5	0	10.16	3	39.75	117.42	2	1	188.5
DB08446	3-[6-bromo-2-fluoro-3-(1H-pyrazolo[3,4-c]pyridazin-3-ylmethyl)phenoxy]-5-chlorobenzonitrile	C19H10BrClFN5O	+	0.9841	87.48	456.974	FC1=C(CC2=NNC3=NN=CC=C23)C=CC(Br)=C1OC1=CC(=CC(Cl)=C1)C#N	4	1	4.37	-5.1	458.671	4	0	10.21	1.89	38.93	107.65	4	1	188.6
DB08445	(3R,4S)-1-[6-(6-METHOXYPYRIDIN-3-YL)PYRIMIDIN-4-YL]-4-(2,4,5-TRIFLUOROPHENYL)PYRROLIDIN-3-AMINE	C20H18F3N5O	+	0.9792	77.16	401.146	[H][C@]1(N)CN(C[C@]1([H])C1=C(F)C=C(F)C(F)=C1)C1=CC(=NC=N1)C1=CC=C(OC)N=C1	6	1	2.77	-3.7	401.385	4	1	0	9.44	39.29	102.53	4	1	193.1
DB08444	3-[2-bromo-4-(1H-pyrazolo[3,4-c]pyridazin-3-ylmethyl)phenoxy]-5-methylbenzonitrile	C20H14BrN5O	+	0.9737	87.48	419.038	CC1=CC(=CC(OC2=C(Br)C=C(CC3=NNC4=NN=CC=C34)C=C2)=C1)C#N	4	1	4.39	-4.8	420.262	4	0	10.27	1.91	38.07	107.67	4	1	181.1
DB08443	2-(1H-pyrrol-1-ylcarbonyl)benzene-1,3,5-triol	C11H9NO4	+	0.9628	82.69	219.053	OC1=CC(O)=C(C(=O)N2C=CC=C2)C(O)=C1	4	3	2.08	-1.8	219.194	2	0	7.66	-3.5	20.84	56.7	1	1	146.6
DB08442	4-{[(2R)-2-(2-methylphenyl)pyrrolidin-1-yl]carbonyl}benzene-1,3-diol	C18H19NO3	+	0.9049	60.77	297.136	[H][C@@]1(CCCN1C(=O)C1=C(O)C=C(O)C=C1)C1=CC=CC=C1C	3	2	2.79	-3.6	297.348	3	0	8.02	-0.88	30.73	85.76	2	1	171
DB08440	N-1,10-phenanthrolin-5-ylacetamide	C14H11N3O	+	0.9833	54.88	237.09	CC(=O)NC1=C2C=CC=NC2=C2N=CC=CC2=C1	3	1	1.92	-3.6	237.257	3	0	13.53	4.64	25.07	68.76	1	1	150.5
DB08436	8-BENZO[1,3]DIOXOL-,5-YLMETHYL-9-BUTYL-9H-	C17H19N5O2	+	0.9503	88.08	325.154	CCCCN1C(CC2=CC3=C(OCO3)C=C2)=NC2=C(N)N=CN=C12	6	1	2.94	-3.2	325.365	4	0	18.6	5.07	35.02	90.3	5	1	174.1
DB08433	phenyl ethenesulfonate	C8H8O3S	+	0.9544	43.37	184.019	C=CS(=O)(=O)OC1=CC=CC=C1	2	0	1.6	-2.4	184.212	1	0	0	-9.7	17.26	44.95	3	1	132.2
DB08424	[5-AMINO-1-(4-FLUOROPHENYL)-1H-PYRAZOL-4-YL](3-{[(2R)-2,3-DIHYDROXYPROPYL]OXY}PHENYL)METHANONE	C19H18FN3O4	+	0.9229	110.6	371.128	[H][C@](O)(CO)COC1=CC(=CC=C1)C(=O)C1=C(N)N(N=C1)C1=CC=C(F)C=C1	6	3	1.58	-3.6	371.362	3	0	13.62	2.18	37.61	97.88	7	1	186.4
DB08423	[5-AMINO-1-(4-FLUOROPHENYL)-1H-PYRAZOL-4-YL][3-(PIPERIDIN-4-YLOXY)PHENYL]METHANONE	C21H21FN4O2	+	0.9754	82.17	380.165	NC1=C(C=NN1C1=CC=C(F)C=C1)C(=O)C1=CC(OC2CCNCC2)=CC=C1	5	2	2.56	-4.5	380.415	4	1	0	9.72	39.78	105.78	5	1	192.4
DB08419	(1S)-1-(PHENOXYMETHYL)PROPYL METHYLPHOSPHONOCHLORIDOATE	C11H16ClO3P	+	0.9501	35.53	262.053	[H][C@](CC)(COC1=CC=CC=C1)O[P@](C)(Cl)=O	2	0	2.24	-2.5	262.67	1	0	0	-4.9	25.59	64.73	6	1	154.6
DB08418	(4aS,4bR,10bS,12aS)-12a-methyl-1,3-dioxo-2-(pyridin-3-ylmethyl)-1,2,3,4,4a,4b,5,6,10b,11,12,12a-dodecahydronaphtho[2,1-f]isoquinolin-8-yl sulfamate	C24H27N3O5S	+	0.9794	119.66	469.167	[H][C@]12CC[C@]3(C)C(=O)N(CC4=CC=CN=C4)C(=O)C[C@@]3([H])[C@]1([H])CCC1=C2C=CC(OS(N)(=O)=O)=C1	6	1	2.65	-4.2	469.553	5	0	10.85	4.81	49.05	121.2	4	1	206.9
DB08416	(9BETA,13ALPHA,14BETA,17ALPHA)-2-METHOXYESTRA-1,3,5(10)-TRIENE-3,17-DIYL DISULFAMATE	C19H28N2O7S2	+	0.9421	148.01	460.134	[H][C@@]1(CC[C@@]2([H])[C@]3([H])CCC4=C(C=C(OC)C(OS(N)(=O)=O)=C4)[C@@]3([H])CC[C@]12C)OS(N)(=O)=O	7	2	1.71	-4.4	460.565	4	0	10.34	-4.8	47.5	109.42	5	1	205
DB08414	PNU-142721	C13H11ClN4OS	+	0.9628	77.83	306.034	C[C@H](SC1=NC(Cl)=CC(N)=N1)C1=CC2=C(OC=C2)C=N1	4	1	3.29	-3.5	306.771	3	0	0	4.42	29.58	81.72	3	1	166.4
DB08406	[N-(2,4-DIAMINOPTERIDIN-6-YL)-METHYL]-DIBENZ[B,F]AZEPINE	C21H17N7	+	0.9411	106.84	367.155	NC1=NC2=C(N=C(CN3C4=CC=CC=C4C=CC4=CC=CC=C34)C=N2)C(N)=N1	7	2	3.17	-3.8	367.407	5	0	15.87	3	38.49	112.22	2	1	185.9
DB08400	4-(3-{[5-(trifluoromethyl)pyridin-2-yl]oxy}benzyl)piperidine-1-carboxylic acid	C19H19F3N2O3	+	0.9441	62.66	380.135	OC(=O)N1CCC(CC2=CC(OC3=NC=C(C=C3)C(F)(F)F)=CC=C2)CC1	3	1	4.07	-4.5	380.361	3	-1	3.89	0.79	35.1	92.87	5	1	192.3
DB08398	2-Amino-1-methyl-6-phenylimidazo(4,5-b)pyridine	C13H12N4	+	0.925	56.73	224.106	CN1C(N)=NC2=NC=C(C=C12)C1=CC=CC=C1	3	1	2.27	-2.7	224.261	3	0	0	5.43	24.68	68.59	1	1	149.7
DB08397	6-(DIFLUORO-PHOSPHONO-METHYL)-NAPHTHALENE-2-CARBOXYLIC ACID	C12H9F2O5P	+	0.9548	94.83	302.016	OC(=O)C1=CC2=C(C=C1)C=C(C=C2)C(F)(F)P(O)(O)=O	5	3	1.33	-3	302.167	2	-2	0.49	0	24.78	66.49	3	1	157.7
DB08391	PQ-10	C22H21N5O3	+	0.9841	82.49	403.164	COC1=CC2=NC=NC(N3CC[C@H](C3)OC3=NC4=CC=CC=C4N=C3)=C2C=C1OC	8	0	3.1	-3.8	403.434	5	0	0	5.37	42.39	111.29	5	1	197.4
DB08390	(6S)-6-CYCLOPENTYL-6-[2-(3-FLUORO-4-ISOPROPOXYPHENYL)ETHYL]-4-HYDROXY-5,6-DIHYDRO-2H-PYRAN-2-ONE	C21H27FO4	+	0.9645	55.76	362.189	CC(C)OC1=CC=C(CC[C@]2(CC(O)=CC(=O)O2)C2CCCC2)C=C1F	3	1	4.62	-5	362.435	3	0	7.02	-4.9	39.11	98.52	6	1	187.8
DB08389	6,7-DIMETHOXY-4-[(3R)-3-(2-NAPHTHYLOXY)PYRROLIDIN-1-YL]QUINAZOLINE	C24H23N3O3	+	0.9901	56.71	401.174	[H][C@]1(CCN(C1)C1=NC=NC2=CC(OC)=C(OC)C=C12)OC1=CC2=CC=CC=C2C=C1	6	0	4.51	-4.7	401.458	5	0	0	5.37	43.91	116.04	5	1	200
DB08387	Mardepodect	C25H20N4O	+	0.993	52.83	392.164	CN1C=C(C(=N1)C1=CC=C(OCC2=NC3=CC=CC=C3C=C2)C=C1)C1=CC=NC=C1	4	0	5.01	-5.4	392.452	5	0	0	4.31	43.9	127.18	5	1	201.9
DB08386	2-{[4-(4-pyridin-4-yl-1H-pyrazol-3-yl)phenoxy]methyl}quinoline	C24H18N4O	+	0.9924	63.69	378.148	C(OC1=CC=C(C=C1)C1=NNC=C1C1=CC=NC=C1)C1=CC=C2C=CC=CC2=N1	4	1	4.7	-5.2	378.426	5	0	14.98	4.32	41.38	111.96	5	1	198.5
DB08385	4-(quinolin-3-ylmethyl)piperidine-1-carboxylic acid	C16H18N2O2	+	0.9476	53.43	270.137	OC(=O)N1CCC(CC2=CN=C3C=CC=CC3=C2)CC1	3	1	2.33	-3.5	270.326	3	-1	4.06	4.92	29.33	76.42	2	1	171.2
DB08384	2-({4-[4-(pyridin-4-ylmethyl)-1H-pyrazol-3-yl]phenoxy}methyl)quinoline	C25H20N4O	+	0.994	63.69	392.164	C(OC1=CC=C(C=C1)C1=NNC=C1CC1=CC=NC=C1)C1=NC2=CC=CC=C2C=C1	4	1	4.83	-5.3	392.452	5	0	15.62	5.2	43.32	116.56	6	1	202.1
DB08383	4,5-bis(4-methoxyphenyl)-2-thiophen-2-yl-1H-imidazole	C21H18N2O2S	+	0.9496	47.14	362.109	COC1=CC=C(C=C1)C1=C(N=C(N1)C1=CC=CS1)C1=CC=C(OC)C=C1	3	1	5.29	-5.6	362.445	4	0	11.4	4.33	40.01	113.71	5	1	186.3
DB08379	6-(4-chloro-2-fluoro-3-phenoxybenzyl)pyridazin-3(2H)-one	C17H12ClFN2O2	+	0.9957	50.69	330.057	FC1=C(CC2=NNC(=O)C=C2)C=CC(Cl)=C1OC1=CC=CC=C1	2	1	3.92	-5.1	330.741	3	0	10.39	-2.7	31.18	86.42	4	1	172
DB08378	4-[4-(2,5-DIOXO-PYRROLIDIN-1-YL)-PHENYLAMINO]-4-HYDROXY-BUTYRIC ACID	C14H16N2O5	+	0.9377	106.94	292.106	[H][C@](O)(CCC(O)=O)NC1=CC=C(C=C1)N1C(=O)CCC1=O	6	3	0.55	-2.2	292.287	2	-1	4.21	0.91	29.65	73.83	6	1	169.5
DB08376	(2R)-3-(phosphonooxy)propane-1,2-diyl diheptanoate	C17H33O8P	+	0.9242	119.36	396.191	[H][C@@](COC(=O)CCCCCC)(COP(O)(O)=O)OC(=O)CCCCCC	5	2	2.77	-3.3	396.413	0	-2	1.32	-6.7	42.29	95.75	18	1	195.8
DB08374	Phenylalanylmethylchloride	C10H12ClNO	+	0.9684	43.09	197.061	[H][C@](N)(CC1=CC=CC=C1)C(=O)CCl	2	1	1.26	-2.5	197.661	1	1	15.48	7.66	20.5	53.42	4	1	142.5
DB08373	4,4'-BIS([H]METHYLSULFONYL)-2,2',5,5'-TETRACHLOROBIPHENYL	C14H10Cl4O4S2	+	0.9184	68.28	445.877	CS(=O)(=O)C1=CC(Cl)=C(C=C1Cl)C1=C(Cl)C=C(C(Cl)=C1)S(C)(=O)=O	4	0	4.37	-6	448.169	2	0	19.3	0	39.85	98.42	3	1	204.6
DB08369	1-(biphenyl-4-ylmethyl)-1H-imidazole	C16H14N2	+	0.9832	17.82	234.116	C(N1C=CN=C1)C1=CC=C(C=C1)C1=CC=CC=C1	1	0	3.38	-3.7	234.296	3	0	0	6.75	26.45	73.66	3	1	155.1
DB08363	1-(9-ethyl-9H-carbazol-3-yl)-N-methylmethanamine	C16H18N2	+	0.9891	16.96	238.147	CCN1C2=CC=C(CNC)C=C2C2=C1C=CC=C2	1	1	3.72	-4	238.327	3	1	0	9.7	28.69	76.37	3	1	154.4
DB08362	N-(3-(8-CYANO-4-(PHENYLAMINO)PYRAZOLO[1,5-A][1,3,5]TRIAZIN-2-YLAMINO)PHENYL)ACETAMIDE	C20H16N8O	+	0.9286	120.03	384.145	CC(=O)NC1=CC=CC(NC2=NC3=C(C=NN3C(NC3=CC=CC=C3)=N2)C#N)=C1	7	3	2.71	-4	384.394	4	0	11.45	0.62	40.06	119.92	5	1	178.6
DB08360	2-(4-ETHYLPIPERAZIN-1-YL)-4-(PHENYLAMINO)PYRAZOLO[1,5-A][1,3,5]TRIAZINE-8-CARBONITRILE	C18H20N8	+	0.9508	85.38	348.181	CCN1CCN(CC1)C1=NC2=C(C=NN2C(NC2=CC=CC=C2)=N1)C#N	7	1	1.81	-3.3	348.405	4	1	15.46	7.6	38.18	111.8	4	1	170.7
DB08359	2-PHENYLAMINO-4-METHYL-5-ACETYL THIAZOLE	C12H12N2OS	+	0.9633	41.99	232.067	CC(=O)C1=C(C)N=C(NC2=CC=CC=C2)S1	3	1	3.16	-3.8	232.301	2	0	12.65	1.77	24.92	64	3	1	150
DB08358	2-(2-QUINOLIN-3-YLPYRIDIN-4-YL)-1,5,6,7-TETRAHYDRO-4H-PYRROLO[3,2-C]PYRIDIN-4-ONE	C21H16N4O	+	0.9688	70.67	340.132	O=C1NCCC2=C1C=C(N2)C1=CC(=NC=C1)C1=CC2=C(C=CC=C2)N=C1	3	2	3.1	-4.6	340.378	5	0	11.95	4.27	37.69	99.63	2	1	184.6
DB08357	Diethylene glycol diethyl ether	C8H18O3	+	0.9617	27.69	162.126	CCOCCOCCOCC	3	0	0.64	-1.2	162.227	0	0	0	-3.7	19.75	44.6	8	1	137.3
DB08354	2-(4-CHLOROBENZYLAMINO)-4-(PHENYLAMINO)PYRAZOLO[1,5-A][1,3,5]TRIAZINE-8-CARBONITRILE	C19H14ClN7	+	0.9222	90.93	375.1	ClC1=CC=C(CNC2=NC3=C(C=NN3C(NC3=CC=CC=C3)=N2)C#N)C=C1	6	2	3.45	-4.4	375.814	4	0	13.26	1.68	37.94	116.19	5	1	183.3
DB08353	2-(CYCLOHEXYLMETHYLAMINO)-4-(PHENYLAMINO)PYRAZOLO[1,5-A][1,3,5]TRIAZINE-8-CARBONITRILE	C19H21N7	+	0.917	90.93	347.186	N#CC1=C2N=C(NCC3CCCCC3)N=C(NC3=CC=CC=C3)N2N=C1	6	2	3.9	-4.2	347.417	4	0	14.03	1.73	37.83	112.51	5	1	176.5
DB08352	6-[4-(2-fluorophenyl)-1,3-oxazol-5-yl]-N-(1-methylethyl)-1,3-benzothiazol-2-amine	C19H16FN3OS	+	0.9392	50.95	353.1	CC(C)NC1=NC2=C(S1)C=C(C=C2)C1=C(N=CO1)C1=CC=CC=C1F	3	1	5.13	-4.3	353.413	4	0	15.34	2.99	36.91	96.67	4	1	182.4
DB08350	5-[3-(2-METHOXYPHENYL)-1H-PYRROLO[2,3-B]PYRIDIN-5-YL]-N,N-DIMETHYLPYRIDINE-3-CARBOXAMIDE	C22H20N4O2	+	0.9769	71.11	372.159	COC1=CC=CC=C1C1=CNC2=C1C=C(C=N2)C1=CC(=CN=C1)C(=O)N(C)C	4	1	2.96	-4.6	372.42	4	0	14.58	3.84	40.15	108.39	4	1	193.4
DB08349	N-cyclopropyl-3-{[1-(2,4-difluorophenyl)-7-methyl-6-oxo-6,7-dihydro-1H-pyrazolo[3,4-b]pyridin-4-yl]amino}-4-methylbenzamide	C24H21F2N5O2	+	0.9009	79.26	449.166	CN1C2=C(C=NN2C2=C(F)C=C(F)C=C2)C(NC2=C(C)C=CC(=C2)C(=O)NC2CC2)=CC1=O	4	2	3.55	-4.5	449.453	5	0	13.38	-0.55	45.75	122.55	5	1	197.3
DB08344	4-chloro-N-(3-methoxypropyl)-N-[(3S)-1-(2-phenylethyl)piperidin-3-yl]benzamide	C24H31ClN2O2	+	0.9905	32.78	414.207	[H][C@@]1(CCCN(CCC2=CC=CC=C2)C1)N(CCCOC)C(=O)C1=CC=C(Cl)C=C1	3	0	4.3	-4.8	414.968	3	1	0	8.5	46.71	120.24	9	1	204.3
DB08340	N,N'-DIPHENYLPYRAZOLO[1,5-A][1,3,5]TRIAZINE-2,4-DIAMINE	C17H14N6	+	0.9236	67.14	302.128	N(C1=CC=CC=C1)C1=NC2=CC=NN2C(NC2=CC=CC=C2)=N1	5	2	3.51	-4.3	302.333	4	0	11.99	2.37	32.2	99.34	4	1	170.5
DB08339	PD-166326	C21H16Cl2N4O2	+	0.9133	78.35	426.065	CN1C(=O)C(=CC2=CN=C(NC3=CC=CC(CO)=C3)N=C12)C1=C(Cl)C=CC=C1Cl	5	2	3.99	-4.5	427.283	4	0	13.12	0.87	43.18	114.68	3	1	195.1
DB08338	19-(cyclopropylamino)-4,6,7,15-tetrahydro-5H-16,1-(azenometheno)-10,14-(metheno)pyrazolo[4,3-o][1,3,9]triazacyclohexadecin-8(9H)-one	C19H21N7O	+	0.9607	96.24	363.181	O=C1CCCCC2=C3N=C(NC4=CC(N1)=CC=C4)N=C(NC1CC1)N3N=C2	6	3	2.62	-4.2	363.416	5	0	11.67	3.4	38.73	115.59	2	1	185.2
DB08337	2-Methyl-2-propanyl [(1S)-2-methyl-1-(1,3,4-oxadiazol-2-yl)propyl]carbamate	C11H19N3O3	+	0.9698	80.74	241.143	[H]N(C(=O)OC(C)(C)C)[C@@]([H])(C(C)C)C1=NN=CO1	5	1	1.2	-2.7	241.287	1	0	3.57	0.8	25.16	63.94	5	1	155.7
DB08336	2-Methyl-2-propanyl [(1R)-2-methyl-1-(1,3,4-oxadiazol-2-yl)propyl]carbamate	C11H19N3O3	+	0.9698	77.25	241.143	[H]N(C(=O)OC(C)(C)C)[C@]([H])(C(C)C)C1=NN=CO1	3	1	1.2	-2.7	241.287	1	0	12.85	-2.4	25.25	63.15	5	1	155.7
DB08334	3-FLUORO-4-HYDROXYBENZALDEHYDE O-(CYCLOHEXYLCARBONYL)OXIME	C14H16FNO3	+	0.9168	58.89	265.111	OC1=CC=C(\C=N\OC(=O)C2CCCCC2)C=C1F	3	1	3.75	-3.8	265.28	2	0	7.97	1.57	26.83	69.01	4	1	160.4
DB08332	9-(2-carboxyethyl)-10-methylanthracene endoperoxide	C18H16O4	+	0.9541	55.76	296.105	C[C@@]12OO[C@@](CCC(O)=O)(C3=C1C=CC=C3)C1=C2C=CC=C1	4	1	3.67	-4.3	296.317	4	-1	4.12	-4.9	30.86	80.24	3	1	157.4
DB08331	N-1H-imidazol-2-yl-N'-[4-(1H-imidazol-2-ylamino)phenyl]benzene-1,4-diamine	C18H17N7	+	0.9429	93.45	331.155	N(C1=NC=CN1)C1=CC=C(NC2=CC=C(NC3=NC=CN3)C=C2)C=C1	5	5	4.08	-4.4	331.375	4	2	12.89	7.9	36.04	96.37	6	1	176.2
DB08329	Sulthiame	C10H14N2O4S2	+	0.9382	97.54	290.039	NS(=O)(=O)C1=CC=C(C=C1)N1CCCCS1(=O)=O	4	1	0.37	-2.2	290.359	2	0	10.55	0	27.86	67.46	2	1	160
DB08326	2-(6-HYDROXY-1,3-BENZOTHIAZOL-2-YL)-1,3-THIAZOL-4(5H)-ONE	C10H6N2O2S2	+	0.9606	62.55	249.987	OC1=CC2=C(C=C1)N=C(S2)C1=NC(=O)CS1	4	1	1.96	-3.4	250.297	3	0	9.22	1	24.28	61.92	1	1	147.2
DB08321	(1S,2S,3R,6R)-4-(hydroxymethyl)-6-(octylamino)cyclohex-4-ene-1,2,3-triol	C15H29NO4	-	0.9787	92.95	287.21	[H][C@@]1(O)C(CO)=C[C@@]([H])(NCCCCCCCC)[C@]([H])(O)[C@@]1([H])O	5	5	0.95	-1.4	287.395	1	1	12.83	8.47	33.42	78.94	9	1	171.5
DB08318	6-(2-phenoxyethoxy)-1,3,5-triazine-2,4-diamine	C11H13N5O2	+	0.9737	109.17	247.107	NC1=NC(OCCOC2=CC=CC=C2)=NC(N)=N1	7	2	0.92	-1.8	247.253	2	0	15.21	5.3	25.3	68.78	5	1	154
DB08316	4-amino-7,7-dimethyl-7,8-dihydroquinazolin-5(6H)-one	C10H13N3O	+	0.9734	68.87	191.106	CC1(C)CC(=O)C2=C(N)N=CN=C2C1	4	1	0.69	-1.6	191.23	2	0	16.65	3.87	20.03	54.6	0	1	140.8
DB08315	2-AMINO-N,N-BIS(PHENYLMETHYL)-1,3-OXAZOLE-5-CARBOXAMIDE	C18H17N3O2	+	0.9915	72.36	307.132	NC1=NC=C(O1)C(=O)N(CC1=CC=CC=C1)CC1=CC=CC=C1	3	1	2.48	-3.6	307.346	3	0	13.6	1.22	31.53	88.92	5	1	172.4
DB08314	(2-AMINO-1,3-OXAZOL-5-YL)-(3-BROMOPHENYL)METHANONE	C10H7BrN2O2	+	0.9883	69.12	265.969	NC1=NC=C(O1)C(=O)C1=CC(Br)=CC=C1	3	1	2.05	-3	267.079	2	0	13.58	1.32	22.1	59.02	2	1	150.4
DB08312	6-CYCLOHEXYLMETHYLOXY-5-NITROSO-PYRIMIDINE-2,4-DIAMINE	C11H17N5O2	+	0.9493	116.48	251.138	NC1=NC(N)=C(N=O)C(OCC2CCCCC2)=N1	6	2	2.15	-2.7	251.285	2	0	15.25	5.11	26.12	70.48	4	1	158.1
DB08308	SUCCINIC ACID MONO-(13-METHYL-3-OXO-2,3,6,7,8,9,10,11,12,13,14,15,16,17-TETRADECAHYDRO-1H-CYCLOPENTA[A]PHENANTHREN-17-YL) ESTER	C22H30O5	+	0.9344	80.67	374.209	[H][C@]1(CC[C@@]2([H])[C@]3([H])CCC4=CC(=O)CC[C@]4([H])[C@@]3([H])CC[C@]12C)OC(=O)CCC(O)=O	4	1	2.96	-4.5	374.471	4	-1	4.31	-4.7	41.63	100	5	1	191.5
DB08305	(3R)-3-cyclopentyl-6-methyl-7-[(4-methylpiperazin-1-yl)sulfonyl]-3,4-dihydro-2H-1,2-benzothiazine 1,1-dioxide	C19H29N3O4S2	+	0.9138	86.79	427.16	[H][C@@]1(CC2=CC(C)=C(C=C2S(=O)(=O)N1)S(=O)(=O)N1CCN(C)CC1)C1CCCC1	5	1	0.92	-3.4	427.581	4	0	9.84	5.92	46.21	110.28	2	1	193.4
DB08304	(3R)-3-cyclopentyl-7-[(4-methylpiperazin-1-yl)sulfonyl]-3,4-dihydro-2H-1,2-benzothiazine 1,1-dioxide	C18H27N3O4S2	+	0.9476	86.79	413.144	[H][C@@]1(CC2=C(C=C(C=C2)S(=O)(=O)N2CCN(C)CC2)S(=O)(=O)N1)C1CCCC1	5	1	0.77	-3.2	413.555	4	0	9.57	5.91	43.03	105.24	2	1	188.7
DB08300	1-methyl-3-naphthalen-2-yl-1H-pyrazolo[3,4-d]pyrimidin-4-amine	C16H13N5	+	0.9591	69.62	275.117	CN1N=C(C2=C(N)N=CN=C12)C1=CC2=CC=CC=C2C=C1	4	1	2.58	-3.8	275.308	4	0	19.71	6.61	29.75	94.13	1	1	163.7
DB08284	O-[2-(1,3-dioxo-1,3-dihydro-2H-isoindol-2-yl)ethyl] (4-iodophenyl)thiocarbamate	C17H13IN2O3S	+	0.9821	58.64	451.969	IC1=CC=C(NC(=S)OCCN2C(=O)C3=C(C=CC=C3)C2=O)C=C1	3	1	3.38	-5.2	452.266	3	0	10.88	-1.8	38.63	106.14	5	1	188.1
DB08283	(2R,3R,4R,5S)-2-(HYDROXYMETHYL)-1-NONYLPIPERIDINE-3,4,5-TRIOL	C15H31NO4	-	0.9092	84.16	289.225	[H][C@]1(O)CN(CCCCCCCCC)[C@]([H])(CO)[C@@]([H])(O)[C@]1([H])O	5	4	1.3	-1.5	289.411	1	1	12.9	8.37	34.57	78.75	9	1	174.3
DB08282	O-[2-(1,3-dioxo-1,3-dihydro-2H-isoindol-2-yl)ethyl] (4-chlorophenyl)thiocarbamate	C17H13ClN2O3S	+	0.987	58.64	360.034	ClC1=CC=C(NC(=S)OCCN2C(=O)C3=C(C=CC=C3)C2=O)C=C1	3	1	3.38	-5	360.815	3	0	10.86	-1.8	35.3	97.58	5	1	182.1
DB08281	O-[2-(1,3-dioxo-1,3-dihydro-2H-isoindol-2-yl)ethyl] (4-bromophenyl)thiocarbamate	C17H13BrN2O3S	+	0.9846	58.64	403.983	BrC1=CC=C(NC(=S)OCCN2C(=O)C3=C(C=CC=C3)C2=O)C=C1	3	1	3.12	-5.1	405.266	3	0	10.87	-1.8	36.53	100.4	5	1	178.6
DB08268	6-AMINO-4-[2-(4-METHYLPHENYL)ETHYL]-1,7-DIHYDRO-8H-IMIDAZO[4,5-G]QUINAZOLIN-8-ONE	C18H17N5O	+	0.9672	96.16	319.143	CC1=CC=C(CCC2=C3N=CNC3=CC3=C2N=C(N)NC3=O)C=C1	4	3	2.1	-4.3	319.361	4	0	11.09	4.07	34.6	94.48	3	1	176.8
DB08267	6-amino-4-(2-phenylethyl)-1,7-dihydro-8H-imidazo[4,5-g]quinazolin-8-one	C17H15N5O	+	0.9797	96.16	305.128	NC1=NC2=C(C=C3NC=NC3=C2CCC2=CC=CC=C2)C(=O)N1	4	3	1.91	-4	305.334	4	0	11.09	4.19	32.31	89.44	3	1	171.4
DB08260	(1S,2R,3S,4R,5R)-2,3,4-trihydroxy-N-octyl-6-oxa-8-azabicyclo[3.2.1]octane-8-carbothioamide	C15H28N2O4S	-	0.9175	85.19	332.177	[H][C@@]12CO[C@@]([H])(N1C(=S)NCCCCCCCC)[C@]([H])(O)[C@@]([H])(O)[C@]2([H])O	4	4	1.31	-2.6	332.459	2	0	12.49	-3	36.35	87.5	7	1	182.6
DB08259	7-{[(CYCLOHEXYLAMINO)CARBONYL]AMINO}HEPTANOIC ACID	C14H26N2O3	+	0.9252	78.43	270.194	OC(=O)CCCCCCNC(=O)NC1CCCCC1	3	3	2.38	-3.1	270.368	1	-1	4.49	-0.62	31.61	73.29	8	1	171.2
DB08258	6-{[(CYCLOHEXYLAMINO)CARBONYL]AMINO}HEXANOIC ACID	C13H24N2O3	+	0.9252	78.43	256.179	OC(=O)CCCCCNC(=O)NC1CCCCC1	3	3	1.91	-2.6	256.341	1	-1	4.39	-0.62	29.51	68.69	7	1	166.9
DB08257	4-{[(CYCLOHEXYLAMINO)CARBONYL]AMINO}BUTANOIC ACID	C11H20N2O3	+	0.9252	78.43	228.147	OC(=O)CCCNC(=O)NC1CCCCC1	3	3	1.18	-2.4	228.288	1	-1	4.32	-0.62	25.24	59.49	5	1	158.4
DB08254	2-Naphthalenesulfonic acid	C10H8O3S	+	0.9483	54.37	208.019	OS(=O)(=O)C1=CC2=CC=CC=C2C=C1	3	1	-0.38	-2.8	208.234	2	-1	-1.8	0	20.29	53.13	1	1	146
DB08253	NAM NAPTHYLAMINOALANINE	C13H14N2O	+	0.9725	69.11	214.111	[H][C@](N)(CC1=CC=CC2=C1C=CC=C2)C(N)=O	2	2	1.31	-3.2	214.263	2	1	16.45	7.99	23.02	63.39	3	1	148.7
DB08249	3,6,9,12,15-PENTAOXATRICOSAN-1-OL	C18H38O6	+	0.9014	66.38	350.267	CCCCCCCCOCCOCCOCCOCCOCCO	6	1	2.43	-4.6	350.491	0	0	15.12	-2.7	44.31	95.76	21	1	196
DB08246	(2S)-4-(2,5-DIFLUOROPHENYL)-N,N-DIMETHYL-2-PHENYL-2,5-DIHYDRO-1H-PYRROLE-1-CARBOXAMIDE	C19H18F2N2O	+	0.9873	23.55	328.139	[H][C@]1(C=C(CN1C(=O)N(C)C)C1=CC(F)=CC=C1F)C1=CC=CC=C1	1	0	3.37	-3.8	328.356	3	0	0	-1.8	33.5	90.17	2	1	179.1
DB08245	1-(2-DEOXY-5-O-PHOSPHONO-BETA-D-ERYTHRO-PENTOFURANOSYL)-5-NITRO-1H-INDOLE	C13H15N2O8P	+	0.9258	146.97	358.057	[H][C@]1(O)C[C@@]([H])(O[C@]1([H])COP(O)(O)=O)N1C=CC2=CC(=CC=C12)[N+]([O-])=O	7	3	0.41	-2.5	358.241	3	-2	1.23	-3.2	31.93	80.43	5	1	171.1
DB08244	(1S)-1-CYCLOPROPYL-2-[(2S)-4-(2,5-DIFLUOROPHENYL)-2-PHENYL-2,5-DIHYDRO-1H-PYRROL-1-YL]-2-OXOETHANAMINE	C21H20F2N2O	+	0.9789	46.33	354.154	[H][C@](N)(C1CC1)C(=O)N1CC(=C[C@@]1([H])C1=CC=CC=C1)C1=CC(F)=CC=C1F	2	1	3.04	-4.6	354.393	4	1	0	8.49	36.48	96.75	4	1	183.4
DB08242	N,4-dimethyl-3-[(1-phenyl-1H-pyrazolo[3,4-d]pyrimidin-4-yl)amino]benzamide	C20H18N6O	+	0.9468	84.73	358.154	CNC(=O)C1=CC(NC2=C3C=NN(C3=NC=N2)C2=CC=CC=C2)=C(C)C=C1	5	2	2.26	-4.1	358.397	4	0	14.74	5.49	38.88	105.18	4	1	188.3
DB08241	4-(6-CYCLOHEXYLMETHOXY-9H-PURIN-2-YLAMINO)--BENZAMIDE	C19H22N6O2	+	0.9648	118.81	366.18	NC(=O)C1=CC=C(NC2=NC(OCC3CCCCC3)=C3N=CNC3=N2)C=C1	6	3	3.48	-4.1	366.417	4	0	8.95	2.38	40.06	101.62	6	1	186.9
DB08239	(2S)-4-(2,5-DIFLUOROPHENYL)-N-METHYL-2-PHENYL-N-PIPERIDIN-4-YL-2,5-DIHYDRO-1H-PYRROLE-1-CARBOXAMIDE	C23H25F2N3O	+	0.962	35.58	397.197	[H][C@]1(C=C(CN1C(=O)N(C)C1CCNCC1)C1=CC(F)=CC=C1F)C1=CC=CC=C1	2	1	3.14	-4.2	397.461	4	1	0	10.03	41.29	110.33	3	1	201.5
DB08238	5-aminonaphthalene-2-sulfonic acid	C10H9NO3S	+	0.9114	80.39	223.03	NC1=C2C=CC(=CC2=CC=C1)S(O)(=O)=O	4	2	-0.81	-2.5	223.248	2	-1	-2.2	3.58	21.72	57.83	1	1	149.8
DB08236	(2S)-2-(3-bromophenyl)-3-(5-chloro-2-hydroxyphenyl)-1,3-thiazolidin-4-one	C15H11BrClNO2S	+	0.9729	40.54	382.938	[H][C@]1(SCC(=O)N1C1=CC(Cl)=CC=C1O)C1=CC=CC(Br)=C1	2	1	4.19	-4.8	384.675	3	0	8.11	-6.2	32.96	88.55	2	1	173.4
DB08235	N-[2-(2-methyl-1H-indol-3-yl)ethyl]thiophene-2-carboxamide	C16H16N2OS	+	0.9789	44.89	284.098	CC1=C(CCNC(=O)C2=CC=CS2)C2=CC=CC=C2N1	1	2	3.66	-4.8	284.376	3	0	14.15	-2.4	31.49	82.53	4	1	166.1
DB08234	5-[3-(2,5-dimethoxyphenyl)prop-1-yn-1-yl]-6-ethylpyrimidine-2,4-diamine	C17H20N4O2	+	0.9266	96.28	312.159	CCC1=NC(N)=NC(N)=C1C#CCC1=CC(OC)=CC=C1OC	6	2	2.6	-4.2	312.366	2	1	17.6	7.12	33.83	89.9	6	1	174.7
DB08231	Myristic acid	C14H28O2	+	0.9488	37.3	228.209	CCCCCCCCCCCCCC(O)=O	2	1	6.1	-5.1	228.371	0	-1	4.95	0	30.1	67.88	12	0	159.5
DB08228	5,8-dimethoxy-1,4-dimethylquinolin-2(1H)-one	C13H15NO3	+	0.9796	38.77	233.105	COC1=C2N(C)C(=O)C=C(C)C2=C(OC)C=C1	3	0	1.71	-2	233.263	2	0	0	-1.5	24.62	65.6	2	1	146.6
DB08222	METHOXYUNDECYLPHOSPHINIC ACID	C12H27O3P	+	0.9626	46.53	250.17	CCCCCCCCCCC[P@@](O)(=O)OC	2	1	3.89	-3.2	250.315	0	-1	1.96	0	29.4	67.86	11	1	166.7
DB08221	N-{4-METHYL-3-[(3-PYRIMIDIN-4-YLPYRIDIN-2-YL)AMINO]PHENYL}-3-(TRIFLUOROMETHYL)BENZAMIDE	C24H18F3N5O	+	0.9792	79.8	449.146	CC1=CC=C(NC(=O)C2=CC=CC(=C2)C(F)(F)F)C=C1NC1=NC=CC=C1C1=CC=NC=N1	5	2	4.19	-5.4	449.428	4	0	12.52	4.67	43.95	120.68	6	0	197.3
DB08219	4-Methyl-5-[(2Z)-2-{[4-(4-morpholinyl)phenyl]imino}-2,5-dihydro-4-pyrimidinyl]-1,3-thiazol-2-amine	C18H20N6OS	+	0.919	88.46	368.142	CC1=C(SC(N)=N1)C1=N\C(=N/C2=CC=C(C=C2)N2CCOCC2)N=CC1	7	1	2.46	-3.8	368.456	4	0	11.26	4.1	39.4	105.34	3	1	183.8
DB08218	HYDROXY(OXO)(3-{[(2Z)-4-[3-(1H-1,2,4-TRIAZOL-1-YLMETHYL)PHENYL]PYRIMIDIN-2(5H)-YLIDENE]AMINO}PHENYL)AMMONIUM	C19H15N7O2	+	0.9613	113.61	373.129	O=N(=O)C1=CC=CC(=C1)\N=C1\N=CCC(=N1)C1=CC=CC(CN2C=NC=N2)=C1	7	0	2.62	-3.8	373.368	4	0	13.51	2.25	37.56	118.1	5	1	186.9
DB08217	S-[(1-Hydroxy-2,2,5,5-tetramethyl-2,5-dihydro-1H-pyrrol-3-yl)methyl] methanesulfonothioate	C10H19NO3S2	+	0.9696	57.61	265.081	CC1(C)C=C(CSS(C)(=O)=O)C(C)(C)N1O	4	1	1.22	-2.6	265.393	1	0	14.76	0.37	27.51	68.23	3	1	152
DB08214	4-(1H-IMIDAZOL-1-YL)PHENOL	C9H8N2O	+	0.9839	38.05	160.064	OC1=CC=C(C=C1)N1C=CN=C1	2	1	0.87	-1.8	160.173	2	0	10.96	6.43	16.41	55.99	1	1	131.2
DB08208	2-[(4-ETHYNYL-2-FLUOROPHENYL)AMINO]-3,4-DIFLUORO-N-(2-HYDROXYETHOXY)BENZAMIDE	C17H13F3N2O3	+	0.9302	70.59	350.088	OCCONC(=O)C1=CC=C(F)C(F)=C1NC1=CC=C(C=C1F)C#C	4	3	2.66	-4.7	350.292	2	0	11.94	-2.8	31.44	81.98	6	1	186.2
DB08207	2-(3,5-DIMETHYLPHENYL)-1,3-BENZOXAZOLE	C15H13NO	+	0.9926	26.03	223.1	CC1=CC(=CC(C)=C1)C1=NC2=C(O1)C=CC=C2	1	0	4.53	-3.9	223.27	3	0	0	0.15	26.02	77.91	1	1	149.5
DB08206	4-(1,3-BENZOXAZOL-2-YL)-2,6-DIBROMOPHENOL	C13H7Br2NO2	+	0.99	46.26	366.884	OC1=C(Br)C=C(C=C1Br)C1=NC2=C(O1)C=CC=C2	2	1	4.9	-3.8	369.008	3	-1	5.89	0.15	29.58	85.05	1	1	159
DB08205	4-(1,3-BENZOXAZOL-2-YL)-2,6-DIMETHYLPHENOL	C15H13NO2	+	0.9816	46.26	239.095	CC1=CC(=CC(C)=C1O)C1=NC2=CC=CC=C2O1	2	1	4.07	-3.5	239.269	3	0	9.78	0.2	26.92	79.89	1	1	152.5
DB08203	7-[2-METHOXY-1-(METHOXYMETHYL)ETHYL]-7H-PYRROLO[3,2-F] QUINAZOLINE-1,3-DIAMINE	C15H19N5O2	+	0.9505	101.21	301.154	COCC(COC)N1C=CC2=C1C=CC1=NC(N)=NC(N)=C21	6	2	1.25	-2.7	301.344	3	0	16.77	5.98	32.48	86.2	5	1	170.3
DB08202	4-({[(4-METHYLPIPERAZIN-1-YL)AMINO]CARBONOTHIOYL}AMINO)BENZENESULFONAMIDE	C12H19N5O2S2	+	0.9298	90.7	329.098	CN1CCN(CC1)NC(=S)NC1=CC=C(C=C1)S(N)(=O)=O	4	3	0.61	-3.1	329.442	2	1	9.24	7.19	33.89	88.89	3	1	171.8
DB08201	(1S)-menthyl hexyl phosphonate group	C16H33O3P	+	0.9329	46.53	304.217	CCCCCCP(O)(=O)O[C@H]1C[C@@H](C)CC[C@@H]1C(C)C	2	1	4.34	-3.9	304.405	1	-1	1.93	0	35.77	84.04	8	1	181.1
DB08200	(1R)-menthyl hexyl phosphonate group	C16H33O3P	+	0.9329	46.53	304.217	CCCCCCP(O)(=O)O[C@@H]1C[C@H](C)CC[C@H]1C(C)C	2	1	4.34	-3.9	304.405	1	-1	1.93	0	35.31	84.04	8	1	181.1
DB08197	(5E,7S)-2-amino-7-(4-fluoro-2-pyridin-3-ylphenyl)-4-methyl-7,8-dihydroquinazolin-5(6H)-one oxime	C20H18FN5O	+	0.9039	97.28	363.15	[H][C@]1(C\C(=N/O)C2=C(C1)N=C(N)N=C2C)C1=CC=C(F)C=C1C1=CC=CN=C1	6	2	2.87	-4.3	363.388	4	0	10	4.91	37.12	101.47	2	1	185.6
DB08195	(1R)-2-[(CYANOMETHYL)AMINO]-1-({[2-(DIFLUOROMETHOXY)BENZYL]SULFONYL}METHYL)-2-OXOETHYL MORPHOLINE-4-CARBOXYLATE	C18H21F2N3O7S	+	0.9435	135.03	461.107	[H][C@@](CS(=O)(=O)CC1=C(OC(F)F)C=CC=C1)(OC(=O)N1CCOCC1)C(=O)NCC#N	7	1	0.95	-3.2	461.437	2	-1	6.95	-4.1	40.88	101.64	10	1	193.1
DB08194	4-methyl-7,8-dihydro-5H-thiopyrano[4,3-d]pyrimidin-2-amine	C8H11N3S	+	0.9527	51.8	181.067	CC1=NC(N)=NC2=C1CSCC2	3	1	1.04	-1.6	181.258	2	0	16.92	4.9	19.28	52.24	0	1	136.1
DB08191	4-(5-phenyl-1H-pyrrolo[2,3-b]pyridin-3-yl)benzoic acid	C20H14N2O2	+	0.9591	65.98	314.106	OC(=O)C1=CC=C(C=C1)C1=CNC2=C1C=C(C=N2)C1=CC=CC=C1	3	2	4.25	-5.2	314.337	4	-1	4.25	3.63	33.97	92.47	3	1	184.6
DB08190	N-[2-(2-iodo-5-methoxy-1H-indol-3-yl)ethyl]acetamide	C13H15IN2O2	+	0.9731	54.12	358.018	COC1=CC=C2NC(I)=C(CCNC(C)=O)C2=C1	2	2	2.89	-4.2	358.175	2	0	14.23	-0.94	31.3	77.94	4	1	172.4
DB08188	Emivirine	C17H22N2O3	+	0.9483	58.64	302.163	CCOCN1C(=O)NC(=O)C(C(C)C)=C1CC1=CC=CC=C1	3	1	2.57	-3.4	302.368	2	0	10.23	-3.9	32.87	85.41	6	1	171.9
DB08186	(3E)-4-(1-METHYL-1H-INDOL-3-YL)BUT-3-EN-2-ONE	C13H13NO	+	0.9926	22	199.1	CN1C=C(\C=C\C(C)=O)C2=CC=CC=C12	1	0	2.43	-3.2	199.248	2	0	19.67	-5.1	22.86	62.59	2	1	144.3
DB08184	2-(2-METHYLPHENYL)-1H-INDOLE-5-CARBOXIMIDAMIDE	C16H15N3	+	0.9125	65.66	249.127	CC1=C(C=CC=C1)C1=CC2=C(N1)C=CC(=C2)C(N)=N	2	3	2.84	-4.6	249.31	3	1	14.96	11.21	28.8	88.87	2	1	157.6
DB08182	4-(4-propoxy-1H-pyrrolo[2,3-b]pyridin-3-yl)pyrimidin-2-amine	C14H15N5O	+	0.9809	89.71	269.128	CCCOC1=C2C(NC=C2C2=NC(N)=NC=C2)=NC=C1	5	2	2.35	-3	269.302	3	0	12.65	5.36	27.94	76.75	4	1	161.8
DB08178	4-(4-methoxy-1H-pyrrolo[2,3-b]pyridin-3-yl)pyrimidin-2-amine	C12H11N5O	+	0.9628	89.71	241.096	COC1=C2C(NC=C2C2=NC(N)=NC=C2)=NC=C1	5	2	1.69	-2.5	241.249	3	0	12.66	5.38	24.07	67.48	2	1	153.5
DB08176	(1Z)-4-(4-FLUOROPHENYL)-2-METHYLIDENEBUTAN-1-IMINE	C11H12FN	+	0.953	23.85	177.095	[H]N=C([H])C(=C)CCC1=CC=C(F)C=C1	1	1	2.49	-3.9	177.218	1	1	0	8.52	18.77	62.71	4	1	138.6
DB08173	5-CHLORO-N-(2-(4-(2-OXOPYRIDIN-1(2H)-YL)BENZAMIDO)ETHYL)THIOPHENE-2-CARBOXAMIDE	C19H16ClN3O3S	+	0.9167	78.51	401.06	ClC1=CC=C(S1)C(=O)NCCNC(=O)C1=CC=C(C=C1)N1C=CC=CC1=O	3	2	2.83	-5.4	401.867	3	0	13.59	-0.77	41.57	105.61	6	1	190.3
DB08167	Methylthioninium	C16H18N3S	+	0.9365	19.37	284.122	CN(C)C1=CC2=[S+]C3=CC(=CC=C3N=C2C=C1)N(C)C	3	0	2.8	-2.9	284.399	3	1	0	2.44	33.11	86.98	2	1	164.2
DB08165	indane-5-sulfonamide	C9H11NO2S	+	0.9755	60.16	197.051	NS(=O)(=O)C1=CC=C2CCCC2=C1	2	1	1.18	-2.4	197.254	2	0	10.46	0	20.22	51.1	1	1	142.7
DB08164	(3R,4R)-1-{6-[3-(METHYLSULFONYL)PHENYL]PYRIMIDIN-4-YL}-4-(2,4,5-TRIFLUOROPHENYL)PIPERIDIN-3-AMINE	C22H21F3N4O2S	+	0.9343	89.18	462.134	[H][C@]1(N)CN(CC[C@]1([H])C1=CC(F)=C(F)C=C1F)C1=NC=NC(=C1)C1=CC=CC(=C1)S(C)(=O)=O	6	1	2.52	-4.6	462.488	4	1	19.69	9.48	44.84	116.61	4	1	197.1
DB08162	Fasudil	C14H17N3O2S	+	0.9614	62.3	291.104	O=S(=O)(N1CCCNCC1)C1=CC=CC2=C1C=CN=C2	4	1	0.16	-2.7	291.369	3	1	0	8.04	29.6	77.92	1	1	166.4
DB08157	ETHYL 3-[4-(AMINOSULFONYL)PHENYL]PROPANOATE	C11H15NO4S	+	0.9551	86.46	257.072	CCOC(=O)CCC1=CC=C(C=C1)S(N)(=O)=O	3	1	1.39	-2.9	257.306	1	0	10.22	-7	26.3	63.64	6	1	157.3
DB08156	3-[4-(AMINOSULFONYL)PHENYL]PROPANOIC ACID	C9H11NO4S	+	0.952	97.46	229.041	NS(=O)(=O)C1=CC=C(CCC(O)=O)C=C1	4	2	0.61	-2	229.253	1	-1	3.43	0	22	54.12	4	1	149.9
DB08155	N-{2-[4-(AMINOSULFONYL)PHENYL]ETHYL}ACETAMIDE	C10H14N2O3S	+	0.9844	89.26	242.073	CC(=O)NCCC1=CC=C(C=C1)S(N)(=O)=O	3	2	0.13	-2.3	242.295	1	0	10.22	-0.94	24.64	60.89	4	1	154.5
DB08154	3-chloro-5-[2-chloro-5-(1H-indazol-3-ylmethoxy)phenoxy]benzonitrile	C21H13Cl2N3O2	+	0.9892	70.93	409.038	ClC1=CC(=CC(OC2=C(Cl)C=CC(OCC3=NNC4=C3C=CC=C4)=C2)=C1)C#N	3	1	5.76	-5.4	410.253	4	0	13.31	0.44	40.38	108.2	5	0	198.6
DB08150	4-(4-chlorobenzyl)-1-(7H-pyrrolo[2,3-d]pyrimidin-4-yl)piperidin-4-aminium	C18H21ClN5	+	0.9191	72.45	342.149	[NH3+]C1(CC2=CC=C(Cl)C=C2)CCN(CC1)C1=C2C=CNC2=NC=N1	3	2	0.07	-4.7	342.846	4	2	13.59	9.85	36.79	109.24	3	1	182.2
DB08149	1-[4-(4-chlorobenzyl)-1-(7H-pyrrolo[2,3-d]pyrimidin-4-yl)piperidin-4-yl]methanamine	C19H22ClN5	+	0.9595	70.83	355.156	NCC1(CC2=CC=C(Cl)C=C2)CCN(CC1)C1=C2C=CNC2=NC=N1	4	2	2.8	-4.1	355.864	4	2	13.58	9.72	38.49	102.6	4	1	185.3
DB08148	1-[4-(4-chlorophenyl)-1-(7H-pyrrolo[2,3-d]pyrimidin-4-yl)piperidin-4-yl]methanamine	C18H20ClN5	+	0.9595	70.83	341.141	NCC1(CCN(CC1)C1=C2C=CNC2=NC=N1)C1=CC=C(Cl)C=C1	4	2	2.93	-3.8	341.838	4	2	13.57	9.45	37.12	98	3	1	181.3
DB08146	7-(2,5-dihydropyrrol-1-yl)-6-phenyl-pyrido[6,5-d]pyrimidin-2-amine	C17H15N5	+	0.9865	67.93	289.133	NC1=NC2=C(C=N1)C=C(C1=CC=CC=C1)C(=N2)N1CC=CC1	5	1	3.28	-3.1	289.334	4	0	15.82	4.48	31.41	91.09	2	1	169.1
DB08145	6-(2,6-DIMETHOXYPHENYL)PYRIDO[2,3-D]PYRIMIDINE-2,7-DIAMINE	C15H15N5O2	+	0.9363	109.17	297.123	COC1=CC=CC(OC)=C1C1=CC2=CN=C(N)N=C2N=C1N	7	2	2.07	-3	297.312	3	0	15.82	4.49	30.41	85.94	2	1	168.9
DB08144	6-(2,6-dibromophenyl)pyrido[2,3-d]pyrimidine-2,7-diamine	C13H9Br2N5	+	0.9163	90.71	392.922	NC1=NC2=NC(N)=C(C=C2C=N1)C1=C(Br)C=CC=C1Br	5	2	3.02	-4.1	395.052	3	0	15.82	4.49	31.16	88.26	0	1	156.1
DB08139	5-chloro-7-[(1-methylethyl)amino]pyrazolo[1,5-a]pyrimidine-3-carbonitrile	C10H10ClN5	+	0.9097	66.01	235.062	CC(C)NC1=CC(Cl)=NC2=C(C=NN12)C#N	4	1	2.04	-3.3	235.673	2	0	0	0.34	23.43	73.98	2	1	161.1
DB08138	{[(2,6-difluorophenyl)carbonyl]amino}-N-(4-fluorophenyl)-1H-pyrazole-3-carboxamide	C17H11F3N4O2	+	0.9789	86.88	360.083	FC1=CC=C(NC(=O)C2=NNC=C2NC(=O)C2=C(F)C=CC=C2F)C=C1	3	3	3.01	-4.9	360.29	3	0	9.22	-0.82	31.06	91.09	4	1	181.2
DB08137	(4E)-N-(4-fluorophenyl)-4-[(phenylcarbonyl)imino]-4H-pyrazole-3-carboxamide	C17H13FN4O2	+	0.9789	86.88	324.102	FC1=CC=C(NC(=O)C2=NNC=C2NC(=O)C2=CC=CC=C2)C=C1	3	3	2.81	-4.1	324.309	3	0	9.91	-0.82	31.44	90.66	4	1	175.9
DB08136	4-(acetylamino)-N-(4-fluorophenyl)-1H-pyrazole-3-carboxamide	C12H11FN4O2	+	0.9748	86.88	262.087	CC(=O)NC1=CNN=C1C(=O)NC1=CC=C(F)C=C1	3	3	1.61	-3.4	262.24	2	0	9.95	-0.81	24.79	69.99	3	1	159.4
DB08135	N-phenyl-1H-pyrazole-3-carboxamide	C10H9N3O	+	0.9863	57.78	187.075	O=C(NC1=CC=CC=C1)C1=NNC=C1	2	2	1.64	-2.2	187.198	2	0	10.51	-0.14	19.22	54.91	2	1	140.2
DB08130	N-(5-{3,4-difluoro-2-[(2-fluoro-4-iodophenyl)amino]phenyl}-1,3,4-oxadiazol-2-yl)ethane-1,2-diamine	C16H13F3IN5O	+	0.9584	89	475.012	NCCNC1=NN=C(O1)C1=C(NC2=CC=C(I)C=C2F)C(F)=C(F)C=C1	5	3	3.81	-3.9	475.207	3	1	9.21	11.75	37.8	112.2	6	1	195
DB08128	(1S,4R,9S)-5-(trifluoromethyl)-1,2,3,4-tetrahydro-1,4-methanonaphthalen-9-amine	C12H12F3N	+	0.9933	26.02	227.092	[H][C@]12CC[C@]([H])(C3=C(C=CC=C13)C(F)(F)F)[C@@]2([H])N	1	1	3.09	-2.7	227.226	3	1	0	9.94	20.87	55.38	1	1	153
DB08127	1,3,3-trimethyl-2-[(1E,3E)-3-methylpenta-1,3-dien-1-yl]cyclohexene	C15H24	+	0.9652	0	204.188	C\C=C(/C)\C=C\C1=C(C)CCCC1(C)C	0	0	6.25	-3.9	204.351	1	0	0	0	26.78	71.23	2	1	147.9
DB08120	6,8-DIMERCAPTO-OCTANOIC ACID AMIDE	C8H17NOS2	+	0.9907	43.09	207.075	[H][C@](S)(CCS)CCCCC(N)=O	1	3	1.61	-3.4	207.357	0	0	9.82	-0.58	23.64	57.76	7	1	144.3
DB08119	1,1,1-TRIFLUORO-3-((N-ACETYL)-L-LEUCYLAMIDO)-4-PHENYL-BUTAN-2-ONE(N-ACETYL-L-LEUCYL-L-PHENYLALANYL TRIFLUOROMETHYL KETONE)	C18H23F3N2O3	+	0.9459	75.27	372.166	[H][C@@](CC(C)C)(NC(C)=O)C(=O)N[C@@]([H])(CC1=CC=CC=C1)C(=O)C(F)(F)F	3	2	2.77	-5	372.382	1	0	11	-1.1	34.96	90.09	9	1	185.5
DB08115	2-aminoethyl naphthalen-1-ylacetate	C14H15NO2	+	0.915	52.32	229.11	NCCOC(=O)CC1=C2C=CC=CC2=CC=C1	2	1	2.12	-4	229.274	2	1	0	9.23	25.18	66.53	5	1	152.4
DB08114	5-benzyl-1,3-thiazol-2-amine	C10H10N2S	+	0.9803	38.91	190.056	NC1=NC=C(CC2=CC=CC=C2)S1	2	1	2.3	-2.8	190.265	2	0	17.44	5.32	20	55.12	2	1	137.7
DB08113	3-pyridin-4-yl-1H-indazole	C12H9N3	+	0.9829	41.57	195.08	N1N=C(C2=C1C=CC=C2)C1=CC=NC=C1	2	1	2.39	-2.9	195.22	3	0	13.84	3.77	20.58	58.68	1	1	142.1
DB08111	4-[(6-phenyl[1,2,4]triazolo[4,3-b]pyridazin-3-yl)methyl]phenol	C18H14N4O	+	0.9785	63.31	302.117	OC1=CC=C(CC2=NN=C3C=CC(=NN23)C2=CC=CC=C2)C=C1	4	1	3.08	-3.9	302.33	4	0	9.85	1.82	31.87	99.9	3	1	173.7
DB08104	N-(3,5-dibromo-4-hydroxyphenyl)benzamide	C13H9Br2NO2	+	0.9741	49.33	368.9	OC1=C(Br)C=C(NC(=O)C2=CC=CC=C2)C=C1Br	2	2	4.94	-4.7	371.024	2	-1	6.72	-3.9	29.58	78.82	2	1	160.5
DB08103	2,6-dibromo-4-phenoxyphenol	C12H8Br2O2	+	0.965	29.46	341.889	OC1=C(Br)C=C(OC2=CC=CC=C2)C=C1Br	1	1	4.76	-4.6	343.999	2	-1	6.96	-7.3	26.03	69.53	2	1	154.2
DB08102	3,5-dibromobiphenyl-4-ol	C12H8Br2O	+	0.9617	20.23	325.894	OC1=C(Br)C=C(C=C1Br)C1=CC=CC=C1	1	1	5.08	-5	327.999	2	-1	6.7	-7.4	25.81	68.42	1	1	152.2
DB08101	2,6-dibromo-4-[(E)-2-phenylethenyl]phenol	C14H10Br2O	+	0.96	20.23	351.91	OC1=C(Br)C=C(\C=C\C2=CC=CC=C2)C=C1Br	1	1	5.57	-5.8	354.037	2	-1	6.78	-7.4	29.48	78.74	2	0	155.1
DB08100	2,6-dimethyl-4-[(E)-2-phenylethenyl]phenol	C16H16O	+	0.9445	20.23	224.12	CC1=CC(\C=C\C2=CC=CC=C2)=CC(C)=C1O	1	1	4.71	-4.7	224.298	2	0	10.22	-5.9	26.85	73.58	2	0	149
DB08099	6-ethyl-5-[(2S)-1-(3-methoxypropyl)-2-phenyl-1,2,3,4-tetrahydroquinolin-7-yl]pyrimidine-2,4-diamine	C25H31N5O	+	0.9427	90.29	417.253	[H][C@]1(CCC2=CC=C(C=C2N1CCCOC)C1=C(N)N=C(N)N=C1CC)C1=CC=CC=C1	6	2	4.56	-4.3	417.546	4	1	17.24	7.77	47.98	129.27	7	1	203.4
DB08097	2-(2,6-DIFLUOROPHENOXY)-N-(2-FLUOROPHENYL)-9-ISOPROPYL-9H-PURIN-8-AMINE	C20H16F3N5O	+	0.9693	64.86	399.131	CC(C)N1C(NC2=CC=CC=C2F)=NC2=CN=C(OC3=C(F)C=CC=C3F)N=C12	4	1	5.11	-4.8	399.369	4	0	15.13	1.42	38.11	100.44	5	0	192.1
DB08093	3-(1-NAPHTHYLMETHOXY)PYRIDIN-2-AMINE	C16H14N2O	+	0.9938	48.14	250.111	NC1=C(OCC2=CC=CC3=CC=CC=C23)C=CC=N1	3	1	3.24	-3.9	250.295	3	0	0	6.53	27.3	76.44	3	1	155.9
DB08092	3-fluoro-N-1H-indol-5-yl-5-morpholin-4-ylbenzamide	C19H18FN3O2	+	0.9855	57.36	339.138	FC1=CC(=CC(=C1)C(=O)NC1=CC=C2NC=CC2=C1)N1CCOCC1	3	2	3.14	-3.7	339.363	4	0	11.28	-1.7	35.82	96.4	3	1	182.1
DB08091	3-FLUORO-5-MORPHOLIN-4-YL-N-[3-(2-PYRIDIN-4-YLETHYL)-1H-INDOL-5-YL]BENZAMIDE	C26H25FN4O2	+	0.9822	70.25	444.196	FC1=CC(=CC(=C1)C(=O)NC1=CC=C2NC=C(CCC3=CC=NC=C3)C2=C1)N1CCOCC1	4	2	4.34	-4.9	444.501	5	0	11.25	5.67	48.15	128.58	6	1	211.7
DB08089	LGD-2226	C14H9F9N2O	+	0.9948	32.34	392.057	FC(F)(F)CN(CC(F)(F)F)C1=CC2=C(NC(=O)C=C2C(F)(F)F)C=C1	2	1	4.43	-4.8	392.22	2	0	14.43	-2.2	26.99	75.82	6	1	178.5
DB08088	2-chloro-4-{[(1R,3Z,7S,7aS)-7-hydroxy-1-(trifluoromethyl)tetrahydro-1H-pyrrolo[1,2-c][1,3]oxazol-3-ylidene]amino}-3-methylbenzonitrile	C15H13ClF3N3O2	+	0.9368	68.85	359.065	N#CC1=CC=C(\N=C2/O[C@@]([H])(C(F)(F)F)[C@]3([H])[C@](O)([H])CCN23)C(C)=C1Cl	5	1	3.86	-3.6	359.731	3	0	14.43	4.56	31.94	82.54	2	1	190.3
DB08087	4-[(7R,7AS)-7-HYDROXY-1,3-DIOXOTETRAHYDRO-1H-PYRROLO[1,2-C]IMIDAZOL-2(3H)-YL]-1-NAPHTHONITRILE	C17H13N3O3	+	0.9358	84.64	307.096	[H][C@@]1(O)CCN2C(=O)N(C(=O)[C@]12[H])C1=CC=C(C#N)C2=CC=CC=C12	4	1	1.04	-2.6	307.303	4	0	12.26	-3.1	30.89	81.39	1	1	182.4
DB08085	1-(4-HEXYLPHENYL)PROP-2-EN-1-ONE	C15H20O	+	0.9802	17.07	216.151	CCCCCCC1=CC=C(C=C1)C(=O)C=C	1	0	4.82	-5.7	216.319	1	0	17.15	-7.3	27.01	69.15	7	0	151.7
DB08083	2-(1,3-thiazol-4-yl)-1H-benzimidazole-5-sulfonamide	C10H8N4O2S2	+	0.9131	101.73	280.009	NS(=O)(=O)C1=CC=C2NC(=NC2=C1)C1=CSC=N1	4	2	1.31	-2.9	280.326	3	0	9.29	2.67	27.26	77.06	2	1	154.9
DB08082	N-(2-AMINOETHYL)-P-CHLOROBENZAMIDE	C9H10ClNO2	+	0.9675	49.33	199.04	OCCNC(=O)C1=CC=C(Cl)C=C1	2	2	1.05	-2.2	199.634	1	0	14.66	-0.92	20	51.13	3	1	141.3
DB08079	AMG-208	C22H17N5O2	+	0.976	74.43	383.138	COC1=CC2=NC=CC(OCC3=NN=C4C=CC(=NN34)C3=CC=CC=C3)=C2C=C1	6	0	3.66	-4.5	383.403	5	0	0	6.17	40.72	119.54	5	1	191.9
DB08076	4-[1-(2,6-dichlorobenzyl)-2-methyl-1H-imidazol-4-yl]pyrimidin-2-amine	C15H13Cl2N5	+	0.9572	69.62	333.055	CC1=NC(=CN1CC1=C(Cl)C=CC=C1Cl)C1=NC(N)=NC=C1	4	1	3.53	-4	334.203	3	0	16.29	3.85	33.07	88.28	3	1	173.4
DB08074	3-(3-Methyl-2-buten-1-yl)-3H-purin-6-amine	C10H13N5	+	0.9404	69.62	203.117	CC(C)=CCN1C=NC(N)=C2N=CN=C12	4	1	1.05	0	203.244	2	0	18.22	3.17	21.8	60.61	2	1	147.7
DB08073	(2S)-1-(1H-INDOL-3-YL)-3-{[5-(3-METHYL-1H-INDAZOL-5-YL)PYRIDIN-3-YL]OXY}PROPAN-2-AMINE	C24H23N5O	+	0.9801	92.61	397.19	[H][C@@](N)(COC1=CN=CC(=C1)C1=CC=C2NN=C(C)C2=C1)CC1=CNC2=CC=CC=C12	4	3	3.72	-5.4	397.472	5	1	14.17	9.24	44.51	118.18	6	1	196.6
DB08071	(2S)-1-methyl-2-[(2S,4R)-2-methyl-4-phenylpentyl]piperidine	C18H29N	+	0.9904	3.24	259.23	[H][C@](C)(C[C@@]([H])(C)C1=CC=CC=C1)C[C@]1([H])CCCCN1C	1	0	5.34	-5.8	259.43	2	1	0	10.02	32.42	84.07	5	0	167.8
DB08069	4-AMINO-5-(2-METHYLPHENYL)-2,4-DIHYDRO-3H-1,2,4-TRIAZOLE-3-THIONE	C9H10N4S	+	0.9319	53.65	206.063	CC1=CC=CC=C1C1=NNC(=S)N1N	2	2	1.93	-2.8	206.267	2	0	7.5	3.33	21.47	61.35	1	1	141.7
DB08068	N-[4-CHLORO-3-(PYRIDIN-3-YLOXYMETHYL)-PHENYL]-3-FLUORO-	C23H25ClFN3O3	+	0.9802	63.69	445.157	[H][C@@]1(F)C[C@]([H])(CC(=C1)C(=O)NC1=CC=C(Cl)C(COC2=CN=CC=C2)=C1)N1CCOCC1	5	1	3.07	-3.9	445.914	4	1	14.17	7.43	44.9	118.97	6	1	210.2
DB08066	N-[3-(1H-BENZIMIDAZOL-2-YL)-1H-PYRAZOL-4-YL]BENZAMIDE	C17H13N5O	+	0.9764	86.46	303.112	O=C(NC1=CNN=C1C1=NC2=C(N1)C=CC=C2)C1=CC=CC=C1	3	3	3.15	-3.9	303.318	4	0	9.92	3.82	32.01	98.92	3	1	172.6
DB08065	2-(1H-pyrazol-3-yl)-1H-benzimidazole	C10H8N4	+	0.951	57.36	184.075	N1C=CC(=N1)C1=NC2=CC=CC=C2N1	2	2	1.64	-1.3	184.197	3	0	10.24	4.03	19.49	63.39	1	1	139
DB08062	3-(4-CHLOROPHENYL)-5-(METHYLTHIO)-4H-1,2,4-TRIAZOLE	C9H8ClN3S	+	0.9533	41.57	225.013	CSC1=NN=C(N1)C1=CC=C(Cl)C=C1	2	1	2.53	-2.9	225.698	2	0	8.42	1.74	22.66	71.37	2	1	145.4
DB08061	4-[3-(4-CHLOROPHENYL)-1H-PYRAZOL-5-YL]PIPERIDINE	C14H16ClN3	+	0.9524	40.71	261.103	ClC1=CC=C(C=C1)C1=NNC(=C1)C1CCNCC1	2	2	3.16	-3.8	261.75	3	1	14.67	10.09	28.99	74.69	2	1	161.5
DB08059	Wortmannin	C23H24O8	+	0.957	109.11	428.147	[H][C@@]12CCC(=O)[C@@]1(C)C[C@@H](OC(C)=O)C1=C2C(=O)C2=C3C(=CO2)C(=O)O[C@H](COC)[C@]13C	5	0	2.31	-3.6	428.432	5	0	0	-3.2	42.98	106.86	4	1	194
DB08056	N-(2,6-dimethylphenyl)-5-phenylimidazo[1,5-a]pyrazin-8-amine	C20H18N4	+	0.9072	42.22	314.153	CC1=CC=CC(C)=C1NC1=NC=C(N2C=NC=C12)C1=CC=CC=C1	3	1	3.96	-4.9	314.384	4	0	15.9	6.74	35.29	98.08	3	1	177.5
DB08055	N-(2-chlorophenyl)-5-phenylimidazo[1,5-a]pyrazin-8-amine	C18H13ClN4	+	0.9264	42.22	320.083	ClC1=C(NC2=NC=C(N3C=NC=C23)C2=CC=CC=C2)C=CC=C1	3	1	3.4	0	320.776	4	0	13.8	6.74	33.52	92.8	3	1	175.3
DB08054	1-(1-methylethyl)-3-quinolin-6-yl-1H-pyrazolo[3,4-d]pyrimidin-4-amine	C17H16N6	+	0.9455	82.51	304.144	CC(C)N1N=C(C2=C(N)N=CN=C12)C1=CC2=CC=CN=C2C=C1	5	1	2.58	-3.7	304.349	4	0	19.7	6.59	33.07	100.77	2	1	172.8
DB08053	1-cyclobutyl-3-(3,4-dimethoxyphenyl)-1H-pyrazolo[3,4-d]pyrimidin-4-amine	C17H19N5O2	+	0.9694	88.08	325.154	COC1=C(OC)C=C(C=C1)C1=NN(C2CCC2)C2=NC=NC(N)=C12	6	1	2.73	-3.3	325.365	4	0	19.7	6.58	35.03	102.42	4	1	177.4
DB08052	PP-121	C17H17N7	+	0.9617	98.3	319.155	NC1=NC=NC2=C1C(=NN2C1CCCC1)C1=CC2=C(NC=C2)N=C1	5	2	2.35	-3.6	319.364	5	0	14.95	3.74	34.57	102.98	2	1	174.1
DB08051	(2R)-4-(2-BENZOYL-1,2-DIAZEPAN-1-YL)-4-OXO-1-(2,4,5-TRIFLUOROPHENYL)BUTAN-2-AMINE	C22H24F3N3O2	+	0.9912	66.64	419.182	[H][C@](N)(CC(=O)N1CCCCCN1C(=O)C1=CC=CC=C1)CC1=C(F)C=C(F)C(F)=C1	3	1	2.33	-4.2	419.44	3	1	0	8.48	40.76	107.68	5	1	189.6
DB08050	5-phenyl-2-keto-valeric acid	C11H12O3	+	0.9359	54.37	192.079	OC(=O)C(=O)CCCC1=CC=CC=C1	3	1	2	-3	192.211	1	-1	3.56	-9.7	19.97	51.91	5	1	143.1
DB08048	4-(6-HYDROXY-1H-INDAZOL-3-YL)BENZENE-1,3-DIOL	C13H10N2O3	+	0.9276	89.37	242.069	OC1=CC=C2C(NN=C2C2=CC=C(O)C=C2O)=C1	4	4	1.88	-2.5	242.23	3	0	8.38	1.06	24.24	66.78	1	1	154.1
DB08047	4-[1-allyl-7-(trifluoromethyl)-1H-indazol-3-yl]benzene-1,3-diol	C17H13F3N2O2	+	0.9714	58.28	334.093	OC1=CC(O)=C(C=C1)C1=NN(CC=C)C2=C1C=CC=C2C(F)(F)F	3	2	4.09	-4.6	334.293	3	0	8.41	0.71	30.81	95.15	4	1	179.9
DB08044	ABT-341	C19H17F6N5O	+	0.9456	77.04	445.134	[H][C@]1(N)CC(=CC[C@]1([H])C1=CC(F)=C(F)C=C1F)C(=O)N1CCN2C(C1)=NN=C2C(F)(F)F	4	1	2.29	-4.5	445.362	4	1	0	9.64	38.82	100.37	3	1	203.8
DB08043	1-[4-(PYRIDIN-4-YLOXY)PHENYL]-3-[3-(TRIFLUOROMETHYL)PHENYL]UREA	C19H14F3N3O2	+	0.9819	63.25	373.104	FC(F)(F)C1=CC(NC(=O)NC2=CC=C(OC3=CC=NC=C3)C=C2)=CC=C1	2	2	3.95	-5.1	373.329	3	0	11.54	5.95	33.38	96.11	5	1	182.7
DB08042	N~4~-methyl-N~4~-(3-methyl-1H-indazol-6-yl)-N~2~-(3,4,5-trimethoxyphenyl)pyrimidine-2,4-diamine	C22H24N6O3	+	0.9436	97.42	420.191	COC1=CC(NC2=NC(=CC=N2)N(C)C2=CC3=C(C=C2)C(C)=NN3)=CC(OC)=C1OC	8	2	4.05	-4.1	420.464	4	0	13.15	5.06	43.78	118.85	7	1	202.8
DB08037	MK-0731	C25H28F3N3O2	+	0.9176	47.02	459.213	CN([C@H]1CCN(C)C[C@H]1F)C(=O)N1CC(=C[C@@]1(CO)C1=CC=CC=C1)C1=C(F)C=CC(F)=C1	3	1	3.4	-3.8	459.504	4	0	14.61	6.98	46.29	121.21	4	1	211.3
DB08036	6,7,12,13-tetrahydro-5H-indolo[2,3-a]pyrrolo[3,4-c]carbazol-5-one	C20H13N3O	+	0.9943	60.68	311.106	O=C1NCC2=C3C(NC4=CC=CC=C34)=C3NC4=C(C=CC=C4)C3=C12	1	3	3.57	-4.8	311.337	6	0	13.29	-1.5	34.42	93.42	0	1	158.1
DB08035	1-TERT-BUTYL-3-(2,5-DIMETHYLBENZYL)-1H-PYRAZOLO[3,4-D]PYRIMIDIN-4-AMINE	C18H23N5	+	0.9675	69.62	309.195	CC1=CC=C(C)C(CC2=NN(C3=C2C(N)=NC=N3)C(C)(C)C)=C1	4	1	3.52	-4	309.409	3	0	19.98	6.39	34.99	106.12	3	1	180.1
DB08033	(5R)-N,N-DIETHYL-5-METHYL-2-[(THIOPHEN-2-YLCARBONYL)AMINO]-4,5,6,7-TETRAHYDRO-1-BENZOTHIOPHENE-3-CARBOXAMIDE	C19H24N2O2S2	+	0.9657	49.41	376.128	[H][C@@]1(C)CCC2=C(C1)C(C(=O)N(CC)CC)=C(NC(=O)C1=CC=CS1)S2	2	1	4.01	-4.2	376.536	3	0	7.9	-0.44	41.47	105.08	5	0	190.6
DB08032	N,N-DIETHYL-2-[(2-THIENYLCARBONYL)AMINO]-4,5,6,7-TETRAHYDRO-1-BENZOTHIOPHENE-3-CARBOXAMIDE	C18H22N2O2S2	+	0.9694	49.41	362.112	CCN(CC)C(=O)C1=C(NC(=O)C2=CC=CS2)SC2=C1CCCC2	2	1	3.9	-3.9	362.509	3	0	7.9	-0.44	39.35	100.54	5	0	186.2
DB08030	3-[(4'-cyanobiphenyl-4-yl)oxy]-N-hydroxypropanamide	C16H14N2O3	+	0.9204	82.35	282.1	ONC(=O)CCOC1=CC=C(C=C1)C1=CC=C(C=C1)C#N	4	2	2.2	-4.4	282.294	2	0	8.88	-4.8	29.9	77.75	5	1	170
DB08028	BUT-3-ENYL-[5-(4-CHLORO-PHENYL)-3,6-DIHYDRO-[1,3,4]THIADIAZIN-2-YLIDENE]-AMINE	C13H14ClN3S	+	0.9669	36.75	279.06	ClC1=CC=C(C=C1)C1=NN\C(SC1)=N\CCC=C	3	1	2.81	-4.2	279.788	2	0	19.16	4.16	30.16	89.18	4	1	161.3
DB08025	N-{2'-[(4-FLUOROPHENYL)AMINO]-4,4'-BIPYRIDIN-2-YL}-4-METHOXYCYCLOHEXANECARBOXAMIDE	C24H25FN4O2	+	0.9852	76.14	420.196	[H][C@@]1(CC[C@@]([H])(CC1)C(=O)NC1=CC(=CC=N1)C1=CC(NC2=CC=C(F)C=C2)=NC=C1)OC	5	2	4.4	-5.1	420.479	4	0	12	5.21	46.01	118.7	6	1	201.1
DB08023	N-cyclohexyl-4-imidazo[1,2-a]pyridin-3-yl-N-methylpyrimidin-2-amine	C18H21N5	+	0.916	46.32	307.18	CN(C1CCCCC1)C1=NC(=CC=N1)C1=CN=C2C=CC=CN12	4	0	4.16	-3.7	307.393	4	0	0	5.54	34.85	92.63	3	1	175.6
DB08022	(2S)-1,3-benzothiazol-2-yl{2-[(2-pyridin-3-ylethyl)amino]pyrimidin-4-yl}ethanenitrile	C20H16N6S	+	0.9183	87.38	372.116	[H][C@](C#N)(C1=NC2=C(S1)C=CC=C2)C1=NC(NCCC2=CC=CN=C2)=NC=C1	6	1	3.5	-4.4	372.446	4	0	8.14	5.5	39.1	105.21	6	1	175.7
DB08021	5-bromo-N-(3-chloro-2-(4-(prop-2-ynyl)piperazin-1-yl)phenyl)furan-2-carboxamide	C18H17BrClN3O2	+	0.9815	48.72	421.019	ClC1=C(N2CCN(CC#C)CC2)C(NC(=O)C2=CC=C(Br)O2)=CC=C1	3	1	3.5	-3.8	422.703	3	0	9.56	5.95	39.19	104.25	4	1	182.7
DB08017	3-METHOXY-6-[4-(3-METHYLPHENYL)-1-PIPERAZINYL]PYRIDAZINE	C16H20N4O	+	0.9924	41.49	284.164	COC1=NN=C(C=C1)N1CCN(CC1)C1=CC(C)=CC=C1	5	0	2.91	-2.8	284.356	3	0	0	3.44	31.96	86.87	3	1	169.1
DB08014	(METHYLPYRIDAZINE PIPERIDINE BUTYLOXYPHENYL)ETHYLACETATE	C23H31N3O3	+	0.9719	64.55	397.237	CCOC(=O)C1=CC=C(OCCCCC2CCN(CC2)C2=NN=C(C)C=C2)C=C1	5	0	5.05	-4.3	397.51	3	0	0	4.41	46.58	116.55	10	1	203.9
DB08013	(METHYLPYRIDAZINE PIPERIDINE PROPYLOXYPHENYL)ETHYLACETATE	C22H29N3O3	+	0.9719	64.55	383.221	CCOC(=O)C1=CC=C(OCCCC2CCN(CC2)C2=NN=C(C)C=C2)C=C1	5	0	4.73	-4	383.484	3	0	0	4.41	44.57	111.95	9	1	199.1
DB08012	Pirodavir	C21H27N3O3	+	0.9719	64.55	369.205	CCOC(=O)C1=CC=C(OCCC2CCN(CC2)C2=CC=C(C)N=N2)C=C1	5	0	4.49	-3.7	369.457	3	0	0	4.41	42.26	107.35	8	1	194.2
DB08008	5-methyl-N-[4-(trifluoromethyl)phenyl][1,2,4]triazolo[1,5-a]pyrimidin-7-amine	C13H10F3N5	+	0.9493	55.11	293.089	CC1=NC2=NC=NN2C(NC2=CC=C(C=C2)C(F)(F)F)=C1	4	1	2.8	-3.5	293.247	3	0	18.54	0.33	26.3	81.91	3	1	161.4
DB08006	N-anthracen-2-yl-5-methyl[1,2,4]triazolo[1,5-a]pyrimidin-7-amine	C20H15N5	+	0.9483	55.11	325.133	CC1=NC2=NC=NN2C(NC2=CC3=CC4=CC=CC=C4C=C3C=C2)=C1	4	1	4.3	-5	325.367	5	0	18.44	0.33	35.93	108.84	2	1	174.1
DB07997	N-[2-(METHYLAMINO)ETHYL]-5-ISOQUINOLINESULFONAMIDE	C12H15N3O2S	+	0.9303	71.09	265.088	CNCCNS(=O)(=O)C1=CC=CC2=C1C=CN=C2	4	2	0	-2.6	265.331	2	1	10.07	8.92	27.34	70.13	4	1	157.8
DB07996	5-(2-methylpiperazine-1-sulfonyl)isoquinoline	C14H17N3O2S	+	0.9463	62.3	291.104	CC1CNCCN1S(=O)(=O)C1=C2C=CN=CC2=CC=C1	4	1	0.27	-2.6	291.37	3	1	0	7.33	29.85	77.48	1	1	161.4
DB07994	N~3~-[5-(1H-INDOL-6-YL)-2-(PYRIDIN-2-YLMETHOXY)BENZYL]PYRIDINE-2,3-DIAMINE	C26H23N5O	+	0.9665	88.85	421.19	NC1=NC=CC=C1NCC1=C(OCC2=NC=CC=C2)C=CC(=C1)C1=CC2=C(C=CN2)C=C1	5	3	4.71	-5.7	421.494	5	1	16.3	7.1	47.19	128.34	7	1	201.4
DB07993	N~3~-[3-(1H-INDOL-6-YL)BENZYL]PYRIDINE-2,3-DIAMINE	C20H18N4	+	0.9746	66.73	314.153	NC1=NC=CC=C1NCC1=CC=CC(=C1)C1=CC2=C(C=CN2)C=C1	3	3	3.93	-5.2	314.384	4	1	16.29	7.12	35.81	99.94	4	1	173.5
DB07991	N-[(1R)-3-(4-HYDROXYPHENYL)-1-METHYLPROPYL]-2-(2-PHENYL-1H-INDOL-3-YL)ACETAMIDE	C26H26N2O2	+	0.9468	65.12	398.199	[H][C@@](C)(CCC1=CC=C(O)C=C1)NC(=O)CC1=C(NC2=C1C=CC=C2)C1=CC=CC=C1	2	3	5.09	-6.1	398.497	4	0	9.51	-1.7	44.86	120.55	7	0	201.7
DB07990	(RP,SP)-O-(2R)-(1-PHENOXYBUT-2-YL)-METHYLPHOSPHONIC ACID CHLORIDE	C11H16ClO3P	+	0.9501	35.53	262.053	[H][C@@](CC)(COC1=CC=CC=C1)O[P@](C)(Cl)=O	2	0	2.24	-2.5	262.67	1	0	0	-4.9	25.61	64.73	6	1	154.6
DB07989	2-(ACETYL-HYDROXY-AMINO)-4-METHYL-PENTANOIC ACID METHYL ESTER	C9H17NO4	+	0.9106	66.84	203.116	[H][C@](CC(C)C)(N(O)C(C)=O)C(=O)OC	3	1	0.48	-1.1	203.236	0	0	7.68	-6	21.09	50.15	5	1	143.2
DB07987	[2-(5-Mercapto-[1,3,4]thiadiazol-2-ylcarbamoyl)-1-phenyl-ethyl]-carbamic acid benzyl ester	C19H18N4O3S2	+	0.9252	91.82	414.082	[H]N([C@H](CC(=O)N([H])C1=NN([H])C(=S)S1)C1=CC=CC=C1)C(=O)OCC1=CC=CC=C1	3	3	2.99	-4.6	414.501	3	0	7.24	-2.8	41.91	111.91	8	1	193.5
DB07985	+/-METHYL 4-(AMINOIMINOMETHYL)-BETA-[3- INH (AMINOIMINO)PHENYL]BENZENE PENTANOATE	C20H24N4O2	+	0.9346	126.04	352.19	[H][C@](CCC1=CC=C(C=C1)C(N)=N)(CC(=O)OC)C1=CC=CC(=C1)C(N)=N	5	4	2.12	-4.2	352.43	2	2	0	11.95	38.81	123.93	9	1	187.5
DB07983	1-(4-IODOBENZOYL)-5-METHOXY-2-METHYL INDOLE-3-ACETIC ACID	C19H16INO4	+	0.923	68.53	449.012	COC1=CC=C2N(C(=O)C3=CC=C(I)C=C3)C(C)=C(CC(O)=O)C2=C1	4	1	4.32	-4.9	449.239	3	-1	3.84	-2.3	40.05	103.37	4	1	190.4
DB07978	2-({[2,3,5,6-TETRAFLUORO-3'-(TRIFLUOROMETHOXY)BIPHENYL-4-YL]AMINO}CARBONYL)CYCLOPENTA-1,3-DIENE-1-CARBOXYLIC ACID	C20H10F7NO4	+	0.9159	75.63	461.05	OC(=O)C1=C(C=CC1)C(=O)NC1=C(F)C(F)=C(C(F)=C1F)C1=CC(OC(F)(F)F)=CC=C1	4	2	4.97	-4.5	461.286	3	-1	2.56	-1.6	36.66	94.59	6	0	198.2
DB07977	3-({[3,5-DIFLUORO-3'-(TRIFLUOROMETHOXY)BIPHENYL-4-YL]AMINO}CARBONYL)THIOPHENE-2-CARBOXYLIC ACID	C19H10F5NO4S	+	0.9029	75.63	443.025	OC(=O)C1=C(C=CS1)C(=O)NC1=C(F)C=C(C=C1F)C1=CC(OC(F)(F)F)=CC=C1	4	2	4.73	-5.4	443.344	3	-1	3.17	-4.8	37.46	94.38	6	0	198.2
DB07975	2-({[3,5-DIFLUORO-3'-(TRIFLUOROMETHOXY)BIPHENYL-4-YL]AMINO}CARBONYL)CYCLOPENT-1-ENE-1-CARBOXYLIC ACID	C20H14F5NO4	+	0.9143	75.63	427.084	OC(=O)C1=C(CCC1)C(=O)NC1=C(F)C=C(C=C1F)C1=CC=CC(OC(F)(F)F)=C1	4	2	4.48	-5	427.322	3	-1	3.05	-1.5	37.06	93.04	6	0	197.6
DB07972	1-(3-METHYLPHENYL)-1H-BENZIMIDAZOL-5-AMINE	C14H13N3	+	0.9491	43.84	223.111	CC1=CC=CC(=C1)N1C=NC2=CC(N)=CC=C12	2	1	2.84	-3	223.273	3	0	0	6.77	24.96	79.7	1	1	149.4
DB07971	5-AMINO-2-{4-[(4-AMINOPHENYL)SULFANYL]PHENYL}-1H-ISOINDOLE-1,3(2H)-DIONE	C20H15N3O2S	+	0.9939	89.42	361.088	NC1=CC=C(SC2=CC=C(C=C2)N2C(=O)C3=C(C=C(N)C=C3)C2=O)C=C1	4	2	3.12	-5	361.417	4	0	0	3.83	38.57	106.07	3	1	186.9
DB07970	5-[(2-methyl-5-{[3-(trifluoromethyl)phenyl]carbamoyl}phenyl)amino]pyridine-3-carboxamide	C21H17F3N4O2	+	0.9729	97.11	414.13	CC1=C(NC2=CC(=CN=C2)C(N)=O)C=C(C=C1)C(=O)NC1=CC=CC(=C1)C(F)(F)F	4	3	3.29	-5.3	414.38	3	0	11.55	3.87	38.81	108.01	6	1	192.7
DB07967	9-CYCLOPENTYL-6-[2-(3-IMIDAZOL-1-YL-PROPOXY)-PHENYLAMINO]-9H-PURINE-2-CARBONITRILE	C23H24N8O	+	0.9843	106.47	428.207	N#CC1=NC2=C(N=CN2C2CCCC2)C(NC2=CC=CC=C2OCCCN2C=CN=C2)=N1	7	1	3.5	-3.3	428.49	5	0	12.69	6.79	46.83	120.35	8	1	180.6
DB07966	[4-({4-[(5-cyclopropyl-1H-pyrazol-3-yl)amino]quinazolin-2-yl}amino)phenyl]acetonitrile	C22H19N7	+	0.9299	102.31	381.17	N#CCC1=CC=C(NC2=NC3=CC=CC=C3C(NC3=NNC(=C3)C3CC3)=N2)C=C1	6	3	4.91	-4.3	381.433	5	0	12	4.32	42.16	112.66	6	1	186.5
DB07965	6-(cyclohexylamino)-9-[2-(4-methylpiperazin-1-yl)-ethyl]-9H-purine-2-carbonitrile	C19H28N8	+	0.9028	85.9	368.244	CN1CCN(CCN2C=NC3=C(NC4CCCCC4)N=C(N=C23)C#N)CC1	7	1	2.18	-2.9	368.479	4	1	16.53	8.33	41.42	107.46	5	1	178.3
DB07960	5-ACETAMIDO-5,6-DIHYDRO-4-HYDROXY-6-ISOBUTOXY-4H-PYRAN-2-CARBOXYLIC ACID	C12H19NO6	-	0.9008	105.09	273.121	[H][C@]1(O)C=C(O[C@@]([H])(OCC(C)C)[C@]1([H])NC(C)=O)C(O)=O	6	3	0.45	-1.1	273.282	1	-1	3.76	-0.8	27.53	65.75	5	1	161.2
DB07959	3-(1H-BENZIMIDAZOL-2-YL)-1H-INDAZOLE	C14H10N4	+	0.955	57.36	234.091	N1N=C(C2=NC3=CC=CC=C3N2)C2=C1C=CC=C2	2	2	3.13	-3.2	234.256	4	0	10.11	3.94	25.35	79.71	1	1	151.8
DB07955	(2-BROMOETHYL)(2-'FORMYL-4'-AMINOPHENYL) ACETATE	C11H12BrNO3	+	0.9568	69.39	285	NC1=CC(C=O)=C(CC(=O)OCCBr)C=C1	3	1	1.82	-3.4	286.122	1	0	0	3.14	24.82	65.75	6	1	155.3
DB07954	3-isobutyl-1-methyl-7H-xanthine	C10H14N4O2	+	0.989	69.3	222.112	CC(C)CN1C2=C(N=CN2)C(=O)N(C)C1=O	3	1	0.84	-1.6	222.244	2	0	11.41	2.42	22.52	57.37	2	1	147.9
DB07952	N-[1H-INDOL-3-YL-ACETYL]GLYCINE ACID	C12H12N2O3	+	0.9497	82.19	232.085	OC(=O)CNC(=O)CC1=CNC2=C1C=CC=C2	3	3	1.15	-2.8	232.235	2	-1	4.04	-2.8	23.06	61.26	4	1	151.4
DB07950	Indoleacetic acid	C10H9NO2	+	0.9852	53.09	175.063	OC(=O)CC1=CNC2=CC=CC=C12	2	2	1.87	-2.1	175.184	2	-1	4.66	0	17.74	48.45	2	1	134.7
DB07946	N-[2-({[amino(imino)methyl]amino}oxy)ethyl]-2-{6-chloro-3-[(2,2-difluoro-2-phenylethyl)amino]-2-fluorophenyl}acetamide	C19H21ClF3N5O2	+	0.9391	114.76	443.134	[H]N([H])C(=NOCCN([H])C(=O)CC1=C(Cl)C=CC(N([H])CC(F)(F)C2=CC=CC=C2)=C1F)N([H])[H]	6	4	2.64	0	443.851	2	0	13.21	6.93	41.89	108.3	10	1	197
DB07945	5-(3-carbamoylbenzyl)-5,6,7,8,9,10-hexahydrocyclohepta[b]indole-4-carboxylic acid	C22H22N2O3	+	0.912	85.32	362.163	NC(=O)C1=CC=CC(CN2C3=C(CCCCC3)C3=CC=CC(C(O)=O)=C23)=C1	3	2	3.66	-5	362.422	4	-1	3.09	-0.96	39.39	105.1	4	1	189.2
DB07942	2-fluoro-4-[4-(4-fluorophenyl)-1H-pyrazol-3-yl]pyridine	C14H9F2N3	+	0.9876	41.57	257.076	FC1=CC=C(C=C1)C1=CNN=C1C1=CC(F)=NC=C1	2	1	3.37	-4	257.238	3	0	14.98	1.69	23.64	68.94	2	1	156.1
DB07941	PH-797804	C22H19BrF2N2O3	+	0.985	58.64	476.055	CNC(=O)C1=CC=C(C)C(=C1)N1C(C)=CC(OCC2=C(F)C=C(F)C=C2)=C(Br)C1=O	3	1	4.21	-5.2	477.299	3	0	14.79	-0.94	43.79	116.85	4	1	202.8
DB07940	9-(3-IODOBENZYLAMINO)-1,2,3,4-TETRAHYDROACRIDINE	C20H19IN2	+	0.9604	24.92	414.059	IC1=CC=CC(CNC2=C3CCCCC3=NC3=C2C=CC=C3)=C1	2	1	5.91	-5.8	414.283	4	1	0	8.87	39.44	105.21	3	0	164.9
DB07939	N-(3-MERCAPTOPROPANOYL)-D-ALANINE	C6H11NO3S	+	0.9457	66.4	177.046	[H][C@](C)(NC(=O)CCS)C(O)=O	3	3	0.35	-1.7	177.221	0	-1	3.95	-1.8	17.56	42.37	4	1	138.1
DB07937	2-butoxy-9-(2,6-difluorobenzyl)-N-(2-morpholin-4-ylethyl)-9H-purin-6-amine	C22H28F2N6O2	+	0.9578	77.33	446.224	CCCCOC1=NC(NCCN2CCOCC2)=C2N=CN(CC3=C(F)C=CC=C3F)C2=N1	7	1	3.67	-3.9	446.493	4	0	16.53	6.39	47.26	119.41	10	1	210
DB07936	N-(4-{[(3S)-3-(dimethylamino)pyrrolidin-1-yl]carbonyl}phenyl)-5-fluoro-4-[2-methyl-1-(1-methylethyl)-1H-imidazol-5-yl]pyrimidin-2-amine	C24H30FN7O	+	0.9219	79.18	451.25	[H][C@@]1(CCN(C1)C(=O)C1=CC=C(NC2=NC(C3=CN=C(C)N3C(C)C)=C(F)C=N2)C=C1)N(C)C	6	1	3.23	-3.7	451.54	4	1	12.76	8.81	50.13	126.93	6	1	207.9
DB07935	5-[(5-fluoro-3-methyl-1H-indazol-4-yl)oxy]benzene-1,3-dicarbonitrile	C16H9FN4O	+	0.9893	85.49	292.076	CC1=NNC2=C1C(OC1=CC(=CC(=C1)C#N)C#N)=C(F)C=C2	3	1	3.14	-4.3	292.267	3	0	14.33	2.41	27.81	78.56	2	1	187.2
DB07919	Harmine	C13H12N2O	+	0.9854	37.91	212.095	COC1=CC2=C(C=C1)C1=C(N2)C(C)=NC=C1	2	1	3.05	-3.5	212.247	3	0	13.54	6.15	23.45	62.37	1	1	145.9
DB07918	2-heptyl-4-hydroxyquinoline N-oxide	C16H21NO2	+	0.9808	47.17	259.157	CCCCCCCC1=[N+]([O-])C2=CC=CC=C2C(O)=C1	2	1	2.56	-4.4	259.343	2	0	8.6	3.49	30.49	77.99	6	1	162.8
DB07917	4-(BENZHYDRYLOXY)-1-[3-(1H-TETRAAZOL-5-YL)PROPYL]PIPERIDINE	C22H27N5O	+	0.9581	66.93	377.222	C(CN1CCC(CC1)OC(C1=CC=CC=C1)C1=CC=CC=C1)CC1=NN=NN1	5	1	3.37	-4	377.483	4	0	4.87	8.97	41.17	113.01	8	1	196.8
DB07913	HOMOPHENYLALANINYLMETHANE	C11H15NO	+	0.9698	43.09	177.115	[H][C@](N)(CCC1=CC=CC=C1)C(C)=O	2	1	1.16	-2.7	177.243	1	1	17.62	7.98	20.31	53.27	4	1	142
DB07912	2-OXOHEPTYLPHOSPHONIC ACID	C7H15O4P	+	0.9312	74.6	194.071	CCCCCC(=O)CP(O)(O)=O	4	2	0.49	-1.2	194.165	0	-1	1.68	-7.6	18.66	45.62	6	1	142.7
DB07911	(3E)-2,6-DIOXO-6-PHENYLHEX-3-ENOATE	C12H9O4	+	0.9587	74.27	217.05	[O-]C(=O)C(=O)\C=C\CC(=O)C1=CC=CC=C1	4	0	1.74	-3.1	217.197	1	-1	2.92	-7.5	21.22	69.23	5	1	143.9
DB07901	5-CHLORO-6-METHYL-N-(2-PHENYLETHYL)-2-PYRIDIN-2-YLPYRIMIDIN-4-AMINE	C18H17ClN4	+	0.9303	50.7	324.114	CC1=C(Cl)C(NCCC2=CC=CC=C2)=NC(=N1)C1=NC=CC=C1	4	1	4.46	-4.6	324.807	3	0	17.94	4.1	35.32	104.88	5	1	175.4
DB07899	(2S) N-acetyl-L-alanyl-Î±L-phenylalanyl-chloroethylketone	C16H21ClN2O3	+	0.9108	75.27	324.124	[H][C@@](C)(NC(C)=O)C(=O)N[C@@]([H])(CC1=CC=CC=C1)C(=O)CCCl	3	2	1.28	-3.9	324.803	1	0	12	-1.4	33.75	84.86	8	1	177
DB07888	3-(4-HYDROXYPHENYL)-4,5-DIHYDRO-5-ISOXAZOLE-ACETIC ACID METHYL ESTER	C12H13NO4	+	0.9121	68.12	235.084	[H][C@]1(CC(=O)OC)CC(=NO1)C1=CC=C(O)C=C1	4	1	1.22	-2.8	235.236	2	0	8.96	3.89	24.04	60.11	4	1	150.7
DB07885	Talviraline	C15H20N2O3S2	+	0.9079	50.8	340.092	[H][C@@]1(CSC)N(C(=O)OC(C)C)C2=C(NC1=S)C=CC(OC)=C2	3	1	2.26	-4.5	340.461	2	0	8.16	-2.6	35.61	94.46	5	1	172.8
DB07884	Opaviraline	C14H17FN2O3	+	0.9031	58.64	280.122	CC[C@@H]1N(C(=O)OC(C)C)C2=C(NC1=O)C=CC(F)=C2	3	1	1.97	-2.2	280.295	2	0	12.28	-3.3	27.69	72.37	3	1	164
DB07883	(2-AMINO-3-PHENYL-BICYCLO[2.2.1]HEPT-2-YL)-PHENYL-METHANONE	C20H21NO	+	0.987	43.09	291.162	[H][C@]12CC[C@]([H])(C1)[C@](N)(C(=O)C1=CC=CC=C1)[C@]2([H])C1=CC=CC=C1	2	1	3.56	-5	291.387	4	1	0	7.94	32.19	88.06	3	1	169.2
DB07879	N-hydroxy-5-[(3-phenyl-5,6-dihydroimidazo[1,2-a]pyrazin-7(8H)-yl)carbonyl]thiophene-2-carboxamide	C18H16N4O3S	+	0.9106	87.46	368.094	ONC(=O)C1=CC=C(S1)C(=O)N1CCN2C(C1)=NC=C2C1=CC=CC=C1	4	2	1.72	-3	368.41	4	0	8.93	5.69	38.73	97.28	3	1	185.4
DB07878	N-[(1S)-1-{1-[(1R,3E)-1-ACETYLPENT-3-EN-1-YL]-1H-1,2,3-TRIAZOL-4-YL}-1,2-DIMETHYLPROPYL]BENZAMIDE	C21H28N4O2	+	0.9648	76.88	368.221	C\C=C\C[C@]([H])(C(C)=O)N1N=NC(=C1)[C@](C)(C(C)C)NC(=O)C1=CC=CC=C1	4	1	3.8	-4.5	368.473	2	0	13.99	0.17	41.17	118.56	8	1	190.5
DB07876	(S)-2-METHYL-1-[(4-METHYL-5-ISOQUINOLINE)SULFONYL]-HOMOPIPERAZINE	C16H21N3O2S	+	0.938	62.3	319.135	[H][C@]1(C)CNCCCN1S(=O)(=O)C1=C2C(C)=CN=CC2=CC=C1	4	1	0.58	-3.1	319.422	3	1	0	8.2	33.43	87.38	1	1	173.6
DB07874	(6S)-2-amino-6-(3'-methoxybiphenyl-3-yl)-3,6-dimethyl-5,6-dihydropyrimidin-4(3H)-one	C19H21N3O2	+	0.9526	67.92	323.163	COC1=CC(=CC=C1)C1=CC(=CC=C1)[C@]1(C)CC(=O)N(C)C(N)=N1	4	1	3.03	-4.3	323.389	3	0	18.23	6.58	36.02	93.34	3	1	177.7
DB07871	6-CHLORO-4-(CYCLOHEXYLOXY)-3-ISOPROPYLQUINOLIN-2(1H)-ONE	C18H22ClNO2	+	0.9842	38.33	319.134	CC(C)C1=C(OC2CCCCC2)C2=CC(Cl)=CC=C2NC1=O	2	1	5.01	-4.7	319.826	3	0	12.78	-1.2	34.64	91.25	3	1	173.7
DB07870	Haloxyfop-P	C15H11ClF3NO4	+	0.9803	68.65	361.033	C[C@@H](OC1=CC=C(OC2=C(Cl)C=C(C=N2)C(F)(F)F)C=C1)C(O)=O	4	1	3.83	-4.5	361.7	2	-1	2.78	0.2	30.63	78.28	6	1	173.7
DB07869	6-Chloro-4-[(R)-cyclohexylsulfinyl]-3-propyl-2(1H)-quinolinone	C18H22ClNO2S	+	0.9492	46.17	351.106	[H]N1C(=O)C(CCC)=C(C2=C1C=CC(Cl)=C2)[S@](=O)C1CCCCC1	2	1	3.75	-4	351.891	3	0	13.21	-0.99	37.64	98.87	4	1	177.7
DB07868	6-CHLORO-4-(CYCLOHEXYLSULFANYL)-3-PROPYLQUINOLIN-2(1H)-ONE	C18H22ClNOS	+	0.9823	29.1	335.111	CCCC1=C(SC2CCCCC2)C2=CC(Cl)=CC=C2NC1=O	1	1	6.18	-5.1	335.891	3	0	13.22	-0.97	37.11	97.43	4	0	176.7
DB07867	6-CHLORO-4-(CYCLOHEXYLOXY)-3-PROPYLQUINOLIN-2(1H)-ONE	C18H22ClNO2	+	0.9873	38.33	319.134	CCCC1=C(OC2CCCCC2)C2=CC(Cl)=CC=C2NC1=O	2	1	5.18	-4.8	319.826	3	0	12.8	-1.2	34.92	91.3	4	1	174.1
DB07866	(5S)-2-(Cyclooctylamino)-5-methyl-5-propyl-1,3-thiazol-4(5H)-one	C15H26N2OS	+	0.9759	41.46	282.177	CCC[C@]1(C)SC(NC2CCCCCCC2)=NC1=O	3	1	4.63	-4	282.445	2	0	18.88	0.38	32.8	80.84	3	1	169.5
DB07865	3-(1H-tetrazol-5-ylamino)cyclohex-2-en-1-one	C7H9N5O	+	0.9315	83.56	179.081	O=C1CCCC(NC2=NN=NN2)=C1	5	2	0.22	-2.2	179.179	2	-1	4.58	-0.73	17.15	51.11	2	1	139.7
DB07864	4-[(CYCLOPROPYLETHYNYL)OXY]-6-FLUORO-3-ISOPROPYLQUINOLIN-2(1H)-ONE	C17H16FNO2	+	0.9773	38.33	285.117	CC(C)C1=C(OC#CC2CC2)C2=CC(F)=CC=C2NC1=O	2	1	3.6	-4.5	285.313	3	0	12.88	-1.6	29.68	79.78	4	1	185.2
DB07863	2-chloro-5-nitro-N-phenylbenzamide	C13H9ClN2O3	+	0.9783	74.92	276.03	[O-][N+](=O)C1=CC=C(Cl)C(=C1)C(=O)NC1=CC=CC=C1	3	1	3.39	-4.7	276.675	2	0	11.31	-4.3	26.14	73.72	3	1	156.5
DB07862	7-(1-ETHYL-PROPYL)-7H-PYRROLO-[3,2-F]QUINAZOLINE-1,3-DIAMINE	C15H19N5	+	0.9325	82.75	269.164	CCC(CC)N1C=CC2=C1C=CC1=C2C(N)=NC(N)=N1	4	2	3.23	-3.2	269.345	3	0	16.77	5.98	30.23	82.66	3	1	164.3
DB07860	(2R)-2-(4-CHLOROPHENYL)-2-PHENYLETHANAMINE	C14H14ClN	+	0.9766	26.02	231.081	[H][C@@](CN)(C1=CC=CC=C1)C1=CC=C(Cl)C=C1	1	1	3.74	-4.2	231.721	2	1	0	9.7	25.29	68.66	3	1	149.4
DB07859	4-(4-CHLOROPHENYL)-4-[4-(1H-PYRAZOL-4-YL)PHENYL]PIPERIDINE	C20H20ClN3	+	0.9594	40.71	337.135	ClC1=CC=C(C=C1)C1(CCNCC1)C1=CC=C(C=C1)C1=CNN=C1	2	2	4.46	-5.6	337.846	4	1	14.63	10.02	37.02	110.17	3	1	184.8
DB07858	(2S)-2-(4-chlorophenyl)-2-[4-(1H-pyrazol-4-yl)phenyl]ethanamine	C17H16ClN3	+	0.972	54.7	297.103	NC[C@H](C1=CC=C(Cl)C=C1)C1=CC=C(C=C1)C1=CNN=C1	2	2	3.74	-5	297.782	3	1	14.63	9.68	32.29	87.48	4	1	168.8
DB07857	(2R)-2-(4-chlorophenyl)-2-[4-(1H-pyrazol-4-yl)phenyl]ethanamine	C17H16ClN3	+	0.972	54.7	297.103	NC[C@@H](C1=CC=C(Cl)C=C1)C1=CC=C(C=C1)C1=CNN=C1	2	2	3.74	-5	297.782	3	1	14.63	9.68	32.23	87.48	4	1	168.8
DB07856	6-{4-[4-(4-CHLOROPHENYL)PIPERIDIN-4-YL]PHENYL}-9H-PURINE	C22H20ClN5	+	0.9382	66.49	389.141	ClC1=CC=C(C=C1)C1(CCNCC1)C1=CC=C(C=C1)C1=C2N=CNC2=NC=N1	4	2	3.74	-5.2	389.881	5	1	10.43	9.8	41.73	121.64	3	1	199.4
DB07855	(S)-1-PHENYL-1-[4-(9H-PURIN-6-YL)PHENYL]METHANAMINE	C18H15N5	+	0.9185	80.48	301.133	[H][C@](N)(C1=CC=CC=C1)C1=CC=C(C=C1)C1=C2N=CNC2=NC=N1	4	2	2.13	-3.9	301.345	4	1	10.25	8.94	32.64	89.11	3	1	174
DB07854	N-METHYL-1-[4-(9H-PURIN-6-YL)PHENYL]METHANAMINE	C13H13N5	+	0.9263	66.49	239.117	CNCC1=CC=C(C=C1)C1=NC=NC2=C1N=CN2	4	2	0.8	-3.9	239.276	3	1	10.3	9.44	25.99	69.6	3	1	153.8
DB07853	2-[4-[4-[(5-cyclopropyl-1H-pyrazol-3-yl)amino]quinazolin-2-yl]iminocyclohexa-2,5-dien-1-yl]acetonitrile	C22H19N7	+	0.9131	102.64	381.17	N#CCC1C=CC(C=C1)=NC1=NC2=CC=CC=C2C(NC2=NNC(=C2)C2CC2)=N1	6	2	4.44	-4.3	381.433	5	0	9.59	3.43	41.81	116.81	5	1	188.8
DB07852	1-(3,5-DICHLOROPHENYL)-5-METHYL-1H-1,2,4-TRIAZOLE-3-CARBOXYLIC ACID	C10H7Cl2N3O2	+	0.9311	68.01	270.992	CC1=NC(=NN1C1=CC(Cl)=CC(Cl)=C1)C(O)=O	4	1	2.19	-3.1	272.087	2	-1	2.78	-0.18	24.95	64.56	2	1	151.9
DB07851	(3R,4S)-1-(3,4-DIMETHOXYPHENYL)-3-(3-METHYLPHENYL)PIPERIDIN-4-AMINE	C20H26N2O2	+	0.9899	47.72	326.199	[H][C@]1(N)CCN(C[C@@]1([H])C1=CC(C)=CC=C1)C1=CC(OC)=C(OC)C=C1	4	1	3.62	-3.8	326.433	3	1	0	9.64	37.38	98.35	4	1	180.2
DB07846	(3,4,8b-Trimethyl-3-oxido-2,3a-dihydro-1H-pyrrolo[2,3-b]indol-3-ium-7-yl) N-(2-ethylphenyl)carbamate	C22H27N3O3	+	0.9696	64.63	381.205	CCC1=CC=CC=C1NC(=O)OC1=CC2=C(C=C1)N(C)C1C2(C)CC[N+]1(C)[O-]	4	1	2.55	-4.6	381.468	4	0	12.9	2.96	42.07	111.64	4	1	193.2
DB07840	(E)-[4-(3,5-Difluorophenyl)-3H-pyrrolo[2,3-b]pyridin-3-ylidene](3-methoxyphenyl)methanol	C21H14F2N2O2	+	0.9405	54.98	364.102	COC1=CC=CC(=C1)C(=O)C1=CNC2=NC=CC(=C12)C1=CC(F)=CC(F)=C1	3	1	4.46	0	364.352	4	0	12.29	2.68	34.84	97.55	4	1	189.5
DB07837	[4-(5-naphthalen-2-yl-1H-pyrrolo[2,3-b]pyridin-3-yl)phenyl]acetic acid	C25H18N2O2	+	0.9637	65.98	378.137	OC(=O)CC1=CC=C(C=C1)C1=CNC2=NC=C(C=C12)C1=CC=C2C=CC=CC2=C1	3	2	5.39	-6.2	378.423	5	-1	4.84	3.79	42.2	112.97	4	1	205.2
DB07836	1-DECYL-3-TRIFLUORO ETHYL-SN-GLYCERO-2-PHOSPHOMETHANOL	C16H32F3O6P	+	0.9795	74.22	408.189	[H][C@](COCCCCCCCCCC)(COCC(F)(F)F)O[P@](O)(=O)OC	4	1	3.96	-4.8	408.391	0	-1	1.9	-3.9	40.76	92.3	18	1	183.6
DB07835	N~3~-cyclopropyl-N~4~'-(cyclopropylmethyl)-6-methylbiphenyl-3,4'-dicarboxamide	C22H24N2O2	+	0.9785	58.2	348.184	CC1=CC=C(C=C1C1=CC=C(C=C1)C(=O)NCC1CC1)C(=O)NC1CC1	2	2	3.64	-5.8	348.438	4	0	14.78	-0.084	40.4	103.34	6	1	183.9
DB07834	N-(cyclopropylmethyl)-2'-methyl-5'-(5-methyl-1,3,4-oxadiazol-2-yl)biphenyl-4-carboxamide	C21H21N3O2	+	0.9841	68.02	347.163	CC1=NN=C(O1)C1=CC=C(C)C(=C1)C1=CC=C(C=C1)C(=O)NCC1CC1	3	1	3.91	-4.1	347.41	4	0	14.91	-0.15	40.15	112.62	5	1	178.1
DB07833	N-(3-cyanophenyl)-2'-methyl-5'-(5-methyl-1,3,4-oxadiazol-2-yl)-4-biphenylcarboxamide	C24H18N4O2	+	0.9823	91.81	394.143	CC1=NN=C(O1)C1=CC=C(C)C(=C1)C1=CC=C(C=C1)C(=O)NC1=CC(=CC=C1)C#N	4	1	4.18	-3.8	394.425	4	0	11.04	-0.89	42.51	127.96	4	1	188.5
DB07831	2-{[(6-OXO-1,6-DIHYDROPYRIDIN-3-YL)METHYL]AMINO}-N-[4-PROPYL-3-(TRIFLUOROMETHYL)PHENYL]BENZAMIDE	C23H22F3N3O2	+	0.9513	70.23	429.166	CCCC1=CC=C(NC(=O)C2=CC=CC=C2NCC2=CNC(=O)C=C2)C=C1C(F)(F)F	3	3	4.06	-5.5	429.435	3	0	11.12	2.12	43.14	117.84	8	1	199.1
DB07830	(4R,5R)-5-AMINO-1-[2-(1,3-BENZODIOXOL-5-YL)ETHYL]-4-(2,4,5-TRIFLUOROPHENYL)PIPERIDIN-2-ONE	C20H19F3N2O3	+	0.9826	64.79	392.135	[H][C@]1(N)CN(CCC2=CC=C3OCOC3=C2)C(=O)C[C@]1([H])C1=CC(F)=C(F)C=C1F	4	1	2.38	-3.5	392.372	4	1	0	8.86	37.48	95.12	4	1	202.9
DB07829	4-[3-(4-FLUOROPHENYL)-1H-PYRAZOL-4-YL]PYRIDINE	C14H10FN3	+	0.9876	41.57	239.086	FC1=CC=C(C=C1)C1=NNC=C1C1=CC=NC=C1	2	1	3.04	-3.4	239.248	3	0	14.96	4.28	23.52	67.71	2	1	153.3
DB07827	4-{[1-METHYL-2,4-DIOXO-6-(3-PHENYLPROP-1-YN-1-YL)-1,4-DIHYDROQUINAZOLIN-3(2H)-YL]METHYL}BENZOIC ACID	C26H20N2O4	+	0.9017	77.92	424.142	CN1C(=O)N(CC2=CC=C(C=C2)C(O)=O)C(=O)C2=C1C=CC(=C2)C#CCC1=CC=CC=C1	4	1	3.79	-5	424.448	4	-1	4.07	-7.4	45.72	119.03	6	1	203.5
DB07826	2-[4-chloro-2-(phenylcarbonyl)phenoxy]-N-phenylacetamide	C21H16ClNO3	+	0.9775	55.4	365.082	ClC1=CC=C(OCC(=O)NC2=CC=CC=C2)C(=C1)C(=O)C1=CC=CC=C1	3	1	4.41	-5.9	365.81	3	0	12.58	-4.9	36.77	102.26	6	1	184.4
DB07825	(3S)-1-(4-acetylphenyl)-5-oxopyrrolidine-3-carboxylic acid	C13H13NO4	+	0.9333	74.68	247.084	[H][C@]1(CN(C(=O)C1)C1=CC=C(C=C1)C(C)=O)C(O)=O	4	1	0.75	-2.2	247.247	2	-1	3.63	-4.1	25.17	63.42	3	1	156.2
DB07824	4-ethyl-5-methyl-2-(1H-tetrazol-5-yl)-1,2-dihydro-3H-pyrazol-3-one	C7H10N6O	+	0.9448	86.8	194.092	CCC1=C(C)NN(C1=O)C1=NN=NN1	5	2	-0.63	-2	194.194	2	-1	4.65	0.65	18.8	62.83	2	1	142.2
DB07823	(2S)-2-[(3aR,4R,7S,7aS)-1,3-dioxooctahydro-2H-4,7-methanoisoindol-2-yl]propanoic acid	C12H15NO4	+	0.926	74.68	237.1	[H][C@@](C)(N1C(=O)[C@@]2([H])[C@@]3([H])CC[C@]([H])(C3)[C@@]2([H])C1=O)C(O)=O	4	1	0.56	-1.2	237.252	3	-1	3.72	-6.1	23.11	57	2	1	151.4
DB07821	(1R)-1,2,2-trimethylpropyl (R)-methylphosphinate	C7H17O2P	+	0.9756	26.3	164.097	[H][C@](C)(O[P@]([H])(C)=O)C(C)(C)C	1	0	1.42	-1.9	164.182	0	0	0	-6.6	17.52	43	3	1	139.3
DB07820	6-(3',5'-DIMETHYLBENZYL)-1-ETHOXYMETHYL-5-ISOPROPYLURACIL	C19H26N2O3	+	0.9483	58.64	330.194	CCOCN1C(=O)NC(=O)C(C(C)C)=C1CC1=CC(C)=CC(C)=C1	3	1	3.13	-3.8	330.421	2	0	10.23	-3.9	37.22	95.49	6	1	179.9
DB07819	(2E)-3-(4-CHLOROPHENYL)-N-HYDROXYACRYLAMIDE	C9H8ClNO2	+	0.9899	49.33	197.024	ONC(=O)\C=C\C1=CC=C(Cl)C=C1	2	2	1.65	-3	197.618	1	0	9.56	-5.1	19.23	51.45	2	1	141
DB07818	(2E)-3-(2,4-DICHLOROPHENYL)-N-HYDROXYACRYLAMIDE	C9H7Cl2NO2	+	0.9856	49.33	230.985	ONC(=O)\C=C\C1=CC=C(Cl)C=C1Cl	2	2	2.49	-3.6	232.063	1	0	9.55	-5.1	21.34	56.26	2	1	144.9
DB07812	N-[(1S)-2-amino-1-phenylethyl]-5-(1H-pyrrolo[2,3-b]pyridin-4-yl)thiophene-2-carboxamide	C20H18N4OS	+	0.963	83.8	362.12	[H][C@](CN)(NC(=O)C1=CC=C(S1)C1=C2C=CNC2=NC=C1)C1=CC=CC=C1	3	3	2.85	-5	362.448	4	1	13.79	8.74	39.09	102.96	5	1	185.5
DB07811	N-cyclopropyl-2',6-dimethyl-4'-(5-methyl-1,3,4-oxadiazol-2-yl)biphenyl-3-carboxamide	C21H21N3O2	+	0.9638	68.02	347.163	CC1=NN=C(O1)C1=CC=C(C(C)=C1)C1=CC(=CC=C1C)C(=O)NC1CC1	3	1	3.81	-4	347.41	4	0	15.4	-0.42	39.53	112.93	4	1	177.9
DB07809	4-({[4-(3-METHYLBENZOYL)PYRIDIN-2-YL]AMINO}METHYL)BENZENECARBOXIMIDAMIDE	C21H20N4O	+	0.9571	91.86	344.164	CC1=CC=CC(=C1)C(=O)C1=CC=NC(NCC2=CC=C(C=C2)C(N)=N)=C1	5	3	3.12	-4.8	344.41	3	1	19.32	11.48	36.75	116.31	6	1	182.5
DB07808	(1S,2R)-2-[(2,5-difluorophenyl)carbamoyl]cyclopropanecarboxylic acid	C11H9F2NO3	+	0.9858	66.4	241.055	[H][C@@]1(C[C@@]1([H])C(=O)NC1=CC(F)=CC=C1F)C(O)=O	3	2	1.22	-2.5	241.191	2	-1	3.52	-4.5	20.46	54.99	3	1	150.2
DB07806	(2R,4S)-2-[(R)-BENZYLCARBAMOYL-PHENYLACETYL-METHYL]-5,5-DIMETHYL-THIAZOLIDINE-4-CARBOXYLIC ACID	C23H27N3O4S	-	0.9316	107.53	441.172	[H][C@@](NC(=O)CC1=CC=CC=C1)(C(=O)NCC1=CC=CC=C1)[C@]1([H])N[C@@]([H])(C(O)=O)C(C)(C)S1	5	4	1.46	-4.9	441.543	3	-1	2.89	6.19	46.01	118.94	8	1	205.5
DB07805	3-CHLORO-2,2-DIMETHYL-N-[4-(TRIFLUOROMETHYL)PHENYL]PROPANAMIDE	C12H13ClF3NO	+	0.9983	29.1	279.064	CC(C)(CCl)C(=O)NC1=CC=C(C=C1)C(F)(F)F	1	1	3.28	-4.6	279.686	1	0	13.81	-3.8	24.81	65.42	4	1	157.8
DB07801	N-butyl-3-{[6-(9H-purin-6-ylamino)hexanoyl]amino}benzamide	C22H29N7O2	+	0.915	124.69	423.238	CCCCNC(=O)C1=CC=CC(NC(=O)CCCCCNC2=C3N=CNC3=NC=N2)=C1	6	4	2.34	-4.5	423.511	3	0	9.87	5.08	46.11	122.96	12	1	203
DB07798	(3R)-3-(FLUOROMETHYL)-N-(3,3,3-TRIFLUOROPROPYL)-1,2,3,4-TETRAHYDROISOQUINOLINE-7-SULFONAMIDE	C13H16F4N2O2S	+	0.9475	58.2	340.087	[H][C@]1(CF)CC2=CC=C(C=C2CN1)S(=O)(=O)NCCC(F)(F)F	3	2	1.02	-3.2	340.337	2	1	9.69	7.21	29.7	73.84	5	1	173.8
DB07796	(3ASR,4RS,8ASR,8BRS)-4-(2-(4-FLUOROBENZYL)-1,3-DIOXODEACAHYDROPYRROLO[3,4-A] PYRROLIZIN-4-YL)BENZAMIDINE	C23H24FN4O2	+	0.9856	92.23	407.188	[H][C@@]12CCC[N@@]1[C@@]([H])(C1=CC=C(C=C1)C(N)=[NH2+])[C@@]1([H])C(=O)N(CC3=CC=C(F)C=C3)C(=O)[C@@]21[H]	4	2	0.35	-3.6	407.461	5	2	16.93	11.49	42.66	122.14	4	1	198.9
DB07787	5-FLUORO-1-[4-(4-PHENYL-3,6-DIHYDROPYRIDIN-1(2H)-YL)BUTYL]QUINAZOLINE-2,4(1H,3H)-DIONE	C23H24FN3O2	+	0.9592	52.65	393.185	FC1=C2C(=O)NC(=O)N(CCCCN3CCC(=CC3)C3=CC=CC=C3)C2=CC=C1	3	1	3.66	-4.2	393.454	4	1	9.36	8.75	42.83	112.12	6	1	198
DB07782	4-AMINO-2-TRIFLUOROMETHYL-5-HYDROXYMETHYLPYRIMIDINE PYROPHOSPHATE	C6H8F3N3O7P2	+	0.9193	165.09	352.979	NC1=NC(=NC=C1CO[P@@](O)(=O)OP(O)(O)=O)C(F)(F)F	8	4	0.65	-2.3	353.086	1	-2	1.9	1.21	23.87	61.93	6	1	160.9
DB07779	N-({(2S)-1-[(3R)-3-AMINO-4-(2-FLUOROPHENYL)BUTANOYL]PYRROLIDIN-2-YL}METHYL)BENZAMIDE	C22H26FN3O2	+	0.9181	75.43	383.201	[H][C@](N)(CC(=O)N1CCC[C@@]1([H])CNC(=O)C1=CC=CC=C1)CC1=C(F)C=CC=C1	3	2	2.05	-4.2	383.459	3	1	14.99	8.81	40.87	106.85	7	1	194.8
DB07778	(S)-famoxadone	C22H18N2O4	+	0.9458	67.87	374.127	C[C@]1(OC(=O)N(NC2=CC=CC=C2)C1=O)C1=CC=C(OC2=CC=CC=C2)C=C1	3	1	4.81	-5.2	374.389	4	0	14.26	-3.7	37.34	104.09	5	0	187.1
DB07776	Flavone	C15H10O2	+	0.9641	26.3	222.068	O=C1C=C(OC2=CC=CC=C12)C1=CC=CC=C1	2	0	3.54	-4.4	222.239	3	0	15.63	-5.4	23.79	66.97	1	1	145.4
DB07773	5-FLUOROINDOLE PROPANOL PHOSPHATE	C11H13FNO4P	+	0.9853	82.55	273.057	OP(O)(=O)OCCCC1=CNC2=C1C=C(F)C=C2	3	3	1.27	-2.6	273.197	2	-2	1.8	0	24.8	64.41	5	1	154.9
DB07768	Epitestosterone	C19H28O2	+	0.973	37.3	288.209	[H][C@@]1(O)CC[C@@]2([H])[C@]3([H])CCC4=CC(=O)CC[C@]4(C)[C@@]3([H])CC[C@]12C	2	1	2.99	-3.9	288.424	4	0	19.09	-0.88	33.76	84.43	0	1	172.4
DB07763	(5S)-3-ANILINO-5-(2,4-DIFLUOROPHENYL)-5-METHYL-1,3-OXAZOLIDINE-2,4-DIONE	C16H12F2N2O3	+	0.9645	58.64	318.082	C[C@]1(OC(=O)N(NC2=CC=CC=C2)C1=O)C1=CC=C(F)C=C1F	3	1	3.44	-4.3	318.275	3	0	14.26	-9.4	28.43	78.28	3	1	168.8
DB07759	5-[2-(TRIFLUOROMETHYL)PHENYL]-2-FUROIC ACID	C12H7F3O3	+	0.9838	50.44	256.035	OC(=O)C1=CC=C(O1)C1=CC=CC=C1C(F)(F)F	2	1	3.34	-3.7	256.177	2	-1	3.13	-4.7	21.35	56.69	3	1	155.1
DB07758	5-(2,5-DICHLOROPHENYL)-2-FUROIC ACID	C11H6Cl2O3	+	0.9723	50.44	255.969	OC(=O)C1=CC=C(O1)C1=CC(Cl)=CC=C1Cl	2	1	4.1	-3.9	257.07	2	-1	3.13	-4.7	23.51	60.33	2	1	154.5
DB07757	(9aS)-4-bromo-9a-butyl-7-hydroxy-1,2,9,9a-tetrahydro-3H-fluoren-3-one	C17H19BrO2	+	0.9287	37.3	334.057	CCCC[C@]12CC3=CC(O)=CC=C3C1=C(Br)C(=O)CC2	2	1	5.1	-4.7	335.236	3	0	8.93	-6.1	32.77	84.77	3	1	175.4
DB07753	3',5'-DIFLUOROBIPHENYL-4-CARBOXYLIC ACID	C13H8F2O2	+	0.9797	37.3	234.049	OC(=O)C1=CC=C(C=C1)C1=CC(F)=CC(F)=C1	2	1	3.48	-4	234.198	2	-1	4.05	0	21.54	58.88	2	1	147.6
DB07745	2-{[4-(TRIFLUOROMETHOXY)BENZOYL]AMINO}ETHYL DIHYDROGEN PHOSPHATE	C10H11F3NO6P	+	0.9472	105.09	329.028	OP(O)(=O)OCCNC(=O)C1=CC=C(OC(F)(F)F)C=C1	5	3	1.02	-3.3	329.166	1	-2	1.54	-0.85	25.88	60.27	7	1	161.8
DB07743	S-[5-(TRIFLUOROMETHYL)-4H-1,2,4-TRIAZOL-3-YL] 5-(PHENYLETHYNYL)FURAN-2-CARBOTHIOATE	C16H8F3N3O2S	+	0.9746	71.78	363.029	FC(F)(F)C1=NN=C(N1)SC(=O)C1=CC=C(O1)C#CC1=CC=CC=C1	3	1	3.9	-4.2	363.314	3	-1	4.84	-0.46	33.5	82.5	6	1	180.3
DB07742	N-(2,3-DIFLUORO-BENZYL)-4-SULFAMOYL-BENZAMIDE	C14H12F2N2O3S	+	0.9482	89.26	326.054	NS(=O)(=O)C1=CC=C(C=C1)C(=O)NCC1=CC=CC(F)=C1F	3	2	1.9	-4.3	326.318	2	0	9.95	-1.3	29.94	77.24	4	1	172.1
DB07741	4-(1R,3AS,4R,8AS,8BR)-[1-DIFLUOROMETHYL-2-(4-FLUOROBENZYL)-3-OXODECAHYDROPYRROLO[3,4-A]PYRROLIZIN-4-YL]BENZAMIDINE	C24H27F3N4O	+	0.9848	75.59	444.214	[H][C@@]12CCC[N@@]1[C@@]([H])(C1=CC=C(C=C1)C(N)N)[C@@]1([H])C(=O)N(CC3=CC=C(F)C=C3)[C@]([H])(C(F)F)[C@@]21[H]	4	2	2.23	-4	444.493	5	2	0	9.83	44.61	114.99	5	1	204.6
DB07739	(3R)-3-(FLUOROMETHYL)-7-(THIOMORPHOLIN-4-YLSULFONYL)-1,2,3,4-TETRAHYDROISOQUINOLINE	C14H19FN2O2S2	+	0.9821	49.41	330.087	[H][C@]1(CF)CC2=CC=C(C=C2CN1)S(=O)(=O)N1CCSCC1	3	1	1.1	-3	330.441	3	1	0	7.21	33.25	84.2	2	1	168.1
DB07734	N-(1-benzylpiperidin-4-yl)-4-sulfanylbutanamide	C16H24N2OS	+	0.9424	32.34	292.161	SCCCC(=O)NC1CCN(CC2=CC=CC=C2)CC1	2	2	2.41	-3.7	292.44	2	1	10.21	8.62	34.37	86.61	6	1	170
DB07733	1-METHYL-3-TRIFLUOROMETHYL-1H-THIENO[2,3-C]PYRAZOLE-5-CARBOXYLIC ACID (2-MERCAPTO-ETHYL)-AMIDE	C10H10F3N3OS2	+	0.9848	46.92	309.022	CN1N=C(C2=C1SC(=C2)C(=O)NCCS)C(F)(F)F	2	2	2.84	-3.9	309.331	2	0	10.07	-1.3	27.77	79.16	4	1	159.5
DB07729	3-fluoro-N-[3-(1H-tetrazol-5-yl)phenyl]benzamide	C14H10FN5O	+	0.992	83.56	283.087	FC1=CC(=CC=C1)C(=O)NC1=CC=CC(=C1)C1=NN=NN1	4	2	1.94	-3.5	283.26	3	-1	4.28	-1	27.24	89.17	3	1	168
DB07728	2-[2-(2-FLUOROPHENYL)PYRIDIN-4-YL]-1,5,6,7-TETRAHYDRO-4H-PYRROLO[3,2-C]PYRIDIN-4-ONE	C18H14FN3O	+	0.9398	57.78	307.112	FC1=C(C=CC=C1)C1=CC(=CC=N1)C1=CC2=C(CCNC2=O)N1	2	2	2.94	-4	307.322	4	0	11.95	3.56	32.32	85.93	2	1	175
DB07724	Indeglitazar	C19H19NO6S	+	0.912	94.83	389.093	COC1=CC=C(C=C1)S(=O)(=O)N1C=C(CCC(O)=O)C2=CC(OC)=CC=C12	6	1	2.42	-4.2	389.422	3	-1	3.53	-4.5	39.74	99	6	1	200.7
DB07723	3-(5-methoxy-1H-indol-3-yl)propanoic acid	C12H13NO3	+	0.9077	62.32	219.09	COC1=CC=C2NC=C(CCC(O)=O)C2=C1	3	2	1.94	-2.8	219.237	2	-1	4.45	-4.8	22.98	59.52	4	1	147.2
DB07720	Epibatidine	C11H13ClN2	+	0.9767	24.92	208.077	[H][C@@]12CC[C@@]([H])(N1)[C@]([H])(C2)C1=CC=C(Cl)N=C1	2	1	1.98	-2.6	208.687	3	1	0	10.54	22.07	57.39	1	1	147.8
DB07717	(5S,8R,9S,10S,13R,14S,17S)-13-{2-[(3,5-DIFLUOROBENZYL)OXY]ETHYL}-17-HYDROXY-10-METHYLHEXADECAHYDRO-3H-CYCLOPENTA[A]PHENANTHREN-3-ONE	C27H36F2O3	+	0.978	46.53	446.263	[H][C@]1(O)CC[C@@]2([H])[C@]3([H])CC[C@@]4([H])CC(=O)CC[C@]4(C)[C@@]3([H])CC[C@]12CCOCC1=CC(F)=CC(F)=C1	3	1	4.39	-5.5	446.57	5	0	14.69	-2.9	48.99	119.93	5	0	217.4
DB07712	3-ETHYL-2-(4-HYDROXYPHENYL)-2H-INDAZOL-5-OL	C15H14N2O2	+	0.9698	58.28	254.106	CCC1=C2C=C(O)C=CC2=NN1C1=CC=C(O)C=C1	3	2	3.14	-3	254.284	3	0	9.41	1.39	27.53	74.13	2	1	158.3
DB07708	3-CHLORO-2-(4-HYDROXYPHENYL)-2H-INDAZOL-5-OL	C13H9ClN2O2	+	0.9715	58.28	260.035	OC1=CC=C(C=C1)N1N=C2C=CC(O)=CC2=C1Cl	3	2	3.6	-3.1	260.676	3	0	9.31	0.54	25.77	69.27	1	1	153.8
DB07707	(9BETA,11ALPHA,13ALPHA,14BETA,17ALPHA)-11-(METHOXYMETHYL)ESTRA-1(10),2,4-TRIENE-3,17-DIOL	C20H28O3	+	0.92	49.69	316.204	[H][C@]1(O)CC[C@@]2([H])[C@]3([H])CCC4=CC(O)=CC=C4[C@@]3([H])[C@@]([H])(COC)C[C@]12C	3	2	3.18	-4.6	316.435	4	0	10.31	-0.89	36.53	91.06	2	1	177.8
DB07705	(S)-econazole	C18H15Cl3N2O	+	0.9823	27.05	380.025	ClC1=CC=C(CO[C@H](CN2C=CN=C2)C2=C(Cl)C=C(Cl)C=C2)C=C1	2	0	4.67	-5.4	381.684	3	0	0	6.48	37.54	98.26	6	0	185.9
DB07704	6-AMINO-4-[2-(4-METHOXYPHENYL)ETHYL]-1,7-DIHYDRO-8H-IMIDAZO[4,5-G]QUINAZOLIN-8-ONE	C18H17N5O2	+	0.9645	105.39	335.138	COC1=CC=C(CCC2=C3N=CNC3=CC3=C2N=C(N)NC3=O)C=C1	5	3	1.95	-4.1	335.36	4	0	11.09	4.05	35.54	95.9	4	1	180.2
DB07703	(3R,4S,5S,7R,9E,11R,12R)-12-ETHYL-4-HYDROXY-3,5,7,11-TETRAMETHYLOXACYCLODODEC-9-ENE-2,8-DIONE	C17H28O4	+	0.9566	63.6	296.199	[H][C@@]1(C)C[C@]([H])(C)[C@]([H])(O)[C@@]([H])(C)C(=O)O[C@]([H])(CC)[C@]([H])(C)\C=C\C1=O	3	1	2.6	-3.1	296.402	1	0	14.45	-3	33.23	82.8	1	1	166
DB07701	1-BENZYL-4-[(5,6-DIMETHOXY-1-INDANON-2-YL)METHYL]PIPERIDINE	C24H29NO3	+	0.9953	38.77	379.215	[H][C@@]1(CC2CCN(CC3=CC=CC=C3)CC2)CC2=CC(OC)=C(OC)C=C2C1=O	4	0	4.14	-4.9	379.492	4	1	17.02	8.62	43.3	112.11	6	1	197.9
DB07700	3-carboxamido-1,3,5(10)-estratrien-17(R)-spiro-2'(5',5'-dimethyl-6'oxo)tetrahydropyran	C25H33NO3	+	0.9563	69.39	395.246	[H][C@@]12CC[C@@]3(CCC(C)(C)C(=O)O3)[C@@]1(C)CC[C@]1([H])C3=CC=C(C=C3CC[C@@]21[H])C(N)=O	2	1	4.98	-6.4	395.534	5	0	14.77	-0.88	46.38	112.62	1	0	201
DB07698	3-(3-aminophenyl)-N-(3-chlorophenyl)pyrazolo[1,5-a]pyrimidin-5-amine	C18H14ClN5	+	0.9417	68.24	335.094	NC1=CC=CC(=C1)C1=C2N=C(NC3=CC=CC(Cl)=C3)C=CN2N=C1	4	2	3.95	-4.8	335.79	4	0	14.72	3.7	34.52	107.21	3	1	178.2
DB07697	1-(2,3-dihydro-1,4-benzodioxin-6-ylsulfonyl)-4-[(4-methoxyphenyl)sulfonyl]piperazine	C19H22N2O7S2	+	0.9624	102.45	454.087	COC1=CC=C(C=C1)S(=O)(=O)N1CCN(CC1)S(=O)(=O)C1=CC=C2OCCOC2=C1	7	0	1.33	-3.4	454.517	4	0	0	-4.4	45.3	109.5	3	1	197.8
DB07696	methyl (3S)-3-[(tert-butoxycarbonyl)amino]-4-oxopentanoate	C11H19NO5	+	0.9112	81.7	245.126	[H][C@@](CC(=O)OC)(NC(=O)OC(C)(C)C)C(C)=O	3	1	0.35	-2	245.272	0	0	13.48	-7	24.88	59.73	7	1	152.3
DB07695	N-(3,5-dibromo-4-hydroxyphenyl)-4-hydroxy-3,5-dimethylbenzamide	C15H13Br2NO3	+	0.9232	69.56	412.926	CC1=CC(=CC(C)=C1O)C(=O)NC1=CC(Br)=C(O)C(Br)=C1	3	3	4.32	-4.7	415.077	2	-1	6.72	-3.2	34.89	90.88	2	0	169.6
DB07694	2,5-dichloro-N-(3,5-dibromo-4-hydroxyphenyl)benzamide	C13H7Br2Cl2NO2	+	0.9763	49.33	436.822	OC1=C(Br)C=C(NC(=O)C2=CC(Cl)=CC=C2Cl)C=C1Br	2	2	5.96	-5.7	439.914	2	-1	6.72	-4.3	32.6	88.43	2	0	171
DB07693	N-(3,5-dibromo-4-hydroxyphenyl)-2,6-dimethylbenzamide	C15H13Br2NO2	+	0.9583	49.33	396.931	CC1=CC=CC(C)=C1C(=O)NC1=CC(Br)=C(O)C(Br)=C1	2	2	4.95	-5.3	399.077	2	-1	6.72	-3.2	33.24	88.9	2	0	165.4
DB07692	1-[(2,6-difluorophenyl)sulfonyl]-4-(2,3-dihydro-1,4-benzodioxin-6-ylsulfonyl)piperazine	C18H18F2N2O6S2	+	0.9205	93.22	460.057	FC1=CC=CC(F)=C1S(=O)(=O)N1CCN(CC1)S(=O)(=O)C1=CC=C2OCCOC2=C1	6	0	1.68	-3.4	460.472	4	0	0	-4.6	42.49	103.47	2	1	200.9
DB07688	4-{[5-(CYCLOHEXYLOXY)[1,2,4]TRIAZOLO[1,5-A]PYRIMIDIN-7-YL]AMINO}BENZENESULFONAMIDE	C17H20N6O3S	+	0.9016	124.5	388.132	NS(=O)(=O)C1=CC=C(NC2=CC(OC3CCCCC3)=NC3=NC=NN23)C=C1	7	2	2.86	-4.1	388.444	4	0	10.76	-0.22	39.19	111.29	5	1	187.7
DB07686	4-{[5-(CYCLOHEXYLAMINO)[1,2,4]TRIAZOLO[1,5-A]PYRIMIDIN-7-YL]AMINO}BENZENESULFONAMIDE	C17H21N7O2S	+	0.9013	127.3	387.148	NS(=O)(=O)C1=CC=C(NC2=CC(NC3CCCCC3)=NC3=NC=NN23)C=C1	7	3	2.9	-4.2	387.459	4	0	10.76	1.52	40.58	115.02	5	1	187.5
DB07685	4-{[5-(CYCLOHEXYLMETHOXY)[1,2,4]TRIAZOLO[1,5-A]PYRIMIDIN-7-YL]AMINO}BENZENESULFONAMIDE	C18H22N6O3S	+	0.9232	124.5	402.147	NS(=O)(=O)C1=CC=C(NC2=CC(OCC3CCCCC3)=NC3=NC=NN23)C=C1	7	2	3.31	-4.5	402.471	4	0	10.76	-0.21	41.37	116.02	6	1	191
DB07684	5-(DIMETHYLAMINO)-2-NAPHTHALENESULFONIC ACID	C12H13NO3S	+	0.9157	57.61	251.062	CN(C)C1=C2C=CC(=CC2=CC=C1)S(O)(=O)=O	4	1	0.9	-3	251.302	2	-1	-2	4.85	25.66	67.56	2	1	159
DB07681	DODECANESULFONATE ION	C12H25O3S	+	0.9659	57.2	249.152	CCCCCCCCCCCCS([O-])(=O)=O	3	0	4.3	-4.3	249.39	0	-1	-0.59	0	29.94	66.22	11	1	160.9
DB07679	(9S,12S)-9-(1-methylethyl)-7,10-dioxo-2-oxa-8,11-diazabicyclo[12.2.2]octadeca-1(16),14,17-triene-12-carboxylic acid	C19H26N2O5	-	0.9509	104.73	362.184	[H][C@]1(CC2=CC=C(OCCCCC(=O)N[C@@]([H])(C(C)C)C(=O)N1)C=C2)C(O)=O	5	3	1.64	-3.2	362.42	2	-1	3.79	-0.14	37.19	94.81	2	1	185.5
DB07678	(9ALPHA,13BETA,17BETA)-2-[(1Z)-BUT-1-EN-1-YL]ESTRA-1,3,5(10)-TRIENE-3,17-DIOL	C22H30O2	+	0.9473	40.46	326.225	[H]\C(CC)=C(/[H])C1=C(O)C=C2CC[C@@]3([H])[C@]4([H])CC[C@]([H])(O)[C@@]4(C)CC[C@]3([H])C2=C1	2	2	5.44	-5.4	326.472	4	0	9.67	-0.88	39.6	99.87	2	0	183.4
DB07677	2-methyl-3,5,7,8-tetrahydro-4H-thiopyrano[4,3-d]pyrimidin-4-one	C8H10N2OS	+	0.9828	41.46	182.051	CC1=NC2=C(CSCC2)C(=O)N1	2	1	0.33	-1.9	182.243	2	0	11.51	1.07	18.76	50.18	0	1	133.5
DB07675	(2S)-2-ETHOXY-3-{4-[2-(10H-PHENOXAZIN-10-YL)ETHOXY]PHENYL}PROPANOIC ACID	C25H25NO5	+	0.9427	68.23	419.173	[H][C@@](CC1=CC=C(OCCN2C3=C(OC4=C2C=CC=C4)C=CC=C3)C=C1)(OCC)C(O)=O	5	1	4.77	-4.6	419.47	4	-1	3.73	-4.1	44.68	117.08	9	0	210.6
DB07674	O,O-DIETHYL HYDROGEN THIOPHOSPHATE	C4H11O3PS	+	0.9167	38.69	170.017	CCOP(O)(=S)OCC	1	1	1.22	-1.4	170.167	0	-1	2.86	0	15.97	41.1	4	1	135.3
DB07673	(2S)-2-Methyl-3-phenylpropanoic acid	C10H12O2	+	0.9703	37.3	164.084	C[C@@H](CC1=CC=CC=C1)C(O)=O	2	1	2.28	-2.3	164.201	1	-1	4.76	0	17.78	46.54	3	1	137.8
DB07672	TRANS-2-(DIMETHYLPHENYLSILYL)-PIPERIDINE-N-OXIDE	C14H23NOSi	+	0.972	26.88	249.155	[H][C@@]1(CC[N@@+](C)([O-])CC1)[Si](C)(C)C1=CC=CC=C1	1	0	0.08	-5.5	249.424	2	0	0	3.69	27.93	69.72	2	1	155.6
DB07670	N,4-Dimethyl-N-(1-phenyl-1H-pyrazol-5-yl)benzenesulfonamide	C17H17N3O2S	+	0.9451	55.2	327.104	CN(C1=CC=NN1C1=CC=CC=C1)S(=O)(=O)C1=CC=C(C)C=C1	3	0	2.76	-3.2	327.401	3	0	0	2.06	34.16	90.44	3	1	174.8
DB07666	(3R,4S)-1-{6-[3-(METHYLSULFONYL)PHENYL]PYRIMIDIN-4-YL}-4-(2,4,5-TRIFLUOROPHENYL)PYRROLIDIN-3-AMINE	C21H19F3N4O2S	+	0.9402	89.18	448.118	[H][C@]1(N)CN(C[C@]1([H])C1=CC(F)=C(F)C=C1F)C1=CC(=NC=N1)C1=CC(=CC=C1)S(C)(=O)=O	6	1	2.26	-4.5	448.461	4	1	19.69	9.44	43.04	111.91	4	1	199
DB07663	2-[(1R)-1-CARBOXY-2-(4-HYDROXYPHENYL)ETHYL]-1,3-DIOXOISOINDOLINE-5-CARBOXYLIC ACID	C18H13NO7	+	0.9243	132.21	355.069	[H][C@](CC1=CC=C(O)C=C1)(N1C(=O)C2=C(C=C(C=C2)C(O)=O)C1=O)C(O)=O	7	3	1.58	-3.8	355.298	3	-2	2.79	-6	34.32	88.65	5	1	180.8
DB07662	PD-168393	C17H13BrN4O	+	0.9818	66.91	368.027	BrC1=CC(NC2=C3C=C(NC(=O)C=C)C=CC3=NC=N2)=CC=C1	4	2	3.49	-4.7	369.215	3	0	14.42	3.98	34.87	94.73	4	1	172.2
DB07657	PHOSPHONIC ACID 2-DODECANOYLAMINO-HEXYL ESTER PROPYL ESTER	C20H42NO6P	+	0.9091	105.09	423.275	[H][C@@](CCCC)(CO[P@](O)(=O)OCCO)NC(=O)CCCCCCCCCCC	4	3	4.08	-5.3	423.524	0	-1	1.91	0.13	48.87	111.48	20	1	204.6
DB07654	(5,6-DIPHENYL-FURO[2,3-D]PYRIMIDIN-4-YLAMINO)-ACETIC	C21H19N3O2	+	0.9061	62.39	345.148	CN(CCO)C1=NC=NC2=C1C(=C(O2)C1=CC=CC=C1)C1=CC=CC=C1	4	1	3.44	-3.7	345.394	4	0	15.58	2.03	37.41	102.7	5	1	185
DB07652	1-[2-DEOXYRIBOFURANOSYL]-2,4-DIFLUORO-5-METHYL-BENZENE-5'MONOPHOSPHATE	C12H15F2O6P	+	0.9477	96.22	324.057	[H][C@]1(O)C[C@@]([H])(O[C@]1([H])COP(O)(O)=O)C1=CC(C)=C(F)C=C1F	5	3	0.25	-2.2	324.214	2	-2	1.24	-3.2	27.37	68.46	4	1	169.2
DB07651	N-ACETYL-L-PHENYLALANYL-4-[DIFLUORO(PHOSPHONO)METHYL]-L-PHENYLALANINAMIDE	C21H24F2N3O6P	+	0.9231	158.82	483.137	[H][C@@](CC1=CC=C(C=C1)C(F)(F)P(O)(O)=O)(NC(=O)[C@]([H])(CC1=CC=CC=C1)NC(C)=O)C(N)=O	6	5	0.92	-5.1	483.402	2	-1	0.5	-1.4	44.53	115.02	10	1	200.6
DB07650	Decyl formate	C11H22O2	+	0.9828	26.3	186.162	CCCCCCCCCCOC=O	1	0	4.86	-4.3	186.291	0	0	0	-6.8	23.84	54.4	10	1	146
DB07646	UNDECYLAMINE-N,N-DIMETHYL-N-OXIDE	C13H29NO	+	0.9767	26.88	215.225	CCCCCCCCCCC[N+](C)(C)[O-]	1	0	1.78	-5.9	215.375	0	0	0	4.17	28.95	68.11	10	1	159.7
DB07644	5-[(1S)-1-(3-chlorophenyl)ethoxy]quinazoline-2,4-diamine	C16H15ClN4O	+	0.9546	87.05	314.093	[H][C@@](C)(OC1=C2C(N)=NC(N)=NC2=CC=C1)C1=CC(Cl)=CC=C1	5	2	3.35	-4.2	314.77	3	1	16.54	7.59	32.39	88.76	3	1	170.2
DB07643	5-{[1-(2,3-dichlorobenzyl)piperidin-4-yl]methoxy}quinazoline-2,4-diamine	C21H23Cl2N5O	+	0.9329	90.29	431.128	NC1=NC2=C(C(N)=N1)C(OCC1CCN(CC3=C(Cl)C(Cl)=CC=C3)CC1)=CC=C2	6	2	4.52	-5	432.346	4	2	16.54	7.83	45.27	119.42	5	1	198.9
DB07642	5-{[1-(2-fluorobenzyl)piperidin-4-yl]methoxy}quinazoline-2,4-diamine	C21H24FN5O	+	0.9309	90.29	381.196	NC1=NC2=CC=CC(OCC3CCN(CC4=CC=CC=C4F)CC3)=C2C(N)=N1	6	2	3.23	-3.9	381.447	4	2	16.54	8.31	41.08	110.02	5	1	189.8
DB07641	Decyl(dimethyl)phosphine oxide	C12H27OP	+	0.9853	17.07	218.18	CCCCCCCCCCP(C)(C)=O	1	0	4.82	-5.1	218.316	0	0	0	-7.4	27.55	65.77	9	1	161.3
DB07638	(3AS,4R,9BR)-2,2-DIFLUORO-4-(4-HYDROXYPHENYL)-1,2,3,3A,4,9B-HEXAHYDROCYCLOPENTA[C]CHROMEN-8-OL	C18H16F2O3	+	0.9197	49.69	318.107	[H][C@@]12CC(F)(F)C[C@]1([H])[C@@]([H])(OC1=C2C=C(O)C=C1)C1=CC=C(O)C=C1	3	2	3.78	-3.8	318.315	4	0	9.35	-4.9	30.4	81.09	1	1	174.7
DB07631	Lauryldimethylbetaine	C16H33NO2	+	0.9216	40.13	271.251	CCCCCCCCCCCC[N+](C)(C)CC([O-])=O	2	0	1.17	-6.9	271.439	0	0	3.62	0	34.96	103.5	13	1	176.5
DB07628	6-(2-fluorobenzyl)-2,4-dimethyl-4,6-dihydro-5H-thieno[2',3':4,5]pyrrolo[2,3-d]pyridazin-5-one	C17H14FN3OS	+	0.9763	37.6	327.084	CN1C2=C(SC(C)=C2)C2=C1C(=O)N(CC1=CC=CC=C1F)N=C2	2	0	3.09	-3.8	327.376	4	0	0	-2.5	33.64	89.71	2	1	176.2
DB07626	4-(2-aminoethoxy)-N-(3-chloro-2-ethoxy-5-piperidin-1-ylphenyl)-3,5-dimethylbenzamide	C24H32ClN3O3	+	0.9441	76.82	445.213	CCOC1=C(NC(=O)C2=CC(C)=C(OCCN)C(C)=C2)C=C(C=C1Cl)N1CCCCC1	5	2	4.63	-5.2	445.982	3	1	11.55	9.28	50.7	128.67	8	1	210.1
DB07623	4,4'-DIPYRIDYL DISULFIDE	C10H8N2S2	+	0.9902	25.78	220.013	S(SC1=CC=NC=C1)C1=CC=NC=C1	2	0	2.16	-3.1	220.314	2	0	0	4.6	21.46	58.15	3	1	139.2
DB07621	(5-(PYRIDIN-3-YL)FURAN-2-YL)METHANAMINE	C10H10N2O	+	0.9812	52.05	174.079	NCC1=CC=C(O1)C1=CC=CN=C1	2	1	1.04	-2	174.199	2	1	0	8.06	18.83	49.78	2	1	134.3
DB07619	N-cyclopropyl-N-(trans-4-pyridin-3-ylcyclohexyl)-4-[(1S)-2,2,2-trifluoro-1-hydroxy-1-methylethyl]benzamide	C24H27F3N2O2	+	0.9679	53.43	432.202	[H][C@@]1(CC[C@@]([H])(CC1)C1=CC=CN=C1)N(C1CC1)C(=O)C1=CC=C(C=C1)[C@](C)(O)C(F)(F)F	3	1	4.23	-4.9	432.479	4	0	10.69	5.49	43.88	112.22	6	1	206.5
DB07618	2-(4-(AMINOMETHYL)PIPERIDIN-1-YL)-N-(3_CYCLOHEXYL-4-OXO-2,4-DIHYDROINDENO[1,2-C]PYRAZOL-5-YL)ACETAMIDE	C24H31N5O2	+	0.9768	104.11	421.248	NCC1CCN(CC(=O)NC2=CC=CC3=C2C(=O)C2=C(NN=C32)C2CCCCC2)CC1	5	3	2.98	-3.7	421.535	5	1	11.88	10.21	47.24	123.66	5	1	202.8
DB07617	N-METHYL(5-(PYRIDIN-3-YL)FURAN-2-YL)METHANAMINE	C11H12N2O	+	0.9858	38.06	188.095	CNCC1=CC=C(O1)C1=CC=CN=C1	2	1	1.2	-2.8	188.226	2	1	0	8.61	21.03	54.55	3	1	138.9
DB07614	PHENYL-5-(1H-PYRAZOL-3-YL)-1,3-THIAZOLE	C12H9N3S	+	0.9626	41.57	227.052	N1C=CC(=N1)C1=CN=C(S1)C1=CC=CC=C1	2	1	2.81	-3.6	227.285	3	0	14.17	1.88	24.21	74.6	2	1	145
DB07613	3-phenyl-5-(1H-pyrazol-3-yl)isoxazole	C12H9N3O	+	0.9887	54.71	211.075	N1C=CC(=N1)C1=CC(=NO1)C1=CC=CC=C1	2	1	3	-2.8	211.219	3	0	13.64	0.63	22.23	60.59	2	1	143.9
DB07612	6-(3-AMINOPHENYL)-N-(TERT-BUTYL)-2-(TRIFLUOROMETHYL)QUINAZOLIN-4-AMINE	C19H19F3N4	+	0.9373	63.83	360.156	CC(C)(C)NC1=NC(=NC2=C1C=C(C=C2)C1=CC=CC(N)=C1)C(F)(F)F	4	2	5.03	-5.1	360.376	3	0	18.54	3.95	35.95	98.58	4	1	182.9
DB07611	DECANE-1-THIOL	C10H22S	+	0.9701	0	174.144	CCCCCCCCCCS	0	1	6.24	-4.8	174.347	0	0	10.2	-9.6	23.8	55.77	8	1	142.4
DB07609	N,N-DIMETHYL(5-(PYRIDIN-3-YL)FURAN-2-YL)METHANAMINE	C12H14N2O	+	0.9784	29.27	202.111	CN(C)CC1=CC=C(O1)C1=CC=CN=C1	2	0	1.61	-2.5	202.252	2	1	0	8.52	22.77	59.85	3	1	144.4
DB07608	N-(5-{[(2S)-4-amino-2-(3-chlorophenyl)butanoyl]amino}-1H-indazol-3-yl)benzamide	C24H22ClN5O2	+	0.9864	112.9	447.146	[H][C@@](CCN)(C(=O)NC1=CC=C2NN=C(NC(=O)C3=CC=CC=C3)C2=C1)C1=CC(Cl)=CC=C1	4	4	3.21	-5.4	447.917	4	1	10.47	9.71	46.58	129.07	7	1	205.5
DB07607	4-[5-(3-IODO-PHENYL)-2-(4-METHANESULFINYL-PHENYL)-1H-IMIDAZOL-4-YL]-PYRIDINE	C21H16IN3OS	+	0.9204	58.64	485.006	C[S@@](=O)C1=CC=C(C=C1)C1=NC(=C(N1)C1=CC(I)=CC=C1)C1=CC=NC=C1	3	1	3.99	-4.4	485.341	4	0	11.8	4.89	45.36	129.46	4	1	187.7
DB07598	2,3,6A,7,8,9-HEXAHYDRO-11H-[1,4]DIOXINO[2,3-G]PYRROLO[2,1-B][1,3]BENZOXAZIN-11-ONE	C13H13NO4	+	0.9908	48	247.084	[H][C@@]12CCCN1C(=O)C1=C(O2)C=C2OCCOC2=C1	4	0	1.21	-1.4	247.247	4	0	0	-2	25.24	62.77	0	1	152.1
DB07596	(17beta)-17-(cyanomethyl)-2-methoxyestra-1(10),2,4-trien-3-yl sulfamate	C21H28N2O4S	+	0.939	102.41	404.177	[H][C@]1(CC#N)CC[C@@]2([H])[C@]3([H])CCC4=CC(OS(N)(=O)=O)=C(OC)C=C4[C@@]3([H])CC[C@]12C	5	1	3.9	-4.8	404.523	4	0	10.5	-4.9	44.39	106.17	4	1	205.3
DB07595	(5Z)-5-(3-BROMOCYCLOHEXA-2,5-DIEN-1-YLIDENE)-N-(PYRIDIN-4-YLMETHYL)-1,5-DIHYDROPYRAZOLO[1,5-A]PYRIMIDIN-7-AMINE	C18H15BrN5	+	0.9573	57.7	380.051	BrC1=CC=CC(=C1)C1=NC2=[N+](NC=C2)C(NCC2=CC=NC=C2)=C1	3	2	1.06	-5.4	381.249	4	1	11.65	5.02	36.91	118.71	4	1	180.5
[truncated: 2,673 more rows]

## Sheet: Performance of add. classifiers
Supplementary Information
Performance of additional classifiers
[truncated: 7 more rows]
